# Supplementary material for: Tet methylcytosine dioxygenase 2 (TET2) deficiency elicits EGFR-TKI (tyrosine kinase inhibitors) resistance in non-small cell lung cancer
Source: Signal Transduct Target Ther. 2024 Mar 9;9:65. doi: 10.1038/s41392-024-01778-4 (PMC10924974; doi:10.1038/s41392-024-01778-4)
Supplement: Supplementary file 3 — Supplementary Table 1. Detailed clinicopathologic information of the study cohort [file 41392_2024_1778_MOESM3_ESM.xlsx]

## Sheet: sup table 1
Supplementary Table 1. Detailed clinicopathologic information of the study cohort.
Case No.	Gender	Age at baseline	Types of Specimen	Biopsy date	Biopsy site	TET2 score	pMEK score	RelB score	Smoking status 0: never smoker, 1: smoker	pTNM stage	EGFR mutation status at baseline	EGFR mutation status at rebiopsy	Response to TKI	Histology	EGFR-TKI before biopsy	Others
1	Female	60	baseline	2014-01-06	Lung	83	43	12	0	IIB	19del	-	PR	Adeno	Gefitinib	MET amp, HER2 amp
			rebiopsy	2017-10-26	Brain	24	17	18	0	IV	-	N/A	PD	Adeno	N/A
2	Female	68	baseline	2014-07-19	Lung	58	100	10	0	IV	EGFRmut	-	CR	Adeno	Gefitinib
			rebiopsy	2017-03-21	Adrenal gland	2	0	30	0	IV	-	N/A	PD	Adeno	Gefitinib
3	Female	52	baseline	2015/11/21	Lung	69	34	0	0	IIIA	19del	-	PR	Adeno	Osimertnib	ALK-V(-),ROS-1(-)
			rebiopsy	2017/06/07	Brain	22	24	0	0	IV	-	T790M	PD	Adeno	Osimertnib
4	Female	65	baseline	2017/10/30	Lung	16	23	3	0	IV	EGFRmut	-	PR	Adeno	Gefitinib	ALK-V(-),ROS-1(-)/PDL1-
			rebiopsy	2018/5/16	Lung	10	10	24	0	IV	-	N/A	PD	Adeno	N/A
5	Male	56	baseline	2010/12/01	Lung	91	58	4	1	IIIA	EGFRmut	-	CR	Adeno	Erlotinib
			rebiopsy	2013/09/03	Lung	43	42	19	1	IV	-	N/A	PD	Adeno	N/A
6	Male	59	baseline	2015/01/13	Lung	96	83	12	1	IA	EGFRmut		SD	Adeno	N/A	ALK-V(-),ROS-1(-)
			rebiopsy	2017/06/01	Adrenal gland	36	39	28	1	IV	-	N/A	PD	Adeno	Osimertnib
7	Female	59	baseline	2014/10/06	Lung	54	26	50	0	IV	19del	-	CR	Adeno	Gefitinib
			rebiopsy	2018/02/03	Brain	17	16	62	0	IV	-	T790M	PD	Adeno	Osimertnib
8	Male	47	baseline	2014/9/5	Lung	39	36	0	1	IV	19del	-	PR	Adeno	Gefitinib	ALK-V(-),ROS-1(-)
			rebiopsy	2018/12/3	Lung	4	0	4	1	IV	-	19del	PD	Adeno	N/A
9	Male	62	baseline	2015-06-07	Liver	6	44	12	1	IIIB	19del	-	PR	Adeno	Osimertnib	ALK-V(-),ROS-1(-)
			rebiopsy	2016-11-01	Lung	5	6	33	1	IV	-	19del	PD	Adeno	Osimertnib
10	Female	42	baseline	2016/03/21	Lung	98	34	0	0	IV	EGFRmut	-	PR	Adeno	Gefitinib	ALK-V(-),ROS-1(-)
			rebiopsy	2018/03/16	Lung	5	8	24	0	IV	-	N/A	PD	Adeno	Gefitinib	ALK-V(-),ROS-1(-)
11	Female	40	baseline	2017/5/13	Lung	7	35	6	0	IV	L858R	-	SD	Adeno	Erlotinib→Osimertinib
			rebiopsy	2018/11/16	Lung	39	5	16	0	IV	-	N/A	PD	Adeno	Osimertinib	ALK-V(-),ROS-1(-)/PDL1-
12	Male	56	baseline	2014/12/1	Lung	3	52	11	1	IV	L858R	-	PR	Adeno	Erlotinib→Osimertnib	ALK-V(-),ROS-1(-)
			rebiopsy	2018/8/23	Lung	3	6	25	1	IV	-	T790M	PD	Adeno	Osimertnib
13	Male	44	baseline	2017/1/5	Lung	20	21	8	1	IV	19del	-	SD	Adeno	Gefitinib
			rebiopsy	2017/7/6	Lung	0	1	20	1	IV	-	T790M	PD	Adeno	Osimertnib	ALK-V(-),ROS-1(-)/PDL1-
14	Male	44	baseline	2013/8/23	Lung	89	35	4	0	IIA	19del	-	CR	Adeno	Gefitinib	ALK-V(-)
			rebiopsy	2014/5/23	Lung	2	10	54	0	IV	-	T790M	PD	Adeno	Osimertnib
15	Female	35	baseline	2017-08-18	Lung	59	22	10	0	IV	L858R	-	PR	Adeno	Osimertnib	KRAS amp,ALK(-),MET(-),ROS1(-),PD-L1(+,20-30%)
			rebiopsy	2019-12-02	Liver	0	6	19	0	IV	-	T790M	PD	Adeno	Osimertnib	MDM2 amp,PD-L1(+,40%),EGFR-K716T(+,5.32%),KRAS amp
16	Female	58	baseline	2019-07-10	Lung	36	46	2	0	IV	EGFRmut	-	PR	Adeno	Osimertnib
			rebiopsy	2020-07-30	pleural nodules	1	4	40	0	IV	-	N/A	PD	Adeno	Osimertnib
17	Male	56	baseline	2019-06-03	Lymph node	6	33	23	0	IV	19del	-	PR	Adeno	Osimertnib
			rebiopsy	2021-01-21	Lymph node	0	6	10	0	IV	-	T790M	PD	Adeno	Osimertnib
18	Female	54	baseline	2018-10-12	Lung	29	26	1	0	IV	L858R	-	PR	Adeno	Osimertnib
			rebiopsy	2020-02-14	Lung	1	12	5	0	IV	-	L858R	PD	Adeno	Osimertnib+Crizotinib	Met(+),PD-L1(+,30%)
19	Female	45	baseline	2014-10-11	Lung	63	23	9	0	IB	19del	-	CR	Adeno	Gefitinib→Osimertnib	ALK-V(+),ROS-1(+)
			rebiopsy	2020-02-12	Lung	1	3	0	0	IV	-	T790M	PD	Adeno	Osimertnib
20	Female	54	baseline	2016-12-06	Lung	57	68	14	0	IIIB	L858R	-	PR	Adeno	Osimertnib
			rebiopsy	2020-11-25	Lung	0	10	27	0	IV	-	T790M	PD	Adeno	Osimertnib
21	Female	53	baseline	2018-10-18	Lymph node	69	55	2	0	IIIB	19del	-	PR	Adeno	Osimertnib
			rebiopsy	2020-12-14	Lung	0	5	30	0	IV	-	T790M	PD	Adeno	Osimertnib
22	Female	53	baseline	2017-08-23	Lung	18	34	5	0	IV	19del	-	PR	Adeno	Gefitinib→Osimertnib	ALK-V(-),ROS-1(-),PD-L1(5%)
23	Male	47	baseline	2015-09-15	pleural nodules	0	21	5	0	IV	19del	-	PD	Adeno	Icotinib→Osimertinib
24	Female	60	baseline	2016-03-11	Lung	25	17	0	0	IV	L858R	-	PR	Adeno	Gefitinib→Osimertnib	ALK-V(-),ROS-1(-)
25	Male	61	baseline	2017-01-24	Lung	15	36	2	0	IV	19del	-	PR	Adeno	Erlotinib→Osimertnib	ALK-V(-),ROS-1(-)
26	Male	66	baseline	2018-04-23	Lung	5	33	0	0	IV	L858R	-	PR	Adeno	Erlotinib→Osimertnib
27	Female	80	baseline	2018-10-18	Lung	7	20	4	0	IIIB	19del	-	PR	Adeno	Icotinib→Osimertinib
28	Female	65	baseline	2019-09-20	Lung	9	64	4	0	IV	L858R	-	PR	Adeno	Icotinib→Osimertinib
29	Female	72	baseline	2019-11-22	Lung	23	36	21	0	IV	19del	-	PR	Adeno	Afatinib→Osimertinib
30	Male	48	baseline	2020-06-24	Lung	65	52	12	0	IV	L858R	-	PR	Adeno	Osimertinib
31	Female	71	rebiopsy	2018-12-29	Lung	15	17	44	0	IV	-	L858R	SD	Adeno	Gefitinib	ALK-V(-),ROS-1(-)
32	Male	50	rebiopsy	2019-08-23	Lung	1	0	20	0	IV	-	T790M	PD	Adeno	Osimertinib
33	Male	77	rebiopsy	2019-11-07	Lung	0	5	21	1	IV	-	T790M	PD	Adeno	Osimertinib
34	Female	62	rebiopsy	2020-08-13	pleural nodules	0	5	25	0	IV	-	T790M	PD	Adeno	Osimertinib
35	Male	41	rebiopsy	2020-09-16	Lung	0	1	51	0	IV	-	T790M	PD	Adeno	Osimertinib
36	Male	54	rebiopsy	2017-10-18	Lung	0	5	4	1	IV	-	T790M	SD	Adeno	Osimertinib
37	Female	44	rebiopsy	2021-03-05	Lung	0	15	57	1	IV	-	T790M	PD	Adeno	Osimertinib
38	Male	62	rebiopsy	2021-09-02	Lung	0	11	75	0	IV	-	T790M	PD	Adeno	Osimertinib
39	Female	50	rebiopsy	2021-11-08	Lung	0	12	27	0	IV	-	Ex20 ins,T790M	PD	Adeno	Osimertinib
40	Male	52	rebiopsy	2020-11-30	Lung	0	14	43	0	IV	-	T790M	PD	Adeno	Osimertinib
41	Female	41	rebiopsy	2018-11-30	Lung	0	1	14	0	IV	-	L858R	SD	Adeno	Osimertinib
N/A: Not available.
