# Supplementary material for: Tet methylcytosine dioxygenase 2 (TET2) deficiency elicits EGFR-TKI (tyrosine kinase inhibitors) resistance in non-small cell lung cancer
Source: Signal Transduct Target Ther. 2024 Mar 9;9:65. doi: 10.1038/s41392-024-01778-4 (PMC10924974; doi:10.1038/s41392-024-01778-4)
Supplement: Supplementary file 4 — Supplementary Table 2. Peptides identified in TET2 transfected only group [file 41392_2024_1778_MOESM4_ESM.xlsx]

## Sheet: PeptideGroups
Table S2. Peptides from TET2 only group.
Annotated Sequence	Modifications	# Protein Groups	# Proteins	# PSMs	Master Protein Accessions	Positions in Master Proteins	Modifications in Master Proteins	# Missed Cleavages	Theo. MH+ [Da]	Abundances (Grouped): T2	Charge (by Search Engine): Mascot	DeltaM [ppm] (by Search Engine): Mascot	RT [min] (by Search Engine): Mascot	Ions Score (by Search Engine): Mascot
[K].AAAAAAALQAK.[S]		1	5	2	P36578	P36578 [354-364]		0	956.552		2	5.81	7.5514	61
[R].MESTAGITTTTSPR.[T]	1xOxidation [M1]	1	2	1	Q8TDY2	Q8TDY2 [656-669]		0	1468.69	744359	2	1.88	16.1904	21
[K].MENAGVNFVVSGR.[E]	1xOxidation [M1]	1	3	1	H0Y720	H0Y720 [93-105]		0	1395.67	249912	2	1.04	32.0631	32
[R].MEMSALQK.[Q]	2xOxidation [M1; M3]	1	1	1	O14646	O14646 [716-723]		0	969.438	416368	2	0.18	8.6117	18
[K].MEEEILLLEDQNSK.[F]	1xOxidation [M1]	1	1	1	P35580	P35580 [983-996]		0	1706.82	225620	2	0.46	42.8881	46
[K].MEADPELSK.[F]		1	4	1	O75643	O75643 [350-358]		0	1019.47	2.67307e+06	2	0.45	16.7809	26
[K].MDCQECPEGYR.[V]	2xCarbamidomethyl [C3; C6]; 1xOxidation [M1]	1	10	1	P21333	P21333 [2474-2484]		0	1460.52	1079448	2	1.38	12.3435	29
[R-].MAVILSLEQGNR.[L]	1xOxidation [M1]	1	5	2	A6NNK5	A6NNK5 [1539-1550]		0	1346.71	160155	2	-0.01	37.792	25
[K].MAVLALLAK.[I]	1xOxidation [M1]	1	1	1	P78527	P78527 [1643-1651]		0	945.58	1.3843e+06	2	0.49	45.4885	67
[K].MAVLALLAK.[I]		1	1	1	P78527	P78527 [1643-1651]		0	929.585	455567	2	-0.84	51.1955	30
[R].MATNAAAQNAIK.[K]		1	2	1	Q9Y490	Q9Y490 [899-910]		0	1203.62	329736	2	0.11	15.4937	61
[K].MGEEAALK.[R]		1	1	1	Q9NU22	Q9NU22 [1615-1622]		0	848.418	218954	2	0.97	14.3613	32
[K].MAQLQLENK.[E]		1	15	1	Q3V6T2	Q3V6T2 [720-728]		0	1074.56	292271	2	2.16	24.2493	30
[R].MAEAELVQEGK.[A]		1	2	1	P31944	P31944 [213-223]		0	1204.59	1.02362e+06	2	-0.61	22.5982	71
[R].MAALEVYVR.[R]	1xOxidation [M1]	1	3	1	A0A024R0Y2	A0A024R0Y2 [1069-1077]		0	1067.56	76709.4	2	1.9	32.4725	44
[R].IYQELVTK.[Y]		1	4	1	H0Y4W2	H0Y4W2 [297-304]		0	993.562	320923	2	-0.81	23.1918	42
[KR].IWHHTFYNELR.[V]		2	81	1	Q53G99; A8K3K1	Q53G99 [85-95]; A8K3K1 [87-97]		0	1515.75	752762	3	-1.58	28.5594	21
[K].LVVDSHVQYR.[L]		1	2	2	Q6P2Q9	Q6P2Q9 [556-565]		0	1215.65	850020	2	1.57	20.9863	34
[K].LVSVNFINK.[E]		1	4	1	O94813	O94813 [1159-1167]		0	1033.6	951397	2	0.47	38.7208	41
[K].LVSSQEQDR.[E]		1	1	1	Q8TDY2	Q8TDY2 [1219-1227]		0	1061.52	1.04354e+06	2	0.66	8.4446	55
[K].LVSDTIGQR.[V]		2	7	1	A0A7P0MQR8; A0A590UJG2	A0A7P0MQR8 [5654-5662]; A0A590UJG2 [3645-3653]		0	988.542	311611	2	0.16	17.7279	44
[R].LVSDGNINSDR.[I]		1	4	2	Q01082	Q01082 [1235-1245]		0	1189.58	1.25358e+07	2	0.8	14.9492	68
[K].LVQEQGSHSK.[F]		1	1	2	P35580	P35580 [553-562]		0	1112.57		2	-0.29	7.5309	57
[R].MAEAELVQEGK.[A]	1xOxidation [M1]	1	2	1	P31944	P31944 [213-223]		0	1220.58	736991	2	1.07	17.5564	62
[R].IVGLSTALANAR.[D]		1	1	2	Q8N3C0	Q8N3C0 [1486-1497]		0	1185.69	624126	2	-0.11	40.2095	58
[R].MGGEEAEIR.[F]	1xOxidation [M1]	1	2	1	Q08211	Q08211 [930-938]		0	1007.45	534000	2	-0.51	10.7429	22
[K].MGQLASGIR.[S]	1xOxidation [M1]	1	1	1	P46939	P46939 [1856-1864]		0	948.493	415050	2	1.05	16.0442	38
[R].NAEQYKDQADK.[A]		1	3	2	P35579	P35579 [1857-1867]		1	1309.6	6.90145e+06	2	-0.3	8.1047	67
[K].NADETVLQK.[W]		1	3	1	Q96N67	Q96N67 [1338-1346]		0	1017.52	1.03848e+06	2	0.05	14.2999	53
[K].MWEVLESTTQTK.[A]	1xOxidation [M1]	1	4	2	Q01082	Q01082 [1361-1372]		0	1468.7	1450277	2	1.88	36.0813	77
[R].MVSALQQQQQQQQR.[Q]	1xOxidation [M1]	1	5	1	H0Y720	H0Y720 [1002-1015]		0	1716.84	124302	2	1.96	12.2144	50
[K].MVLNETYR.[N]		1	3	1	A5YKK6	A5YKK6 [1164-1171]		0	1025.51	128009	2	1.1	24.2146	16
[K].MVAEDNER.[Y]	1xOxidation [M1]	1	6	1	A0A0U1RQJ2	A0A0U1RQJ2 [907-914]		0	979.415	361226	2	0.84	7.7791	32
[-R].MTQLTVEK.[V]	1xOxidation [M1]	1	3	1	A2RRP1	A2RRP1 [834-841]		0	965.497	268342	2	1.23	14.2137	43
[R-].MTLDDFR.[I]	1xOxidation [M1]	1	2	1	P35527	P35527 [234-240]		0	913.408	3326512	2	0.24	24.2831	45
[R].MSYLLLPLDSSK.[S]	1xOxidation [M1]	1	3	1	O95248	O95248 [765-776]		0	1382.72	184484	2	0.51	50.6403	25
[K].MSQPGSPSPK.[T]	1xOxidation [M1]	1	22	1	A0A2U3TZM0	A0A2U3TZM0 [1517-1526]		0	1031.48	844277	2	2.1	7.9872	52
[K-].MGITPLR.[NG]	1xOxidation [M1]	1	4	2	Q6AHZ7	Q6AHZ7 [771-777]		0	803.444	1345092	2	-0.08	20.8372	39
[K].MSCMDNK.[D]	1xCarbamidomethyl [C3]	1	5	1	P21333	P21333 [1400-1406]		0	885.326	555520	2	-0.73	8.451	36
[K].MQGQSPPAPTR.[G]		1	1	1	Q14008	Q14008 [812-822]		0	1169.57	411687	2	-0.83	10.8511	57
[K].MQELALSEGALPR.[H]	1xOxidation [M1]	1	2	1	O75165	O75165 [600-612]		0	1430.73	226993	2	-1.39	37.2898	49
[R].MQDTNVCGK.[E]	1xCarbamidomethyl [C7]; 1xOxidation [M1]	1	2	1	Q8TDY2	Q8TDY2 [777-785]		0	1068.44	517972	2	0.36	8.0639	45
[K].MNLTGNDQEGR.[E]	1xOxidation [M1]	1	1	1	Q8IWI9	Q8IWI9 [3028-3038]		0	1250.54	949048	2	1.78	9.5446	77
[K].MNALNEVNK.[V]	1xOxidation [M1]	1	3	1	Q93008	Q93008 [352-360]		0	1048.51	853000	2	0.26	13.2163	50
[K].MMENHVSQASVTIR.[I]	2xOxidation [M1; M2]	1	1	1	A3KMH1	A3KMH1 [382-395]		0	1634.76	243232	3	0.89	16.4078	24
[K].MLTAQDMSYDEAR.[N]	1xOxidation [M]	1	4	2	Q01082	Q01082 [1295-1307]		0	1546.65	238438	2	-3.9	25.367	46
[R].MLPQAATEDDIR.[G]	1xOxidation [M1]	1	3	2	P98175	P98175 [135-146]		0	1375.65	1.27084e+06	2	2	23.8716	34
[R-].MLLQSSEGR.[C-]	1xOxidation [M1]	1	4	1	O75643	O75643 [1367-1375]		0	1036.51	3.44539e+06	2	0.27	14.376	24
[K].MLEELNK.[Q]		1	1	1	Q9BTC0	Q9BTC0 [1478-1484]		0	876.45	232277	2	-0.02	20.8931	42
[K].MQGQSPPAPTR.[G]	1xOxidation [M1]	1	1	1	Q14008	Q14008 [812-822]		0	1185.57	1.11321e+06	2	1.1	9.176	95
[R].LVELCVAK.[L]	1xCarbamidomethyl [C5]	1	3	1	Q93008	Q93008 [155-162]		0	931.528	353808	2	0.6	29.9435	45
[R].IVANSANVNGR.[E]		2	2	1	A3KMH1; B3KT81	A3KMH1 [877-887]; B3KT81 [856-866]		0	1114.6	1.81289e+06	2	1.22	10.7658	48
[K].LVAIVDVIDQNR.[A]		1	7	1	P50914	P50914 [24-35]		0	1354.77	80957.9	2	0.33	50.2179	22
[R].ISQDLALIAR.[E]		1	12	1	B2RTS4	B2RTS4 [1207-1216]		0	1099.65	116695	2	1.48	38.5189	23
[K].LSPEDYTLK.[AV]		1	13	2	C9JH19	C9JH19 [388-396]		0	1065.55	1.55311e+06	2	0.04	30.6213	37
[R].ISNVGSNSAR.[L]		1	4	1	Q05707	Q05707 [543-552]		0	1004.51	1.49455e+06	2	0.18	8.4814	27
[R].ISNSSTANR.[V]		1	3	1	Q6AHZ7	Q6AHZ7 [714-722]		0	949.47	2.59189e+06	2	4.08	7.544	66
[R].ISNPSAFSIVPR.[R]		1	3	1	Q8IWI9	Q8IWI9 [2247-2258]		0	1287.71	455230	2	1.08	42.8579	19
[R].LSMSQLNEK.[E]	1xOxidation [M3]	1	1	1	Q08211	Q08211 [622-630]		0	1065.52	223381	2	1.24	11.7702	35
[R].ISISTSGGSFR.[N]		1	2	1	P13647	P13647 [74-84]		0	1111.57		2	5.87	28.1821	44
[K].LSEGSQPAEEEEDQETPSR.[N]		1	4	1	E7EQT4	E7EQT4 [199-217]		0	2117.91	99552.1	3	-0.14	15.8285	15
[R].LSDVDANTAIK.[H]		1	5	1	A6NNK5	A6NNK5 [212-222]		0	1146.6	246532	2	2.92	20.6852	40
[R].LQYYVPR.[G]		1	3	1	Q93008	Q93008 [1659-1665]		0	938.509	244328	2	-0.5	28.0149	36
[R].LSQYPNENLHSAVTK.[A]		2	2	1	A3KMH1; B3KT81	A3KMH1 [669-683]; B3KT81 [648-662]		0	1700.86	968644	3	0.88	21.1164	3
[K].LQVEQEENR.[F]		1	2	1	Q9H1A4	Q9H1A4 [906-914]		0	1144.56	482162	2	0.93	12.2564	43
[K].LQQTYAALNSK.[A]		1	5	1	H0YLE8	H0YLE8 [934-944]		0	1236.66	198245	2	1.66	20.8208	49
[R].LQQSHPLSATQIQVK.[R]		1	7	1	A0A0D9SGF6	A0A0D9SGF6 [321-335]		0	1677.93	151087	2	1.91	24.3249	24
[K].LQQLFNHTMFILEQEEYQR.[E]	1xOxidation [M9]	2	10	1	P35580; P35579	P35580 [483-501]; P35579 [476-494]		0	2483.2	190068	3	4.5	49.0352	7
[K].LQQLFNHTMFILEQEEYQR.[E]		2	10	1	P35580; P35579	P35580 [483-501]; P35579 [476-494]		0	2467.21	267242	3	-0.7	50.9794	49
[K].LQNELDNVSTLLEEAEKK.[G]		1	1	1	P35580	P35580 [1285-1302]		1	2073.07	342596	3	1.42	50.9678	55
[R].LQNALNEQR.[V]		1	8	1	A0A024R5M9	A0A024R5M9 [1034-1042]		0	1085.57	514264	2	0.97	13.6952	41
[R].IQLVEEELDR.[A]		4	51	1	J3KN67; A0A494BZZ2; B4DVY2; A0A0S2Z4G6	J3KN67 [93-102]; A0A494BZZ2 [56-65]; B4DVY2 [56-65]; A0A0S2Z4G6 [92-101]		0	1243.65	1.09918e+06	2	1.29	37.2117	60
[K].LQLQEQLQAETELCAEAEELR.[A]	1xCarbamidomethyl [C14]	1	4	2	P35579	P35579 [883-903]		0	2501.22	3.56103e+06	2	0.19	51.0128	100
[R].IQLEPLPPLTPK.[F]		1	3	1	Q5VYS8	Q5VYS8 [985-996]		0	1345.81	1.10304e+06	2	2.39	49.7703	29
[K].LQEQVTDLR.[S]		1	1	1	P12270	P12270 [700-708]		0	1101.59	1.87609e+06	2	0.69	22.8384	49
[K].LQVELDNVTGLLSQSDSK.[S]		1	3	1	P35579	P35579 [1278-1295]		0	1946.01	133568	2	2.16	51.1399	57
[R].LSSDDGDSSTMR.[N]	1xOxidation [M11]	1	5	1	Q6IEH8	Q6IEH8 [254-265]		0	1286.52	283658	2	0.02	8.1495	87
[R].LSSEVEALR.[R]		1	1	1	P15924	P15924 [1657-1665]		0	1003.54	278569	2	0.61	24.2646	23
[K].LSSLENSSNKNEK.[E]		1	2	1	E7EQS8	E7EQS8 [1500-1512]		1	1449.72	908326	3	0.73	8.6907	26
[R].IVALSSSLSNAK.[D]		1	4	1	O75643	O75643 [1487-1498]		0	1189.68	12745707	2	1.09	30.0734	79
[K].LVAAFGELR.[S]		2	2	1	A3KMH1; B3KT81	A3KMH1 [955-963]; B3KT81 [934-942]		0	975.562	1.60578e+06	2	0.3	40.3634	40
[R].LTYEIEDEK.[R]		1	4	1	P15924	P15924 [1114-1122]		0	1139.55	298426	2	0.87	24.8446	52
[R].LTVSSLQESGLK.[V]		1	9	2	P21333	P21333 [2335-2346]		0	1261.7	31887192	2	1.12	33.2787	102
[R].ITVPDTYEAR.[E]		1	4	1	P42356	P42356 [1041-1050]		0	1164.59	282834	2	3.04	27.6588	47
[R].LTVMSLQESGLK.[V]	1xOxidation [M4]	2	5	2	A0A024R321; A0A804HK76	A0A024R321 [2290-2301]; A0A804HK76 [2250-2261]		0	1321.7	1.95711e+06	2	1.29	34.223	54
[KR].LTVEEAVR.[MH]		2	9	1	Q15149; A0A7P0MQR8	Q15149 [4122-4129]; A0A7P0MQR8 [1789-1796]		0	916.51	139601	2	-0.68	23.1472	20
[R].LTTLELLEVR.[R]		1	5	1	Q01082	Q01082 [2079-2088]		0	1186.7	2.31804e+06	2	-0.22	50.937	51
[R].ITSLQEEVK.[H]		1	3	1	D9ZGF8	D9ZGF8 [631-639]		0	1046.57	168748	2	2.55	21.5363	39
[K].ITLQNTSDGIK.[H]		1	2	1	Q12923	Q12923 [833-843]		0	1189.64	182430	2	2.95	23.5827	37
[K].ITGQLESLESR.[W]		2	8	1	A0A7P0MQR8; A0A590UJG2	A0A7P0MQR8 [5423-5433]; A0A590UJG2 [3305-3315]		0	1232.65	241144	2	0.41	27.8832	51
[R].LTEMETLQSQLMAEK.[L]	2xOxidation [M4; M12]	1	4	1	P35579	P35579 [868-882]		0	1783.85	448266	2	1.11	31.7568	80
[R].LTEMETLQSQLMAEK.[L]	1xOxidation [M4]	1	4	1	P35579	P35579 [868-882]		0	1767.85	130220	2	-1.06	37.5065	52
[K].ITDYGGDK.[E]		1	2	1	O75643	O75643 [179-186]		0	868.405	1431900	2	-0.82	9.5085	30
[R].ITDLYTDLR.[D]		1	4	2	Q01082	Q01082 [75-83]		0	1109.58	3.17443e+06	2	0.29	36.6175	58
[K].ITALDEFATK.[L]		1	7	2	A0A0D9SGF6	A0A0D9SGF6 [523-532]		0	1108.59	10948087	2	0.96	37.8016	46
[R].LTAELQDTK.[L]		1	6	1	Q92614	Q92614 [1435-1443]		0	1018.54	502573	2	1.77	17.5377	13
[K].ISVVSATK.[G]		1	5	1	E7EQT4	E7EQT4 [784-791]		0	804.483	313461	2	0.06	16.561	29
[R].ISTSDILSEK.[K]		1	1	1	O60293	O60293 [351-360]		0	1092.58	757726	2	0	31.0895	45
[R].ISSVLAGGSCR.[A]	1xCarbamidomethyl [C10]	2	3	1	P02533; P08779	P02533 [31-41]; P08779 [31-41]		0	1106.56	1.05759e+06	2	-0.85	20.1136	35
[K].LSSQITLLEAQNR.[T]		1	6	1	Q14789	Q14789 [504-516]		0	1472.81	83196.1	2	0.72	38.9411	23
[K].ISSPTETER.[SC]		1	2	1	B2R5H0	B2R5H0 [4-12]		0	1019.5		2	-3.2	10.6637	44
[K].LSSNLGGPGSSR.[T]		1	16	1	A0A1U9X982	A0A1U9X982 [2064-2075]		0	1131.58	207412	2	0.73	14.7092	47
[R].NALLQLTDSQIADVAR.[F]		1	8	1	O75643	O75643 [1994-2009]		0	1727.93		2	1.48	50.613	58
[R].NAQSNALQER.[E]		1	3	1	P11717	P11717 [2437-2446]		0	1130.55	683769	2	0.2	10.4294	64
[R].NDDIADGNPK.[L]		1	6	1	Q15149	Q15149 [259-268]		0	1058.47		2	1.97	9.9878	42
[R].NDDSEADTAK.[L]		1	2	1	Q5UIP0	Q5UIP0 [1949-1958]		0	1065.43	555794	2	0.29	7.5298	66
[R].QEEEMMAK.[E]	1xOxidation [M5]	1	4	1	P35579	P35579 [843-850]		0	1011.41	1.75823e+06	2	0.12	8.2754	45
[R].QEEEMMAK.[E]		1	4	1	P35579	P35579 [843-850]		0	995.417	855349	2	-0.02	11.2571	37
[R].QEAIAQNR.[R]		1	2	1	Q6P2Q9	Q6P2Q9 [1394-1401]		0	929.48	5.98297e+06	2	-0.87	8.4825	31
[K].QDVIEVIEK.[A]		1	2	1	P24928	P24928 [711-719]		0	1072.59	359234	2	0.87	35.485	7
[R].QDSLESMK.[F]		1	4	1	P15924	P15924 [909-916]		0	937.43	174455	2	-0.29	15.5335	46
[R].QDQSIILLGSSGSGK.[T]		1	5	1	Q92614	Q92614 [490-504]		0	1489.79	295237	2	1.49	37.643	30
[K].QDNYNEEVADLK.[LI]		1	3	1	Q8N3C0	Q8N3C0 [19-30]		0	1437.65	689717	2	2.54	26.4249	70
[R].QDEVLQAR.[A]		1	3	1	Q7Z406	Q7Z406 [867-874]		0	958.495	403363	2	2.03	14.7035	18
[K].QDATVQTER.[G]		1	4	1	A6NNK5	A6NNK5 [1197-1205]		0	1047.51	831413	2	0.11	8.5149	52
[K].QAVFFVGQSAR.[M]		1	1	1	A6NHR9	A6NHR9 [241-251]		0	1209.64	519018	2	1.12	36.6813	10
[R].QEEGYYSR.[L]		1	9	1	J3KN01	J3KN01 [1644-1651]		0	1031.44	244912	2	-1.25	10.9481	30
[K].QAVETLR.[N]		1	3	1	Q12923	Q12923 [1433-1439]		0	816.457	291831	2	-0.46	13.2121	35
[R].QAQQQQQQQQGSRPPGLSK.[S]		1	3	1	Q8IWI9	Q8IWI9 [972-990]		0	2122.07	247441	3	-0.78	10.1085	8
[R].QAMAILTPAVPAR.[M]	1xOxidation [M3]	1	4	1	H0Y4W2	H0Y4W2 [1929-1941]		0	1354.75	286842	2	0.37	33.5962	34
[R].QALGITIVR.[Q]		1	2	1	Q7Z7G8	Q7Z7G8 [1931-1939]		0	970.604	357438	2	1.03	37.6669	41
[R].QAGPAPAAATAASK.[K]		1	1	1	Q9BTC0	Q9BTC0 [613-626]		0	1211.64	880152	2	2.21	11.2795	33
[R].QAEIEAER.[C]		1	6	1	Q93074	Q93074 [533-540]		0	945.464	299133	2	0.53	10.5969	40
[K].QAAVNAAVQR.[V]		1	7	1	A0A224AV41	A0A224AV41 [1479-1488]		0	1027.56	297796	2	-3.27	11.5295	41
[K].NYQSQADIPIR.[S]		1	4	1	Q14966	Q14966 [372-382]		0	1304.66		2	-0.37	27.0203	37
[K].NVQDAIADAEQR.[G]		1	1	1	P35908	P35908 [419-430]		0	1329.64	4.12222e+06	2	2.94	27.53	51
[R].NTTGVTEEALK.[E]		1	6	1	A0A0D9SGF6	A0A0D9SGF6 [2342-2352]		0	1162.6	12960121	2	0.74	18.7041	70
[K].NTLTQTTENLR.[R]		1	1	1	P15924	P15924 [1414-1424]		0	1290.66	613518	2	0.4	24.0295	35
[R].QASQELDVK.[R]		1	6	1	P46100	P46100 [2377-2385]		0	1017.52	366050	2	-1.75	13.7706	34
[K].QEIAEINR.[M]		2	10	1	P04259; P02538	P04259 [379-386]; P02538 [379-386]		0	972.511	3194409	2	-0.22	17.1711	33
[R].QELTSQAER.[A]		1	9	1	A0A024R5M9	A0A024R5M9 [1313-1321]		0	1061.52	830834	2	1.12	10.0351	39
[R].QEQIDNQTR.[I]		1	3	1	A0A0D9SGF6	A0A0D9SGF6 [1046-1054]		0	1131.54	4241148	2	1.06	8.653	32
[K].QLQNISLAAASGGAK.[E]		1	7	1	A0A7P0T9C4	A0A7P0T9C4 [4488-4502]		0	1428.78	458270	2	1.14	31.1845	17
[R].QLQNIIQATSR.[E]		1	5	1	P15924	P15924 [271-281]		0	1271.71	748889	2	0.93	31.7827	36
[R].QLQIQVR.[E]		1	2	1	Q14789	Q14789 [1235-1241]		0	884.531	191757	2	-0.68	24.9669	19
[R].QLQEDAAR.[L]		1	4	1	Q01082	Q01082 [1862-1869]		0	930.464	11874818	2	0.37	8.9935	48
[R].QLLQEQESVK.[Q]		1	1	1	P15924	P15924 [1667-1676]		0	1201.64	678660	2	2.51	20.397	30
[R].QLLQANPILESFGNAK.[T]		1	2	1	P35580	P35580 [217-232]		0	1742.94	102422	2	1.1	51.4507	67
[RK].QLLQANPILEAFGNAK.[T]		2	12	1	P35579; Q7Z406	P35579 [210-225]; Q7Z406 [237-252]		0	1726.95	255724	2	-1.9	52.6587	65
[K].QLGAQSPGR.[E]		1	3	1	A0A024RAM4	A0A024RAM4 [1071-1079]		0	913.485	860928	2	-1.57	9.5417	60
[R].QLEGVDTQGTNR.[V]		1	2	1	O15047	O15047 [1520-1531]		0	1317.64	263806	2	5.46	14.5829	32
[R].QLEEQEEALR.[Q]		1	1	1	Q9BTC0	Q9BTC0 [1492-1501]		0	1244.61	570281	2	-0.57	19.8027	28
[R].QLEEAEEEATR.[A]		1	1	1	P35580	P35580 [1885-1895]		0	1304.6	2.53089e+06	2	-1.95	15.4217	27
[R].QIEAQEKPR.[D]		1	4	1	Q01082	Q01082 [1933-1941]		0	1098.59	1.48514e+06	2	0.5	8.1008	51
[R].QLDSIVGER.[G]		2	12	1	P02538; P13647	P02538 [224-232]; P13647 [229-237]		0	1016.54	7.51802e+06	2	1.2	24.9504	37
[R].QLDNIVGER.[G]		1	1	1	P04259	P04259 [224-232]		0	1043.55	619227	2	0.84	24.241	25
[K].QIATLHAQVADMK.[K]	1xOxidation [M12]	1	3	1	P35579	P35579 [1358-1370]		0	1441.75	1781170	3	0.4	19.0417	20
[K].QGPGPGGPK.[G]		1	4	1	Q9BSV4	Q9BSV4 [127-135]		0	794.416	1.15806e+06	2	-0.48	7.9125	38
[K].QGNLSSQVPLK.[R]		1	1	1	P78527	P78527 [3148-3158]		0	1170.65	1.06513e+06	2	0.76	24.4134	47
[K].QGFITLR.[D]		1	1	1	Q9NU22	Q9NU22 [1267-1273]		0	834.483	217367	2	1.08	35.1695	37
[R].QFTSSSSMK.[G]	1xOxidation [M8]	2	3	1	P02533; P08779	P02533 [7-15]; P08779 [7-15]		0	1018.45	2590198	2	0.71	8.2218	55
[R].QFTSSSSMK.[G]		2	3	1	P02533; P08779	P02533 [7-15]; P08779 [7-15]		0	1002.46	1.51815e+06	2	0.15	11.2528	28
[K].QFIAAQGSSR.[S]		1	5	1	H6WCP5	H6WCP5 [473-482]		0	1064.55	180530	2	2.92	16.1104	17
[R].QEYEQLIAK.[N]		1	2	1	P35527	P35527 [328-336]		0	1121.58	7279672	2	0.39	26.9439	55
[K].QEQIINTMTQDLR.[G]	1xOxidation [M8]	1	1	1	P12270	P12270 [756-768]		0	1605.79	236259	2	0.53	27.5835	11
[K].NTLLSQISTK.[D]		1	1	1	Q14789	Q14789 [1871-1880]		0	1104.63	262637	2	0.32	33.9855	21
[K].LQELEGAVK.[S]		1	1	1	P35580	P35580 [1801-1809]		0	986.552	4825956	2	0.43	21.6174	49
[K].NTEAIGNEVTR.[L]		1	5	1	P42356	P42356 [1564-1574]		0	1203.6	518007	2	0.06	16.5881	31
[R].NTDQASMPENTVAQK.[L]	1xOxidation [M7]	1	1	2	P35580	P35580 [366-380]		0	1649.74	720414	2	-0.86	11.0125	60
[R].NMQDLVEDLK.[N]	1xOxidation [M2]	1	6	1	P04259	P04259 [241-250]		0	1220.58	215869	2	-0.43	31.6284	19
[R].NMQDLVEDFK.[N]	1xOxidation [M2]	1	2	1	P13647	P13647 [246-255]		0	1254.57	712277	2	-1.28	33.4105	43
[K].NLTQDEMQR.[M]	1xOxidation [M7]	1	7	1	J9R021	J9R021 [309-317]		0	1150.52	321508	2	2.19	9.8039	24
[K].NLSVAADK.[W]		1	6	1	A0A5F9ZH07	A0A5F9ZH07 [608-615]		0	817.441	189101	2	0.35	12.937	40
[K].NLSSNEAISLEEIR.[I]		1	2	1	P78527	P78527 [839-852]		0	1574.8	262891	2	1.01	41.5708	112
[K].NLPIYSEEIVEMYK.[G]		1	5	1	P35579	P35579 [126-139]		0	1727.86		2	3.36	51.2554	15
[R].NLNPNDSIVVNSCQMK.[F]	1xCarbamidomethyl [C13]	1	3	1	Q6AHZ7	Q6AHZ7 [1661-1676]		0	1832.86		2	2.41	32.6097	35
[K].NLGTALAELR.[T]		1	2	1	Q9Y490	Q9Y490 [1026-1035]		0	1057.6	286686	2	1.72	43.2148	27
[R].NLEVSSCVGSGGSSEAR.[E]	1xCarbamidomethyl [C7]	1	2	1	Q9C0C2	Q9C0C2 [1169-1185]		0	1695.76	63120.6	2	1.54	20.8698	19
[R].NIEMTQEDVR.[L]		1	4	1	O75643	O75643 [638-647]		0	1234.57	2356240	2	1.14	21.0245	32
[K].NMQDMVEDYR.[N]	1xOxidation [M2]	1	7	1	H6VRF8	H6VRF8 [258-267]		0	1316.52	2508055	2	2.8	21.0551	47
[R].NIEELQQQNQR.[L]		1	4	2	P12270	P12270 [542-552]		0	1399.69	770053	2	0.96	17.2684	51
[K].NLDEQLSAPK.[K]		1	3	1	A5YKK6	A5YKK6 [1311-1320]		0	1114.57	1.22964e+06	2	1.77	22.621	28
[R].NIAIQSQFTR.[T]		1	3	1	P12270	P12270 [106-115]		0	1177.63	773876	2	-0.12	31.1025	38
[R].NETETAEER.[V]		1	1	1	Q14789	Q14789 [2696-2704]		0	1078.46		2	-0.64	7.9616	50
[K].NEIVANVGK.[R]		1	3	1	Q32MZ4	Q32MZ4 [306-314]		0	943.521		2	0.34	17.8944	24
[K].NEIDNYEEDYQK.[M]		1	4	1	Q01082	Q01082 [1109-1120]		0	1559.65	530809	2	1.23	24.481	71
[R].NEGTATYAAAVLFR.[I]		1	3	1	P14923	P14923 [638-651]		0	1483.75		2	0.32	49.4576	23
[R].NEGGNSESSLK.[N]		1	3	1	Q8IWI9	Q8IWI9 [807-817]		0	1121.51	947106	2	-2.32	8.3453	28
[R].NEDNSLEDK.[G]		1	1	1	Q8IWI9	Q8IWI9 [2690-2698]		0	1063.45	1.41012e+06	2	0.65	9.1043	35
[R].NDPQQLLLDAK.[H]		1	7	1	Q9ULV0	Q9ULV0 [1805-1815]		0	1254.67	226903	2	-0.27	37.4784	17
[RK].NDNDTFTVK.[Y]		2	6	4	P21333; Q14315	P21333 [829-837]; Q14315 [824-832]		0	1053.48	5.72954e+07	2	0.64	19.3969	71
[R].NLDLDSIIAEVK.[A]		4	19	1	P35908; P04259; P02538; P13647	P35908 [342-353]; P04259 [327-338]; P02538 [327-338]; P13647 [332-343]		0	1329.73	427163	2	3.66	52.5694	39
[R].NNAALQAEK.[Q]		1	1	1	Q9P219	Q9P219 [1065-1073]		0	958.495	887190	2	0.37	9.2148	41
[R].NNATLQAEK.[Q]		1	15	1	Q3V6T2	Q3V6T2 [1054-1062]		0	988.506	1.36621e+06	2	0.48	9.1749	48
[R].NNFDYTGK.[K]		1	17	1	A0A088AWN3	A0A088AWN3 [1518-1525]		0	958.426	80011.7	2	0.78	16.4721	33
[R].NTDQASMPDNTAAQK.[V]		1	9	1	P35579	P35579 [359-373]		0	1591.7	1.87704e+06	2	0.94	11.9138	58
[K].NTCTSVYTK.[D]	1xCarbamidomethyl [C3]	1	3	1	P78527	P78527 [109-117]		0	1073.49	1301784	2	-0.09	10.5938	26
[K].NSQGGPAPR.[E]		1	4	1	H0Y720	H0Y720 [656-664]		0	883.438		2	-0.57	7.6269	46
[K].NSGPQGPR.[R]		1	2	1	Q9NYV4	Q9NYV4 [1235-1242]		0	812.401	445544	2	-0.99	7.6717	40
[K].NSFTVDCSK.[A]	1xCarbamidomethyl [C7]	1	4	1	Q14315	Q14315 [2654-2662]		0	1057.46	202068	2	-0.04	16.0979	40
[R].NSEDEAQEAK.[D]		1	3	1	A2RRP1	A2RRP1 [1936-1945]		0	1120.48		2	-1.11	7.7249	37
[K].NSDIEQSSDSK.[VA]		1	18	1	P49792	P49792 [2582-2592]		0	1209.52		2	-0.28	8.1346	81
[K].NQQDNPEANWK.[L]		1	2	1	O75165	O75165 [1952-1962]		0	1343.6	169326	2	1.81	17.2784	56
[K].NQEILDDTAK.[N]		1	2	1	Q5JRA6	Q5JRA6 [1275-1284]		0	1146.56	969607	2	3.57	18.4553	48
[R].NQDMSGQQAAQLAQQR.[Y]	1xOxidation [M4]	1	4	2	E7EQS8	E7EQS8 [924-939]		0	1789.82	1.39899e+06	3	0.43	16.4089	28
[R].NQDDLTHK.[L]		1	2	1	P24928	P24928 [272-279]		0	970.459	379050	2	0.44	7.7748	28
[K].NQDAAQQFLGR.[L]		1	1	1	O15020	O15020 [1263-1273]		0	1247.61	248544	2	1.46	28.6597	33
[K].NQCTQVVQER.[E]	1xCarbamidomethyl [C3]	1	2	1	P15924	P15924 [1803-1812]		0	1261.6	430131	2	1.66	11.309	47
[R].NPSSAAPVQSR.[G]		1	6	1	F1T0I1	F1T0I1 [772-782]		0	1113.56	793843	2	1.67	9.2965	36
[R].NPQNSTVLAR.[G]		1	7	2	Q13428	Q13428 [833-842]		0	1099.59	698319	2	0.38	14.0692	58
[K].NPQAYLNYK.[V]		1	4	1	Q6AHZ7	Q6AHZ7 [1326-1334]		0	1110.56	423302	2	0.07	25.5901	43
[R].NPLDAGAAEPIASR.[A]		1	1	1	O14578	O14578 [10-23]		0	1381.71	214396	2	-2.61	28.4511	43
[R].NNYDEEIISLK.[N]		1	1	1	P15924	P15924 [1353-1363]		0	1337.66	126704	2	2.03	39.2971	45
[K].NNVVINYK.[D]		1	2	1	Q6P2Q9	Q6P2Q9 [1013-1020]		0	963.526	7905426	2	0.76	20.9504	39
[K].NNVNVASLTQSEIR.[D]		1	3	1	Q6P2Q9	Q6P2Q9 [1995-2008]		0	1544.8	2813034	2	4.24	35.7796	34
[R].NNTITTTSSK.[R]		1	2	1	O75179	O75179 [1559-1568]		0	1066.54		2	3.58	8.4563	49
[K].NNQETMIK.[T]	1xOxidation [M6]	1	1	1	Q5UIP0	Q5UIP0 [1251-1258]		0	993.467	2.37758e+06	2	1.41	8.3747	38
[KR].NNLVIDTPR.[V]		1	5	1	Q9HCK8	Q9HCK8 [1392-1400]		0	1041.57	261273	2	0.74	26.723	22
[R].NTDVAQSPEAPK.[Q]		1	5	1	Q9P2E9	Q9P2E9 [609-620]		0	1256.61	3.42005e+06	2	1.38	11.9021	65
[K].IQDWYDK.[K]		1	1	1	P35527	P35527 [185-191]		0	967.452		2	-0.97	23.9978	43
[R].LQAEEAER.[R]		1	1	1	Q15149	Q15149 [1680-1687]		0	945.464	318923	2	0.27	9.3442	41
[R].LQAAYAGDK.[A]		1	4	1	Q01082	Q01082 [1870-1878]		0	936.479	12028350	2	0.37	11.9774	51
[K].LAELEEALQK.[A]		1	4	1	P13647	P13647 [432-441]		0	1143.63	4.44939e+06	2	1.14	34.9474	68
[K].IAELDTEAK.[N]		1	1	1	Q8TD26	Q8TD26 [1029-1037]		0	989.515	415006	2	2.5	18.0231	43
[K].LAEASASAAYK.[A]		1	1	1	Q96T58	Q96T58 [2181-2191]		0	1081.55	128650	2	1.69	14.6366	53
[K].LADSDQASK.[V]		1	9	1	A0A024R5M9	A0A024R5M9 [1544-1552]		0	934.448	970329	2	0.13	7.7401	37
[R].LACDVDQVTR.[Q]	1xCarbamidomethyl [C3]	1	2	1	P78527	P78527 [972-981]		0	1176.57	1.12066e+06	2	1.29	19.2291	64
[K].LAANSSLFTQR.[N]		2	8	1	A0A7I2V4H7; O14578	A0A7I2V4H7 [386-396]; O14578 [790-800]		0	1207.64	163045	2	1.14	31.1477	25
[K].LAALNVTEK.[D]		1	1	1	O75691	O75691 [1504-1512]		0	958.557	315218	2	1.31	24.9163	33
[R].LAAIAESGVER.[Q]		1	1	1	P28072	P28072 [210-220]		0	1115.61	107551	2	1.64	23.248	43
[R].LAAGDQLLSVDGR.[S]		1	8	1	J3KN01	J3KN01 [1044-1056]		0	1314.7	1.15861e+06	2	1.5	36.803	116
[KR].LAADDFR.[AILTV]		4	35	2	A0A1B0GVI3; P02533; Q04695; P08779	A0A1B0GVI3 [229-235]; P02533 [195-201]; Q04695 [164-170]; P08779 [197-203]		0	807.4	5.58734e+07	2	1.86	17.4642	29
[R].LAEVGQYEQVK.[Q]		1	1	1	A5YKK6	A5YKK6 [460-470]		0	1263.66	1.13324e+06	2	0.82	24.01	60
[K].KVEGAPTQGR.[K]		1	4	1	Q9P2E9	Q9P2E9 [281-290]		1	1042.56		2	0.26	7.7973	24
[K].KQEDFMTTMDANEEK.[I]	2xOxidation [M6; M9]	1	4	1	Q01082	Q01082 [1210-1224]		1	1848.76	1.07371e+06	3	1.08	11.1584	47
[R].KLEGDSTDLSDQIAELQAQIAELK.[M]		1	4	1	P35579	P35579 [1052-1075]		1	2615.34	1.07998e+06	3	1.59	53.0073	91
[K].KGEITGEVR.[M]		1	7	1	P21333	P21333 [1801-1809]		1	988.542	9371773	2	0.35	9.671	42
[K].KGEGAPIQGK.[K]		1	3	1	Q9P2E9	Q9P2E9 [539-548]		1	984.547	2.25648e+06	2	-0.17	8.0034	60
[R].KGAAPAPPGK.[T]		1	6	1	Q13428	Q13428 [384-393]		1	893.52	1.48357e+06	2	0.32	7.8325	49
[K].KEEELQGALAR.[G]		1	1	1	P35580	P35580 [1088-1098]		1	1243.66	217600	2	-1.16	18.105	45
[K].KADSVANQGTK.[V]		1	5	2	Q9P2E9	Q9P2E9 [549-559]		1	1118.58	1.30617e+06	2	2.27	7.4633	78
[R].HSQVGQGESAGSK.[T]		1	6	2	I0B0K8	I0B0K8 [1573-1585]		0	1271.6		2	-0.49	7.5121	49
[K].HSPTEDEESAK.[A]		1	4	1	A0A024RAM4	A0A024RAM4 [969-979]		0	1229.53	462638	2	-0.34	7.6594	59
[R].HQATGELDDAK.[I]		1	1	1	A3KMH1	A3KMH1 [1673-1683]		0	1184.55	3007430	2	0.14	8.6592	52
[K].KVDTTPNQGK.[K]		1	4	1	Q9P2E9	Q9P2E9 [271-280]		1	1087.57	650112	2	0.61	7.5635	75
[R].LAGAPALAPEPPLIPK.[L]		1	2	1	Q562E7	Q562E7 [592-607]		0	1554.93	199302	2	2.87	49.7362	30
[K].IAGPGLGSGVR.[A]		2	6	1	A0A024R321; A0A804HK76	A0A024R321 [1426-1436]; A0A804HK76 [1426-1436]		0	983.563	2.01832e+06	2	1.83	22.43	32
[K].IAGQISASVAQQR.[N]		1	7	2	A0A804HL12	A0A804HL12 [3974-3986]		0	1328.73	269504	2	2.1	21.5432	62
[K].LDPHLVLDQLR.[C]		2	5	2	P35580; P35579	P35580 [690-700]; P35579 [683-693]		0	1318.75	1.00622e+06	3	0.87	47.9996	14
[K].LDMEIER.[I]		1	30	1	A0A7P0T9C4	A0A7P0T9C4 [903-909]		0	905.44	101992	2	-0.75	26.9471	28
[K].IDLTLLNR.[L]		1	2	1	Q6P2Q9	Q6P2Q9 [988-995]		0	957.573	3.7003e+06	2	-0.65	45.0319	40
[R].IDISPSTLR.[K]		1	7	1	E9PK91	E9PK91 [655-663]		0	1001.56	200204	2	1.42	32.7687	29
[R].LDIDSPPITAR.[N]		1	15	2	H3BQ34	H3BQ34 [33-43]		0	1197.65	251536	2	1.33	35.8643	41
[R].IDGITIQAR.[Q]		1	7	3	A0A0D9SGF6	A0A0D9SGF6 [734-742]		0	986.563	6.69355e+06	2	0.49	29.4728	37
[R].IDGGITGNMR.[Q]	1xOxidation [M9]	1	21	1	A0A2U3TZM0	A0A2U3TZM0 [1083-1092]		0	1049.5	3.91848e+06	2	0.37	12.9359	48
[K].LDELQASDVSVK.[Y]		1	4	1	P12270	P12270 [166-177]		0	1303.67	2.21511e+06	2	1.13	28.6189	102
[K].LDAQVQELHAK.[V]		1	1	1	P35580	P35580 [1257-1267]		0	1251.67	181292	2	-0.24	18.7263	23
[K].LCYVALDFEQEMATAASSSSLEK.[S]	1xCarbamidomethyl [C2]; 1xOxidation [M12]	2	25	1	V9HVZ7; Q53G99	V9HVZ7 [64-86]; Q53G99 [216-238]		0	2566.17	765977	3	-1.43	49.9114	54
[K].LCYVALDFEQEMATAASSSSLEK.[S]	1xCarbamidomethyl [C2]	2	25	2	V9HVZ7; Q53G99	V9HVZ7 [64-86]; Q53G99 [216-238]		0	2550.17	1.72541e+06	2	2.03	52.7692	92
[R].LCTVNSVEEK.[I]	1xCarbamidomethyl [C2]	2	27	1	P51532; P51531	P51532 [1204-1213]; P51531 [1174-1183]		0	1178.57	242318	2	0.64	16.0792	27
[K].LAVASVTEILK.[M]		1	2	1	O75165	O75165 [1621-1631]		0	1143.7	568964	2	2.19	49.7515	32
[R].LATNTSAPDLK.[N]		1	11	1	P27816	P27816 [923-933]		0	1130.61	2419773	2	1.16	19.3653	62
[R].LASYLDK.[V]		5	17	2	A0A1B0GVI3; P02533; Q04695; P35527; P08779	A0A1B0GVI3 [157-163]; P02533 [126-132]; Q04695 [95-101]; P35527 [164-170]; P08779 [128-134]		0	809.44	78291960	2	0.77	19.5659	35
[R].LAQQISDEASR.[Y]		1	2	1	Q93008	Q93008 [1221-1231]		0	1217.61	1.71692e+06	2	-6.07	15.5646	22
[K].IAQLEEQLDNETK.[E]		1	3	2	P35579	P35579 [1816-1828]		0	1530.76	10771907	2	1.1	30.5476	91
[R].IAQLEEELEEEQGNTELINDR.[L]		1	3	1	P35579	P35579 [1731-1751]		0	2472.17	402840	3	-0.03	47.7837	43
[K].LAQAYYESTR.[K]		1	9	1	I0B0K8	I0B0K8 [81-90]		0	1201.58	1.21175e+06	2	-0.01	18.6058	52
[K].LAQAEEQLEQETR.[E]		1	4	1	Q7Z406	Q7Z406 [1840-1852]		0	1544.76	324135	2	0.45	24.1048	19
[K].LAQAAQSSVATITR.[L]		1	2	2	Q9Y490	Q9Y490 [2044-2057]		0	1416.78	1.69265e+06	3	0.8	24.3588	38
[R].IANLQTDLSDGLR.[L]		1	8	1	P21333	P21333 [64-76]		0	1415.75	13210810	2	-0.56	41.4006	99
[K].IAMDQYGK.[F]	1xOxidation [M3]	1	1	1	O75165	O75165 [686-693]		0	941.44	538134	2	0.31	9.6037	30
[K].HPPAPAEPSSDLASK.[L]		1	8	1	Q9P2E9	Q9P2E9 [1099-1113]		0	1503.74	315428	2	1.48	15.6765	32
[K].LDSSPSVSSTLAAK.[D]		1	5	1	Q13428	Q13428 [1225-1238]		0	1362.71	658761	2	1.26	25.0233	75
[K].HINDSAPEVR.[D]		1	1	1	Q14008	Q14008 [447-456]		0	1137.56	191531	2	0.78	11.1896	37
[R].HGLQSLGK.[V]		3	19	1	A0A1U9X982; Q5JSZ5; Q9Y520	A0A1U9X982 [42-49]; Q5JSZ5 [43-50]; Q9Y520 [40-47]		0	839.473	490641	2	-2.84	10.8696	37
[K].GNTPATGTTQGK.[K]		1	6	1	Q9P2E9	Q9P2E9 [189-200]		0	1132.56	5037768	2	-1.54	7.7696	60
[K].GNSLTVLDVLEGR.[T]		1	1	1	A3KMH1	A3KMH1 [1247-1259]		0	1372.74	209246	2	0.55	52.3625	31
[R].GNNLQDTLR.[V]		1	4	1	P42345	P42345 [1897-1905]		0	1030.53	242747	2	1.34	20.3196	33
[K].GNDPNVSLVPK.[D]		1	15	1	A0A1U9X982	A0A1U9X982 [71-81]		0	1139.61	1.71753e+06	2	0.11	26.945	52
[K].GNAMVEEGHFAAEDVK.[A]	1xOxidation [M4]	1	7	2	A0A0D9SGF6	A0A0D9SGF6 [847-862]		0	1719.76	916340	3	0.73	20.835	28
[K].GMGTVEGGDQSNPK.[S]	1xOxidation [M2]	1	7	1	Q13428	Q13428 [1424-1437]		0	1392.61	400044	2	0.89	8.1929	82
[R].GLVSSDELAK.[D]		1	6	1	A0A0D9SGF6	A0A0D9SGF6 [1360-1369]		0	1018.54	15075311	2	0.63	24.0263	43
[K].GLSLGFLEK.[K]		1	2	1	Q9NU22	Q9NU22 [2897-2905]		0	963.551	333967	2	0.44	49.4947	30
[R].GLGVGFGSGGGSSSSVK.[F]		1	2	1	P13647	P13647 [560-576]		0	1439.71	489577	2	3.95	28.7883	29
[R].GIFTSEIGTK.[Q]		1	1	1	P78527	P78527 [2941-2950]		0	1052.56	1.30794e+06	2	0.86	34.1673	45
[K].GPALINIQEYPIER.[H]		1	1	1	A3KMH1	A3KMH1 [1076-1089]		0	1612.87	356909	2	-3.42	48.9646	46
[R].GIEPTGNMVK.[Q]	1xOxidation [M8]	2	7	1	A0A024R321; A0A804HK76	A0A024R321 [263-272]; A0A804HK76 [263-272]		0	1061.53	1211350	2	-0.67	13.2305	26
[K].GLDIESTSK.[R]		1	5	1	Q5VT06	Q5VT06 [2960-2968]		0	949.484	210041	2	0.6	18.7814	40
[K].GKPAAPGGAGNTGTK.[N]		1	1	2	Q14008	Q14008 [558-572]		0	1283.67	696278	2	-0.69	7.726	45
[R].GHNVAEVQK.[R]		1	3	1	O94813	O94813 [244-252]		0	981.511		2	0.87	7.942	43
[R].GGVEEGPTVLR.[K]		1	2	1	P05089	P05089 [22-32]		0	1113.59	508733	2	1.67	24.3216	21
[R].GGSGGSYGR.[G]		1	2	2	P35527	P35527 [479-487]		0	797.354	2.08188e+06	2	-0.27	7.4118	44
[R].GGSGGSYGGGGSGGGYGGGSGSR.[G]		1	2	1	P35527	P35527 [491-513]		0	1791.73	2.01569e+06	2	0.41	10.1053	24
[R].GGSGGGGSISGGGYGSGGGSGGR.[Y]		1	1	2	P35908	P35908 [550-572]		0	1741.75	1.47674e+06	2	0.43	11.1298	35
[R].GGPPGPPISR.[G]		1	12	1	Q04637	Q04637 [1033-1042]		0	934.51	2.89881e+06	2	0.58	18.3361	51
[R].GGPGGELPR.[G]		1	14	1	Q04637	Q04637 [686-694]		0	839.437	2.97127e+06	2	0.44	15.3805	42
[R].GGLVGQAPMPVPEEK.[E]	1xOxidation [M9]	1	1	1	Q9BTC0	Q9BTC0 [1598-1612]		0	1524.77	117556	2	1.83	27.3249	20
[R].GLDPVEILQER.[E]		1	9	1	P51532	P51532 [360-370]		0	1268.68	482083	2	1.16	49.8812	33
[R].GPAPSAMPQSR.[S]	1xOxidation [M7]	1	2	1	O15020	O15020 [2188-2198]		0	1114.53	291798	2	0.4	8.7484	46
[K].GPESESEDHR.[A]		1	2	1	P78527	P78527 [500-509]		0	1142.47		3	-0.22	7.5675	35
[R].GPGAFVSGVSR.[G]		1	1	1	Q7Z7G8	Q7Z7G8 [3685-3695]		0	1033.54	111399	2	2.73	25.0356	19
[R].GYSFTTTAER.[E]		2	21	1	V9HVZ7; Q53G99	V9HVZ7 [45-54]; Q53G99 [197-206]		0	1132.53	868825	2	0.41	23.1875	38
[K].GVPAGNSDTEGGQPGR.[K]		1	7	1	E7EQT4	E7EQT4 [792-807]		0	1498.69	325986	2	-0.27	10.1303	30
[R].GVNASAQK.[F]		1	5	1	Q01082	Q01082 [586-593]		0	774.41	2.74676e+06	2	-0.39	7.3232	51
[K].GVLLTDGSEK.[D]		1	26	1	P51532	P51532 [1015-1024]		0	1018.54	642368	2	0.27	22.0495	45
[R].GVIDMGNSLIER.[G]	1xOxidation [M5]	1	6	1	A0A0D9SGF6	A0A0D9SGF6 [1613-1624]		0	1319.66	1.30505e+06	2	-3.68	32.8435	51
[K].GVIDLIFEK.[A]		1	14	1	Q04637	Q04637 [796-804]		0	1033.59	478330	2	-2.25	52.1054	28
[R].GVGSGGQGPPPPR.[R]		1	15	2	A0A1U9X982	A0A1U9X982 [905-917]		0	1162.6	2.17228e+06	2	0.01	10.287	67
[K].GVGQANKPDETSK.[T]		1	4	2	Q14966	Q14966 [1366-1378]		0	1330.66	743674	3	-0.21	7.7499	41
[R].GVAIGQTSLTASVTNK.[A]		1	1	1	Q8TEM1	Q8TEM1 [1048-1063]		0	1546.84	422868	2	2.32	33.7966	68
[RK].GTNESLER.[Q]		1	11	1	P08670	P08670 [335-342]		0	905.432	129268	2	0.07	9.1022	38
[R].GTAGAIQEGSITR.[G]		1	3	1	O75376	O75376 [1134-1146]		0	1260.65	278826	2	1.52	18.7803	40
[K].GSSSQLYR.[E]		1	2	1	B9EK47	B9EK47 [1404-1411]		0	897.442	164242	2	0.09	11.1234	38
[R].GSSSGGGYSSGSSSYGSGGR.[Q]		1	1	1	P35908	P35908 [525-544]		0	1740.71	1.64481e+06	2	0.79	10.268	120
[HR].GSGSSQSSGYGR.[QH]		1	1	1	Q86YZ3	Q86YZ3 [1106-1117]; [1340-1351]; [1576-1587]; [2046-2057]; [2516-2527]; [2750-2761]		0	1129.49	576377	2	0.98	7.8605	53
[R].GSGGLGGACGGAGFGSR.[S]	1xCarbamidomethyl [C9]	2	10	1	P04259; P02538	P04259 [43-59]; P02538 [43-59]		0	1424.63	228249	2	-0.22	21.8175	46
[R].GSGGGSSGGSIGGR.[G]		1	7	1	H6VRF8	H6VRF8 [603-616]		0	1092.5	67870992	2	0.24	7.9724	103
[R].GSGGAGALPEAAR.[E]		1	1	1	Q13395	Q13395 [50-62]		0	1113.56	75995.2	2	-0.19	16.596	32
[R].GSGEGQGQILQR.[F]		1	1	1	O95248	O95248 [19-30]		0	1229.62	547850	2	2.82	15.5657	42
[R].GSENGNEGSLLER.[E]		1	2	1	Q5JSZ5	Q5JSZ5 [1152-1164]		0	1361.63	158697	2	-3.29	20.7454	57
[K].GSELQLPFQACLK.[V]	1xCarbamidomethyl [C11]	1	4	1	Q6P2Q9	Q6P2Q9 [1886-1898]		0	1490.77	374287	2	0.55	50.5493	26
[R].GQLQSHGVQAR.[E]		1	4	2	P98175	P98175 [147-157]		0	1180.62	1.05871e+06	3	-0.37	8.6949	23
[K].GQEEVEMPSK.[E]	1xOxidation [M7]	1	2	1	Q14690	Q14690 [1446-1455]		0	1149.51	324833	2	-0.55	9.0596	27
[R].GPVLEALVAR.[A]		1	4	1	O75643	O75643 [625-634]		0	1024.61	569474	2	0.68	44.4717	64
[R].HIIENAK.[QK]		1	22	2	P51532	P51532 [705-711]		0	824.462	344408	2	0.19	8.0912	40
[R].QLQQVEER.[Q]		1	4	1	Q7RTP6	Q7RTP6 [1857-1864]		0	1029.53	103657	2	-2.21	11.3328	11
[K].LDSVVVNSGK.[Q]		1	2	1	Q14686	Q14686 [1305-1314]		0	1017.56	120075	2	-0.86	18.0305	53
[K].IDVGDVILK.[V]		1	4	1	Q12923	Q12923 [1548-1556]		0	971.577	227132	2	-0.48	44.3937	39
[R].LITSQVFGK.[L]		1	7	1	A0A804HL12	A0A804HL12 [3998-4006]		0	992.578	518551	2	0.36	33.8301	46
[K].ILTGTDAPK.[A]		1	20	1	P51532	P51532 [627-635]		0	915.515	1.20681e+06	2	0.53	15.3989	47
[K].ILSSDDYGK.[D]		1	5	1	Q01082	Q01082 [660-668]		0	997.484	8411003	2	0.08	15.8615	50
[R].LLSGEDVGQDEGATR.[A]		1	5	1	A0A024R674	A0A024R674 [765-779]		0	1546.73	219989	2	2.96	21.7883	33
[K].LISGDAEPTPEQEEK.[A]		1	7	1	A0A804HL12	A0A804HL12 [4007-4021]		0	1642.78	298547	2	1	19.5468	32
[K].LLQVSVDDR.[L]		1	2	1	P46939	P46939 [2783-2791]		0	1044.57	623055	2	-2.1	28.4932	54
[R].LIQSHPESAEDLQEK.[C]		1	6	2	A0A0D9SGF6	A0A0D9SGF6 [1299-1313]		0	1723.85	2.52053e+06	2	-0.25	17.8571	18
[R].ILQQQQMK.[Q]	1xOxidation [M7]	1	2	1	Q92793	Q92793 [2295-2302]		0	1032.55	256152	2	2.43	8.6786	26
[K].ILQNYDNK.[QH]		1	16	1	P49792	P49792 [2359-2366]		0	1007.52	372834	2	0.64	13.9556	10
[R].LLQDSVDFSLADAINTEFK.[N]		1	6	1	P08670	P08670 [79-97]		0	2126.07		2	2.55	53.2469	77
[K].LLVTPTSGGK.[T]		1	3	1	Q05707	Q05707 [62-71]		0	972.572	886269	2	0.39	21.6477	26
[R].LLQAETASNSAR.[A]		1	8	1	A0A024R5M9	A0A024R5M9 [1271-1282]		0	1260.65	520897	2	1.33	15.2109	45
[R].LLPAELPAK.[R]		1	1	1	P78527	P78527 [2900-2908]		0	951.587	3.79709e+06	2	0.18	32.7097	39
[K].LLLSGTADGADLR.[T]		1	4	1	O75179	O75179 [153-165]		0	1301.71	322519	2	3.58	37.6999	42
[K].ILLNAGAEINSR.[T]		2	12	1	Q8IWZ3; O75179	Q8IWZ3 [1173-1184]; O75179 [1201-1212]		0	1270.71	362539	2	0.75	33.7425	71
[K].ILLAELEQLK.[G]		1	5	1	P08670	P08670 [130-139]		0	1169.71	908520	2	-0.8	50.9533	36
[R].LLGWIQNK.[LIV]		4	14	1	P21333; A0A024R321; A0A804HK76; Q14315	P21333 [172-179]; A0A024R321 [145-152]; A0A804HK76 [145-152]; Q14315 [165-172]		0	971.567	2.37455e+06	2	0.79	40.1604	45
[R].IIGLDQVAGMSETALPGAFK.[T]	1xOxidation [M10]	1	4	1	P35579	P35579 [618-637]		0	2034.06	176779	2	0.69	50.9555	69
[R].IIGLDQVAGMSETALPGAFK.[T]		1	4	1	P35579	P35579 [618-637]		0	2018.06	128596	2	1.68	52.5518	24
[K].LIEVDDER.[K]		1	3	1	P62753	P62753 [15-22]		0	988.495	344516	2	0.3	20.7061	49
[K].LLETECPQYIR.[K]	1xCarbamidomethyl [C6]	1	1	1	P05109	P05109 [37-47]		0	1421.71	427305	2	1.08	32.3416	60
[R].LIESLFTIQK.[M]		1	4	1	Q6AHZ7	Q6AHZ7 [630-639]		0	1191.7	812688	2	-0.05	50.1009	70
[K].LIPGPLSPVAR.[G]		1	14	2	A0A1U9X982	A0A1U9X982 [1213-1223]		0	1119.69	1.46517e+06	2	0.39	40.6987	32
[K].LLYSIGANVSAEK.[V]		2	2	1	A3KMH1; B3KT81	A3KMH1 [277-289]; B3KT81 [256-268]		0	1364.74	609198	2	-1	37.4794	22
[K].IMADNPSWDGEK.[T]	1xOxidation [M2]	1	3	1	Q6P2Q9	Q6P2Q9 [2199-2210]		0	1378.59	858234	2	0.75	21.8611	77
[R].LMDNSTSVR.[E]	1xOxidation [M2]	1	3	1	Q6IEH8	Q6IEH8 [1820-1828]		0	1038.49	413387	2	0.6	9.3261	27
[K].LPYLVELSPDGSDSR.[D]		1	3	1	J3KN01	J3KN01 [384-398]		0	1647.82	138042	2	1.77	49.6957	66
[R].LPSAADMQSR.[C]	1xOxidation [M7]	1	6	1	A0A804HL12	A0A804HL12 [1159-1168]		0	1091.51	678221	2	1.08	10.9761	59
[K].LPGTSHGGSK.[K]		1	3	1	A6NHR9	A6NHR9 [733-742]		0	940.485	831936	2	0.19	7.7037	40
[K].IPEISIQDMTAQVTSPSGK.[T]	1xOxidation [M9]	1	10	3	P21333	P21333 [2166-2184]		0	2018.01	3.49346e+06	2	2.78	39.5892	57
[R].LPDPFTPNLK.[V]		1	5	1	A5YKK6	A5YKK6 [2142-2151]		0	1141.63	299898	2	-0.34	45.2129	28
[K].LPDLSPVENK.[E]		1	5	1	Q9Y520	Q9Y520 [2101-2110]		0	1111.6	1.2168e+06	2	-1.06	32.0599	29
[K].IPALDLLIK.[L]		1	3	1	P78527	P78527 [125-133]		0	995.65	462563	2	-0.67	52.1065	34
[R].LNVTITR.[A]		1	6	1	Q7Z333	Q7Z333 [2408-2414]		0	816.494	104114	2	2.3	23.9001	54
[R].LNSVLEVEK.[S]		1	1	1	Q9NU22	Q9NU22 [1481-1489]		0	1030.58	1.4433e+06	2	0.97	27.8678	30
[R].LNSTQGEIR.[V]		1	5	1	Q9P2R6	Q9P2R6 [279-287]		0	1017.53	80912.8	2	-0.19	11.1516	26
[K].INMLVIELK.[S]	1xOxidation [M3]	1	28	1	A0A7P0T9C4	A0A7P0T9C4 [1396-1404]		0	1088.64	293236	2	1.87	43.4763	28
[R].LNITVVQAK.[L]		1	3	1	E7EN89	E7EN89 [27-35]		0	985.604	278565	2	1.79	30.7345	46
[K].LNEVYEAVK.[N]		1	4	1	Q86U86	Q86U86 [662-670]		0	1064.56	349166	2	-0.18	24.1399	42
[K].LNESTFDTQITK.[K]		1	1	1	P78527	P78527 [1858-1869]		0	1396.7	3.22009e+06	2	1.86	29.7399	33
[K].INELLLAK.[E]		1	5	1	Q8IWJ2	Q8IWJ2 [387-394]		0	913.572	99132.8	2	3.48	34.8954	34
[K].LNDLEEALQQAK.[E]		1	1	1	P35908	P35908 [442-453]		0	1371.71	3.36364e+06	2	1.99	40.9789	56
[K].LNDLEDALQQAK.[E]		1	7	2	H6VRF8	H6VRF8 [444-455]		0	1357.7	3.51191e+07	2	-0.31	38.7932	76
[R].LNDGNEYLFQAK.[D]		1	5	1	Q01082	Q01082 [2279-2290]		0	1411.69	269556	2	2.6	35.4676	40
[K].INAVVETGR.[R]		1	4	1	Q01082	Q01082 [1225-1233]		0	958.532	11626412	2	0.3	17.0909	43
[R].LNAALATPAK.[E]		1	2	2	Q9NU22	Q9NU22 [4206-4215]		0	969.573	1.23263e+06	2	0.68	20.8108	54
[R].LMSQSMSSVSSR.[H]	2xOxidation [M2; M6]	1	3	1	Q8TDY2	Q8TDY2 [1480-1491]		0	1331.59	2.1689e+06	2	1.07	8.5332	76
[K].IMQSPSPENLK.[F]		1	1	1	Q9NU22	Q9NU22 [2489-2499]		0	1243.64	148894	2	1.93	23.7123	28
[K].IMLVEPPVAK.[V]	1xOxidation [M2]	1	3	2	P18583	P18583 [289-298]		0	1112.64	251458	2	1.06	36.0391	39
[KR].LLEGEESR.[LI-]		1	23	1	P08670	P08670 [403-410]		0	932.468		2	1.98	18.7164	35
[R].LDTSEVVFNSK.[E]		1	1	2	P47929	P47929 [55-65]		0	1238.63	1.78312e+06	2	1.35	31.6423	88
[K].LLEEYGSDDTR.[N]		1	1	1	P46939	P46939 [2401-2411]		0	1297.59	204738	2	-0.21	21.9189	27
[R].LLDMDGIIVEK.[Q]	1xOxidation [M4]	1	7	1	J9R021	J9R021 [341-351]		0	1261.67	192358	2	0.88	37.216	38
[R].LEQEIATYR.[RSH]		3	20	1	P02533; Q04695; P08779	P02533 [408-416]; Q04695 [377-385]; P08779 [410-418]		0	1122.58	1.60525e+06	2	0.71	22.3895	66
[R].LEQDQTTAQLQVQK.[A]		2	7	1	A0A7P0MQR8; A0A590UJG2	A0A7P0MQR8 [5702-5715]; A0A590UJG2 [3693-3706]		0	1629.84	217737	2	3.1	21.007	6
[R].LEQDQTSAQLQVQK.[T]		1	6	1	A0A0U1RQJ2	A0A0U1RQJ2 [965-978]		0	1615.83	261866	2	0.2	19.3542	35
[K].LEPGGGAEAQAVR.[Y]		1	1	1	Q14315	Q14315 [1015-1027]		0	1254.64	449322	2	-0.75	16.2452	37
[K].LENLFEALNNK.[N]		1	2	1	P31944	P31944 [105-115]		0	1304.68	368094	2	1.59	50.4737	67
[R].LENEIQTYR.[S]		1	2	1	A0A1B0GVI3	A0A1B0GVI3 [442-450]		0	1165.58	17423516	2	-0.54	21.2852	76
[R].IEIPSCK.[D]	1xCarbamidomethyl [C6]	1	2	1	A6NHR9	A6NHR9 [1013-1019]		0	846.439	296988	2	1.14	21.4731	27
[K].LEGDSTDLSDQIAELQAQIAELK.[M]		1	4	1	P35579	P35579 [1053-1075]		0	2487.25	468116	3	-1.69	54.2066	15
[R].IEEVPELPLVVEDKVEGYK.[K]		1	6	1	P36578	P36578 [144-162]		1	2185.16	1.05348e+06	3	1.23	50.7225	20
[R].LEESTNYNQQLR.[Q]		1	16	1	Q3V6T2	Q3V6T2 [983-994]		0	1494.72	521569	2	1.31	19.856	44
[K].LERPPETPTVDPTVK.[Y]		1	20	1	A0A2U3TZM0	A0A2U3TZM0 [684-698]		0	1678.9	259460	3	2.59	25.6155	19
[K].IEEQEEQR.[K]		1	7	1	O43432	O43432 [1005-1012]		0	1060.49	301927	2	-0.25	8.2059	40
[K].LEEEQIILEDQNCK.[L]	1xCarbamidomethyl [C13]	1	4	1	P35579	P35579 [976-989]		0	1760.84	370991	2	1.86	34.5552	30
[R].IEDVTPIPSDSTR.[R]		1	2	1	A0A2R8Y811	A0A2R8Y811 [129-141]		0	1429.72	101919	2	1.32	28.197	20
[R].LEDSSNQVTQAVAK.[L]		1	2	1	P46939	P46939 [628-641]		0	1489.75	662034	2	0.52	19.8754	47
[R].LEDLGDQR.[Y]		1	1	1	Q14571	Q14571 [538-545]		0	945.464	176320	2	0.2	15.0444	41
[R].LEDLEVVQQR.[-F]		1	2	1	O15020	O15020 [884-893]		0	1228.65	307680	2	-0.75	29.741	40
[R].IEDLEEGQQVIR.[S]		1	2	1	Q14008	Q14008 [1655-1666]		0	1428.73	791619	2	1.49	30.5657	39
[K].IEALEQENSELER.[E]		1	13	1	Q3V6T2	Q3V6T2 [658-670]		0	1559.75	300816	2	0.74	27.722	96
[K].LDVTILSPSR.[K]		2	6	1	A0A024R321; A0A804HK76	A0A024R321 [977-986]; A0A804HK76 [977-986]		0	1100.63	1.75514e+06	2	0.58	41.743	72
[K].LDVQFSGLTK.[G]		1	5	2	P21333	P21333 [907-916]		0	1107.6	18156348	2	0.74	40.3984	58
[K].LDVQFAGTAK.[G]		1	2	1	Q14315	Q14315 [902-911]		0	1049.56	495872	2	0.2	29.6046	61
[K].IEELALAK.[G]		1	4	1	E7EQT4	E7EQT4 [493-500]		0	886.524	697105	2	0.27	28.8619	45
[R].LETELGQPAER.[W]		1	4	1	O95248	O95248 [1661-1671]		0	1242.63	476496	2	-0.17	21.2342	40
[K].IEVLEEELR.[L]		1	4	1	P15924	P15924 [1034-1042]		0	1129.61	481176	2	1.6	38.9779	52
[R].LEVNLQAMK.[A]	1xOxidation [M8]	1	3	1	P35579	P35579 [1558-1566]		0	1061.57	7.51459e+06	2	-1.26	25.1041	45
[R].LIASSLVAGEK.[L]		1	9	1	Q14C86	Q14C86 [109-119]		0	1087.64	406217	2	0.48	31.3979	34
[R].ILALDCGLK.[Y]	1xCarbamidomethyl [C6]	1	4	1	P27708	P27708 [178-186]		0	1002.57	342268	2	0.25	37.9422	27
[K].LIAEQTLQENLIEK.[G]		1	1	2	Q5UIP0	Q5UIP0 [1468-1481]		0	1641.91	390435	2	1.13	43.6728	85
[K].LHVENDEK.[L]		1	1	1	Q8TDY2	Q8TDY2 [965-972]		0	983.479	313482	2	1.35	8.2971	14
[R].IGVMSLIR.[K]	1xOxidation [M4]	1	22	1	A0A2U3TZM0	A0A2U3TZM0 [1483-1490]		0	904.528	625476	2	-0.36	36.4743	37
[K].IGSTENISNTK.[E]		1	2	1	A0A2R8Y880	A0A2R8Y880 [1257-1267]		0	1163.59	211380	2	1.36	11.9217	39
[R].LGSSQVASR.[V]		1	4	1	Q9BT91	Q9BT91 [121-129]		0	904.485	186074	2	2.22	9.2575	39
[K].LGSSCSGSGDSGR.[R]	1xCarbamidomethyl [C5]	1	1	1	Q5D862	Q5D862 [263-275]		0	1226.51	219867	2	-0.27	7.8808	67
[R].IGQQNEVR.[V]		2	27	1	P51532; P51531	P51532 [1193-1200]; P51531 [1163-1170]		0	943.496	1.46024e+06	2	1.19	8.9424	73
[K].LGNSGASPSSAGK.[-]		1	1	1	Q8IWI9	Q8IWI9 [3053-3065]		0	1132.56	1.80049e+06	2	-0.57	8.3822	78
[R].LGMLSPEGTCK.[A]	1xCarbamidomethyl [C10]	1	2	1	P49327	P49327 [203-213]		0	1192.57	162649	2	0.36	27.7693	31
[K].LGIYEAMK.[I]	1xOxidation [M7]	1	2	1	P15924	P15924 [2272-2279]		0	940.481	299446	2	-1.11	22.6025	31
[R].LGLPGDEVDNK.[V]		1	1	1	P78527	P78527 [2705-2715]		0	1156.58	3.20398e+06	2	0.91	27.7856	46
[K].IGILITDGK.[S]		1	4	1	Q05707	Q05707 [262-270]		0	929.567	829021	2	4.1	37.4412	41
[R].LGGSPFGPAGTGK.[T]		1	29	1	A0A7P0T9C4	A0A7P0T9C4 [1900-1912]		0	1145.59	779548	2	1.77	26.3695	33
[K].LGESQTLQQFSR.[D]		1	6	1	A0A0D9SGF6	A0A0D9SGF6 [1547-1558]		0	1393.71	2.40051e+06	2	1.09	30.0953	65
[K].IGELFSK.[F]		1	3	1	P78527	P78527 [149-155]		0	793.445	1.27977e+06	2	-0.78	29.2696	26
[R].LGDYQTQLEK.[L]		1	2	1	P46939	P46939 [1099-1108]		0	1194.6	507632	2	1.07	22.5961	62
[R].IGAVSAPIYNAHEK.[M]		2	2	2	A3KMH1; B3KT81	A3KMH1 [733-746]; B3KT81 [712-725]		0	1469.77	1.56782e+06	3	0.59	24.1189	47
[R].LFTTTEQDEQGSK.[V]		1	2	1	Q14573	Q14573 [2155-2167]		0	1483.69	233539	2	-2.47	18.5794	49
[K].LFGAAEVQR.[F]		1	7	2	A0A0D9SGF6	A0A0D9SGF6 [251-259]		0	990.537	3.21124e+06	2	-1.39	26.3142	57
[R].LEVNMQAMK.[A]	2xOxidation [M5; M8]	1	1	1	P35580	P35580 [1565-1573]		0	1095.52	1.77557e+06	2	0.42	10.9027	59
[R].LEVNMQAMK.[A]	1xOxidation [M8]	1	1	1	P35580	P35580 [1565-1573]		0	1079.52	415608	2	-1.24	20.2065	50
[K].LLEATELK.[G]		1	7	2	A0A0D9SGF6	A0A0D9SGF6 [663-670]		0	916.535	8.28601e+06	2	0.12	27.7559	49
[R].GGGTGGPNHPPAPR.[G]		1	15	1	A0A1U9X982	A0A1U9X982 [1067-1080]		0	1271.62	344000	2	-0.2	8.4748	29
[K].QISGQYSGSPQLLK.[N]		1	2	1	Q96N67	Q96N67 [22-35]		0	1505.8	176613	2	2.83	30.6166	54
[K].QISNLQQSISDAEQR.[G]		1	7	1	H6VRF8	H6VRF8 [418-432]		0	1716.85	4871805	2	0.71	32.9445	51
[R].VAVVNQIAR.[Q]		1	4	1	Q01082	Q01082 [905-913]		0	969.584	14450484	2	0.11	23.1508	58
[K].VAVTEGCQPSR.[V]	1xCarbamidomethyl [C7]	2	6	1	A0A024R321; A0A804HK76	A0A024R321 [1320-1330]; A0A804HK76 [1320-1330]		0	1203.58	1.11856e+06	2	-0.29	11.4907	33
[K].VAVGQEQAFSVNTR.[G]		1	1	1	Q14315	Q14315 [978-991]		0	1505.77	326347	2	0.89	28.7147	47
[R].VASYSGTVTQATFTR.[T]		1	2	1	A0A2R8YH03	A0A2R8YH03 [1180-1194]		0	1588.8	142488	2	0.61	29.852	25
[K].VAQPTITDNKDGTVTVR.[Y]		1	10	2	P21333	P21333 [1815-1831]		1	1814.96	1.28816e+07	3	0.98	23.145	21
[K].VAQPTITDNK.[D]		1	10	2	P21333	P21333 [1815-1824]		0	1086.58	43112496	2	0.84	14.2107	55
[R].VAPEEHPVLLTEAPLNPK.[A]		1	40	2	Q53G99	Q53G99 [96-113]		0	1954.06	3.21217e+06	3	1.57	40.1352	42
[R].VANCQTVR.[M]	1xCarbamidomethyl [C4]	1	4	1	H0Y4W2	H0Y4W2 [617-624]		0	947.473	325712	2	0.56	8.208	29
[R].VAGENPEER.[R]		1	3	1	A2RRP1	A2RRP1 [1271-1279]		0	1000.47	739928	2	0.6	8.5685	40
[R].VAEQAANDLR.[A]		1	3	1	Q7Z406	Q7Z406 [1553-1562]		0	1086.55	568387	2	-1.85	13.7695	52
[K].VCLDIIYK.[M]	1xCarbamidomethyl [C2]	1	1	1	P78527	P78527 [2434-2441]		0	1023.55	185464	2	-0.92	42.1929	44
[R].TYGTTTAPR.[D]		1	3	1	Q9C0C2	Q9C0C2 [201-209]		0	967.484	367038	2	-0.54	10.2911	35
[K].TVSLLDENNVSSYLSK.[N]		1	1	1	P78527	P78527 [3303-3318]		0	1768.9	80856.6	2	-0.37	49.3165	11
[K].TVSEVSEQPK.[E]		1	1	1	Q9UKJ3	Q9UKJ3 [457-466]		0	1103.56	576014	2	0.01	10.4142	31
[K].TVPPVDIVFER.[D]		1	3	1	Q6AHZ7	Q6AHZ7 [356-366]		0	1271.7	1.10128e+06	2	-0.6	50.0644	26
[K].TVGVEPAADGK.[G]		1	5	1	H0YKD8	H0YKD8 [48-58]		0	1043.54	354315	2	1.31	13.1029	33
[K].TVESQLYTNPDSR.[Y]		1	9	1	Q149N6	Q149N6 [815-827]		0	1509.72	193756	2	0.22	23.3556	36
[R].TTVDSVEGNASK.[I]		1	16	1	Q3V6T2	Q3V6T2 [481-492]		0	1207.58	1.84338e+06	2	0.84	11.5274	45
[R].TTTITIESEGK.[G]		1	4	1	Q9HCK8	Q9HCK8 [1338-1348]		0	1179.61	373856	2	-0.25	20.9165	30
[K].TTTLSGTAPAAGVVPSR.[V]		1	10	2	P27816	P27816 [872-888]		0	1585.85	1.82124e+06	2	1.16	28.9734	35
[K].TTTGITEK.[V]		1	1	1	O60293	O60293 [1108-1115]		0	850.452	1.38625e+06	2	-0.06	8.8864	39
[K].TTTAAAVASTGPSSR.[S]		1	9	1	P27816	P27816 [810-824]		0	1377.7	1.40743e+06	2	0.52	13.5449	42
[K].TVSVSEAIK.[K]		1	2	1	P15924	P15924 [2104-2112]		0	933.525	372958	2	4.77	21.8728	35
[K].TTSPLEEEER.[E]		1	4	1	E7EQT4	E7EQT4 [323-332]		0	1190.55	375206	2	1.52	17.2641	24
[R].VDDESMQR.[F]	1xOxidation [M6]	1	1	2	Q6P2Q9	Q6P2Q9 [1232-1239]		0	995.41	5.75692e+06	2	-0.44	9.1458	38
[K].VDMLSEINIAPR.[I]		1	5	1	A5YKK6	A5YKK6 [2152-2163]		0	1357.71	160176	2	1.79	49.816	26
[K].VKPLLQVSR.[Q]		1	4	1	P35579	P35579 [834-842]		0	1039.66	903936	3	-0.39	22.9475	55
[K].VGQASEIAR.[Q]		1	3	1	B3KY60	B3KY60 [313-321]		0	930.5	102884	2	-0.88	11.256	30
[K].VGPELLPPPK.[H]		1	7	1	Q07864	Q07864 [1541-1550]		0	1046.62	388931	2	1.03	34.6194	26
[R].VGFAEAAR.[L]		1	9	1	C9JH19	C9JH19 [443-450]		0	820.431	451767	2	-0.12	18.189	23
[R].VGENVSDVAPIR.[S]		1	4	1	E7EQL8	E7EQL8 [1225-1236]		0	1255.66	1.03034e+06	2	0.5	28.4568	63
[K].VGENADSQIK.[L]		1	1	1	P07305	P07305 [60-69]		0	1060.53	1.43678e+06	2	1.24	10.469	47
[K].VGEFSGANK.[E]		1	1	1	P10599	P10599 [86-94]		0	908.447	1.43945e+06	2	-1.04	11.8236	59
[K].VGDVTPQVK.[G]		1	4	1	Q13428	Q13428 [245-253]		0	942.525	762967	2	1.06	15.6005	46
[K].VGAAEEELQK.[S]		1	8	1	Q9P2E9	Q9P2E9 [1160-1169]		0	1073.55	5460030	2	-0.38	14.2872	36
[K].VFGPGIEGK.[D]		2	6	2	A0A024R321; A0A804HK76	A0A024R321 [1233-1241]; A0A804HK76 [1233-1241]		0	903.493	2.04374e+06	2	0.22	24.3752	42
[K].VDINTEDLEDGTCR.[V]	1xCarbamidomethyl [C13]	1	10	1	P21333	P21333 [2090-2103]		0	1636.71	3515894	2	1.45	30.3784	68
[K].VEVGTEVTDYR.[F]		1	4	1	A0A024R0Y2	A0A024R0Y2 [1332-1342]		0	1267.62	240633	2	-0.46	26.3153	58
[R].VEQQPDYR.[R]		1	9	1	J3KN01	J3KN01 [563-570]		0	1034.49	935623	2	0.48	10.1784	41
[K].VEPGLGADNSVVR.[F]		1	5	2	P21333	P21333 [1020-1032]		0	1312.69	28495800	2	0.31	26.1848	50
[K].VENNLIVDK.[A]		1	7	1	A0A2R8Y7W5	A0A2R8Y7W5 [179-187]		0	1043.57	320722	2	1.89	22.2592	39
[R].VEMALEALR.[N]	1xOxidation [M3]	1	2	1	O75165	O75165 [1749-1757]		0	1047.55	176922	2	1.78	29.0833	31
[K].VEGITNQGK.[K]		1	5	1	Q9P2E9	Q9P2E9 [560-568]		0	945.5	7632910	2	1.1	10.2497	44
[K].VEGELEEMER.[K]		1	1	1	P35580	P35580 [871-880]		0	1220.55	333512	2	-1.73	24.5416	18
[K].VEGAPTQGR.[K]		1	4	1	Q9P2E9	Q9P2E9 [282-290]		0	914.469	3401167	2	-1.44	8.4966	53
[K].VEEEQDLK.[F]		1	3	1	B3KNP0	B3KNP0 [520-527]		0	989.479	520294	2	-1.93	10.6311	41
[K].VDPSHDASK.[V]		3	7	2	A0A024R321; A0A804HK76; Q14315	A0A024R321 [839-847]; A0A804HK76 [839-847]; Q14315 [861-869]		0	955.448		2	0.61	7.5268	52
[R].VDNEFDQR.[L]		1	8	1	A0A7P0T9C4	A0A7P0T9C4 [4256-4263]		0	1022.45	612267	2	0.32	14.0823	36
[R].VEVGKDQEFTVDTR.[G]		2	6	1	A0A024R321; A0A804HK76	A0A024R321 [956-969]; A0A804HK76 [956-969]		1	1622.8	356436	3	0.56	24.48	25
[K].TTLQVDTLNAELAAER.[S]		1	1	1	P35580	P35580 [1762-1777]		0	1744.91	132780	3	0.94	44.5047	18
[K].TTLLELQK.[M]		1	2	1	Q70CQ2	Q70CQ2 [1935-1942]		0	945.562	231987	2	0.18	32.7842	34
[R].TTGIVMDSGDGVTHTVPIYEGYALPHAILR.[L]	1xOxidation [M6]	1	32	1	Q53G99	Q53G99 [148-177]		0	3199.61	2919781	4	0.7	49.7329	59
[R].TQLVDTADK.[F]		1	6	1	A0A024R674	A0A024R674 [1897-1905]		0	990.51	236331	2	-2.26	14.3602	37
[R].TQILAASYELHK.[F]		1	4	1	Q01082	Q01082 [1798-1809]		0	1373.74	192464	2	1.52	30.3429	48
[KR].TQLEELEDELQATEDAK.[L]		2	11	2	P35580; P35579	P35580 [1546-1562]; P35579 [1539-1555]		0	1961.92	792501	2	-0.04	50.3616	122
[R].TQETQEIR.[T]		1	1	1	Q8N1N4	Q8N1N4 [109-116]		0	1004.5	966742	2	0.31	9.324	23
[R].TQETPSAQMEGFLNR.[K]	1xOxidation [M9]	1	5	1	Q01082	Q01082 [2192-2206]		0	1724.79	435798	2	1.62	27.5386	20
[R].TQEGSLSAR.[W]		1	1	1	P78527	P78527 [2620-2628]		0	948.475	6.1799e+06	2	1.65	9.2317	45
[K].TPTPSTPGDTQPNTPAPVPPAEDGIK.[I]		1	19	1	A0A2U3TZM0	A0A2U3TZM0 [1527-1552]		0	2585.27	658381	3	1.88	33.1291	38
[R].TPQAPASANLVGPR.[S]		1	2	1	O60382	O60382 [1361-1374]		0	1378.74		2	2.1	25.4868	39
[R].TPNEEIDR.[Q]		1	4	1	Q96N67	Q96N67 [214-221]		0	973.459	1.47289e+06	2	0.53	10.6876	38
[K].TPLTATLSK.[S]		1	10	1	Q9UP60	Q9UP60 [244-252]		0	931.546	175762	2	1.65	24.5248	39
[R].TQMLVTTPEK.[W]		1	2	1	Q8N3C0	Q8N3C0 [578-587]		0	1147.6	581416	2	1.78	23.7112	46
[R].TPEEGGYSYDISEK.[T]		1	4	1	A0A024RAM4	A0A024RAM4 [1949-1962]		0	1574.69	150206	2	3.28	24.8979	25
[K].TPAQYDASELK.[A]		1	18	1	H0YMD0	H0YMD0 [105-115]		0	1222.6	387192	2	-1.59	20.4109	25
[R].TNHIYVSSDDIK.[E]		1	2	1	Q6P2Q9	Q6P2Q9 [2087-2098]		0	1391.68	334325	2	-0.99	20.413	43
[R].TNDPCLGNK.[C]	1xCarbamidomethyl [C5]	1	4	1	O94813	O94813 [1371-1379]		0	1018.46	751676	2	-0.67	9.9108	27
[R].TNAENEFVTIK.[K]		1	7	2	H6VRF8	H6VRF8 [278-288]		0	1265.64	60918908	2	0.91	31.1561	81
[K].TMVMEALSLAK.[S]	2xOxidation [M2; M4]	1	2	1	A0A2R8YH03	A0A2R8YH03 [1371-1381]		0	1225.62	269568	2	1.06	32.2373	3
[R].TMQNTSDLDTAR.[C]	1xOxidation [M2]	1	7	1	P14923	P14923 [192-203]		0	1368.61	422561	2	-1.5	11.1811	34
[R].TMQNTSDLDTAR.[C]		1	7	1	P14923	P14923 [192-203]		0	1352.61	410586	2	-0.68	15.4011	34
[K].TMLESAGGLIQTAR.[A]	1xOxidation [M2]	1	2	1	Q9Y490	Q9Y490 [1605-1618]		0	1463.75	188628	2	-1.51	33.4456	44
[K].TMLEDQLEGTR.[A]	1xOxidation [M2]	1	17	1	Q3V6T2	Q3V6T2 [361-371]		0	1308.61	318750	2	1.33	24.3598	60
[R].TLVEDLFADK.[H]		1	4	1	O75643	O75643 [795-804]		0	1150.6	1.43413e+06	2	0.86	50.1941	51
[R].TPCEEILVK.[H]	1xCarbamidomethyl [C3]	1	10	1	P21333	P21333 [2599-2607]		0	1088.57	25968222	2	1.1	27.3217	53
[K].TQMTSAVR.[E]	1xOxidation [M3]	1	2	1	P78527	P78527 [206-213]		0	909.446	2.89233e+06	2	0.41	7.7537	45
[K].TQQMNNDLEK.[L]	1xOxidation [M4]	1	14	1	Q3V6T2	Q3V6T2 [918-927]		0	1236.55	1.04739e+06	2	0.83	8.4678	62
[K].TQYEELK.[A]		1	1	1	P12270	P12270 [1443-1449]		0	910.452	1.26863e+06	2	0.21	14.5256	32
[R].TTGIVMDSGDGVTHTVPIYEGYALPHAILR.[L]		1	32	2	Q53G99	Q53G99 [148-177]		0	3183.61	1556793	4	1.87	50.4147	46
[R].TTGIVLDSGDGVTHNVPIYEGYALPHAIMR.[L]	1xOxidation [M29]	1	12	1	A8K3K1	A8K3K1 [150-179]		0	3212.6		4	0.66	49.386	6
[K].TTGEVVSGVVSK.[V]		1	3	1	Q14008	Q14008 [85-96]		0	1162.63	2.66571e+06	2	1.05	20.8187	62
[R].TTDLLTDWEK.[T]		1	29	1	A0A7P0T9C4	A0A7P0T9C4 [1254-1263]		0	1221.6	180372	2	0.72	45.3982	23
[R].TTAENEFVMLK.[K]	1xOxidation [M9]	1	5	1	P13647	P13647 [266-276]		0	1298.63	1.41284e+06	2	1.04	33.2602	48
[R].TTAENEFVMLK.[K]		1	5	1	P13647	P13647 [266-276]		0	1282.63	960552	2	0.7	39.5274	43
[R].TSTSSSSVQAR.[R]		1	5	1	E7EQT4	E7EQT4 [657-667]		0	1110.54		2	0.39	7.8389	69
[R].TSTDLDVDVDQPK.[E]		1	8	1	Q14766	Q14766 [1331-1343]		0	1432.68	114411	2	-2.45	26.5392	31
[R].TSSVVTLEVAK.[Q]		1	8	1	J3KN01	J3KN01 [1073-1083]		0	1133.64	1.40565e+06	2	-0.6	30.6038	37
[R].TSSVQALK.[R]		2	7	1	A0A494C073; A0A0U1RQJ2	A0A494C073 [651-658]; A0A0U1RQJ2 [1974-1981]		0	833.473	429283	2	0.29	11.6988	34
[K].TSQVGAASAPAK.[E]		1	6	1	Q13428	Q13428 [368-379]		0	1087.57		2	2.07	9.1243	38
[K].TSPENVQDR.[F]		1	1	1	P49792	P49792 [1399-1407]		0	1045.49	387379	2	-1.5	8.6776	24
[K].TSPEMSNSNNDER.[K]	1xOxidation [M5]	1	1	1	Q5UIP0	Q5UIP0 [1161-1173]		0	1496.59		2	0.2	7.6922	68
[K].TSLNNAQLELNR.[W]		1	1	2	Q9P219	Q9P219 [1284-1295]		0	1372.72	464022	2	1.44	28.4748	61
[K].TSLKEDEDK.[S]		1	2	1	Q14008	Q14008 [1148-1156]		1	1064.51	991993	2	1.32	7.9035	55
[R].TSFTSVSR.[S]		1	4	1	P13647	P13647 [30-37]		0	884.447	2.06501e+06	2	-0.66	15.8594	24
[R].TSFSTSDVSK.[L]		1	4	1	M0R0P8	M0R0P8 [1353-1362]		0	1058.5	222775	2	0.23	15.991	26
[R].TSEMDLINK.[E]	1xOxidation [M4]	1	1	1	Q8TD26	Q8TD26 [1436-1444]		0	1066.51	225397	2	0.2	17.4414	55
[R].TSELSEAPQK.[S]		1	17	1	Q3V6T2	Q3V6T2 [439-448]		0	1089.54	1.94844e+06	2	0.6	11.2346	36
[R].TSDVTISSNK.[S]		1	5	1	O75376	O75376 [1502-1511]		0	1051.53	316414	2	0.64	10.7239	32
[R].TSDQTWVK.[L]		1	26	1	A0A7P0T9C4	A0A7P0T9C4 [2695-2702]		0	964.473	643104	2	-0.32	16.8181	29
[K].TSALSDETK.[N]		1	2	1	P78527	P78527 [802-810]		0	951.463	4.89916e+06	2	0.46	9.7413	51
[K].TSAFIAGAK.[M]		1	2	2	Q8N3C0	Q8N3C0 [415-423]		0	865.478	1552149	2	0.18	19.5369	41
[R].VKVDPSHDASK.[V]		2	6	1	A0A024R321; A0A804HK76	A0A024R321 [837-847]; A0A804HK76 [837-847]		1	1182.61	295126	3	-1.29	7.9482	32
[R].VKVEPSHDASK.[V]		1	5	2	P21333	P21333 [864-874]		1	1196.63	7305580	3	-0.37	7.6241	46
[R].VLAAVQAAR.[N]		1	2	1	Q9NU22	Q9NU22 [5509-5517]		0	898.547	663504	2	0.05	18.8148	51
[K].VIAGLYQR.[A]		1	1	1	P78527	P78527 [3373-3380]		0	919.536	984317	2	0.22	25.1151	33
[K].WELLQQVDTSTR.[T]		1	7	2	H6VRF8	H6VRF8 [212-223]		0	1475.75	2.09124e+06	2	1.12	45.9462	25
[R].WEALLNK.[A]		1	6	1	A0A0U1RQJ2	A0A0U1RQJ2 [588-594]		0	873.483	80601.4	2	0.44	32.0642	31
[R].VYNVTYTVK.[E]		1	4	1	Q14315	Q14315 [2691-2699]		0	1086.58	423342	2	1.3	25.6003	28
[K].VYEATIEEK.[T]		1	6	1	P42694	P42694 [554-562]		0	1081.54	382288	2	0.57	18.0585	44
[K].VVVQVLAEEPEAVLK.[G]		1	2	1	P49327	P49327 [1852-1866]		0	1622.94	163561	2	-0.01	50.2048	46
[K].VVTAAAQAK.[Q]		1	8	1	Q13428	Q13428 [812-820]		0	858.504	1.70272e+06	2	-0.1	8.6197	25
[K].VVSSVLQFGNISFK.[K]		1	1	1	P35580	P35580 [349-362]		0	1524.84		2	1.54	51.5144	24
[R].VVQMLGSLGGQINK.[N]	1xOxidation [M4]	1	2	1	P78527	P78527 [855-868]		0	1459.79	975659	2	-0.65	30.944	20
[K].VVPCLVTPVTGR.[E]	1xCarbamidomethyl [C4]	2	6	1	A0A024R321; A0A804HK76	A0A024R321 [988-999]; A0A804HK76 [988-999]		0	1297.73	506660	2	1.59	39.4274	36
[K].VVNDEEVVR.[V]		1	1	1	O75691	O75691 [1812-1820]		0	1058.55	376096	2	-0.24	15.6993	54
[R].WPTETDVSSAK.[N]		1	8	1	P27816	P27816 [322-332]		0	1220.58	663651	2	1.93	24.3929	31
[R].VVIQSNDDIASR.[A]		1	2	1	Q93008	Q93008 [777-788]		0	1316.68	1.66178e+06	2	3.15	21.0912	32
[K].VVDLLSNR.[N]		1	11	1	A0A805TBS0	A0A805TBS0 [271-278]		0	915.526	318884	2	1	30.6957	34
[K].VVASGPGLEHGK.[V]		2	6	1	A0A024R321; A0A804HK76	A0A024R321 [1136-1147]; A0A804HK76 [1136-1147]		0	1150.62	1590112	3	-0.19	11.1377	58
[K].VVASGLNYK.[K]		1	2	1	A2RRP1	A2RRP1 [1793-1801]		0	950.531	352901	2	0.33	19.8549	43
[R].VTYTPMAPGSYLISIK.[Y]	1xOxidation [M6]	1	10	1	P21333	P21333 [2485-2500]		0	1756.92	351583	2	2.71	49.5678	12
[K].VTVLFAGQHIAK.[S]		1	8	1	P21333	P21333 [356-367]		0	1283.75	598625	2	-0.22	32.6748	34
[K].VTVDDLPNR.[M]		1	1	1	Q9BTC0	Q9BTC0 [1439-1447]		0	1028.54	843799	2	0.53	22.595	49
[K].VTTQIDKEK.[K]		1	2	1	Q9H2G2	Q9H2G2 [675-683]		1	1061.58	722729	2	-4.65	8.5449	38
[K].VTMQNLNDR.[L]	1xOxidation [M3]	3	9	5	A0A1B0GVI3; P02533; P08779	A0A1B0GVI3 [148-156]; P02533 [117-125]; P08779 [119-127]		0	1106.53	5.42252e+07	2	-1.39	11.5622	52
[R].VTLGPTQVFLANK.[D]		1	1	1	Q8IWI9	Q8IWI9 [2711-2723]		0	1387.79	793692	2	0.43	47.1066	86
[R].VTGDDSMR.[M]		1	9	1	P21333	P21333 [1952-1959]		0	880.383	5515203	2	0.92	8.6057	41
[K].VVLLTGETSTDLK.[L]		1	2	2	O75643	O75643 [1405-1417]		0	1375.77	11330031	2	0.87	38.0025	33
[K].YADQEVPR.[S]		1	2	1	Q14315	Q14315 [1519-1526]		0	977.469	811857	2	2.61	13.2394	22
[K].YEELQITAGR.[H]		2	8	2	H6VRF8; P04259	H6VRF8 [377-386]; P04259 [360-369]		0	1179.6	33169328	2	-5	29.4532	41
[K].YEELQQTAGR.[H]		1	5	1	P13647	P13647 [365-374]		0	1194.57	6.38806e+06	2	2.3	14.9338	59
[R].YTAVVLNR.[L]		1	5	1	H0YJZ6	H0YJZ6 [452-459]		0	935.531	204517	2	0.63	23.9186	26
[K].YSGTLNLDR.[V]		1	2	1	P49327	P49327 [1996-2004]		0	1038.52	1.37364e+06	2	1.73	24.0489	20
[R].YSGNPLDPPLR.[S]		2	2	1	A3KMH1; B3KT81	A3KMH1 [248-258]; B3KT81 [227-237]		0	1228.63	2.19704e+06	2	1.05	34.7449	29
[R].YSEAITQSVLK.[E]		1	1	1	O60287	O60287 [1075-1085]		0	1238.66	288730	2	4.1	32.4343	30
[K].YQDSLQSISTK.[M]		1	4	1	Q8NF91	Q8NF91 [5968-5978]		0	1269.63	90313.3	2	-0.86	23.7696	37
[R].YQAVQEAVEDR.[Q]		1	2	1	P46939	P46939 [886-896]		0	1307.62	574562	2	4.56	21.0809	56
[R].YPSQDPLSK.[L]		1	2	1	E7EQS8	E7EQS8 [1682-1690]		0	1034.52	445734	2	1.89	19.4154	27
[R].YPEETLSLMTK.[E]	1xOxidation [M9]	1	1	1	P78527	P78527 [3475-3485]		0	1327.64	842014	2	-1.88	31.1057	35
[K].YNEQHVPGSPFTAR.[V]		1	7	1	P21333	P21333 [1938-1951]		0	1602.77	2.22642e+06	3	0.9	24.9633	31
[R].YNENLSK.[Y]		2	7	1	A0A7I2V4H7; O14578	A0A7I2V4H7 [1296-1302]; O14578 [1715-1721]		0	867.421	201271	2	0.32	10.0563	22
[R].YIATITDK.[E]		2	13	1	Q8IWZ3; O75179	Q8IWZ3 [1393-1400]; O75179 [1421-1428]		0	924.504	361564	2	0.76	20.7632	44
[R].YGVSEQTSLK.[T]		1	11	1	A0A805TBS0	A0A805TBS0 [293-302]		0	1111.56	267958	2	1.59	18.9308	36
[RS].YGQQGSGSGQSPSR.[G]		1	1	1	Q86YZ3	Q86YZ3 [649-662]; [1819-1832]; [2289-2302]		0	1395.62		2	0.92	8.0562	63
[K].YGQGAGEGSTR.[E]		1	3	1	Q9C0C2	Q9C0C2 [778-788]		0	1082.49		2	0.46	8.1183	17
[K].YGPDYVPQK.[S]		1	2	1	E7EQS8	E7EQS8 [1956-1964]		0	1066.52	779689	2	2.45	20.4293	28
[K].YGGQPVPNFPSK.[L]		1	5	2	P21333	P21333 [1235-1246]		0	1290.65	20383348	2	1.07	29.1562	35
[K].YGEELAR.[A]		1	1	1	O60293	O60293 [913-919]		0	837.41	397488	2	-0.18	15.0077	34
[K].YGDGIQLTR.[S]		1	5	1	P15924	P15924 [95-103]		0	1022.53	320765	2	-2.86	25.5857	44
[R].YEVTSGGGGTSR.[M]		1	4	1	P15924	P15924 [28-39]		0	1170.54	1.39166e+06	2	0.99	10.3985	48
[K].YENEVALR.[Q]		1	2	1	A0A1B0GVI3	A0A1B0GVI3 [238-245]		0	993.5	12585457	2	-1.53	19.6821	40
[K].YEITEQR.[K]		1	6	2	Q02878	Q02878 [240-246]		0	938.458	674395	2	1.46	15.0088	35
[R].YEILTPNSIPK.[G]		1	4	2	P35579	P35579 [721-731]		0	1274.7	2.79494e+06	2	1.1	40.5871	42
[K].YEELQVTAGR.[H]		1	10	1	P02538	P02538 [360-369]		0	1165.58	3.97774e+06	2	1.14	23.8259	70
[R].VTELALTASDR.[Q]		1	2	1	P78527	P78527 [914-924]		0	1175.63	3.76643e+06	2	2.59	28.124	51
[K].TLTDEEAK.[V]		1	5	1	O94915	O94915 [493-500]		0	906.441	530404	2	1.4	9.6122	30
[R].VTEAEIVPMGK.[N]	1xOxidation [M9]	3	7	1	H7C5L4; A0A024R321; A0A804HK76	H7C5L4 [64-74]; A0A024R321 [2140-2150]; A0A804HK76 [2100-2110]		0	1189.61	872895	2	0.74	23.0953	64
[K].VTAQGPGLEPSGNIANK.[T]		1	8	3	P21333	P21333 [384-400]		0	1652.86	58087152	3	-0.31	24.1027	16
[K].VMQEQGTHPK.[F]	1xOxidation [M2]	1	3	2	P35579	P35579 [546-555]		0	1170.56		2	0.52	7.4745	54
[K].VMQEQGTHPK.[F]		1	3	1	P35579	P35579 [546-555]		0	1154.56		2	0.35	7.7379	13
[K].VMPTLAPVVAK.[L]	1xOxidation [M2]	1	1	1	Q8IWI9	Q8IWI9 [3042-3052]		0	1141.66	862433	2	0.77	31.8559	36
[R].VLYYSATK.[N]		1	11	1	Q59FP7	Q59FP7 [908-915]		0	944.509	545002	2	0.99	20.7817	38
[K].VLYNDLGAQVTEGK.[Q]		1	1	1	P46939	P46939 [1523-1536]		0	1506.78	526166	2	-3.41	34.6159	24
[K].VIVVITDGR.[S]		1	2	1	Q05707	Q05707 [1137-1145]		0	971.588	65050.8	2	1.03	30.8095	29
[R].VLSINGVDVTEAR.[H]		1	6	1	A0A669KB89	A0A669KB89 [915-927]		0	1372.74	131425	2	1.35	39.049	16
[R].VLQSFTVDSSK.[A]		2	6	2	A0A024R321; A0A804HK76	A0A024R321 [1439-1449]; A0A804HK76 [1439-1449]		0	1210.63	2.56701e+06	2	0.91	27.7499	69
[R].VLQLMENK.[I]	1xOxidation [M5]	1	4	1	O94813	O94813 [83-90]		0	990.529	377082	2	1.31	19.4703	36
[R].VLPGPIAPESSK.[K]		1	3	1	Q9HCK8	Q9HCK8 [2405-2416]		0	1194.67	213200	2	0.44	28.7218	16
[K].VMVTNVTSLLK.[T]	1xOxidation [M2]	1	6	1	Q9Y490	Q9Y490 [2120-2130]		0	1220.69	431063	2	1.45	45.2695	17
[K].VLNILEK.[N]		1	3	1	Q6IEH8	Q6IEH8 [1265-1271]		0	828.519	409678	2	-0.99	33.8322	24
[K].VILHSSSGNK.[E]		1	3	2	A6NHR9	A6NHR9 [750-759]		0	1041.57	1.72999e+06	2	1.44	8.3495	22
[K].VLLDDTQSEAAR.[V]		1	2	1	Q14789	Q14789 [2082-2093]		0	1317.66	332193	2	-0.47	22.8547	28
[R].VLGTSPEAIDSAENR.[F]		1	3	1	P27708	P27708 [1034-1048]		0	1558.77	1.56721e+06	2	1.76	26.6974	48
[K].VLGGSFADQK.[I]		1	5	1	Q93008	Q93008 [1713-1722]		0	1021.53	434167	2	1.62	22.1822	52
[K].VLEGSELELAK.[M]		1	17	1	A0A024R5M9	A0A024R5M9 [87-97]		0	1187.65	458569	2	-0.32	33.5193	52
[K].VLEEANQAINPK.[L]		1	4	1	A0A5H1ZRQ2	A0A5H1ZRQ2 [536-547]		0	1325.71	119482	2	2.87	21.9749	33
[RK].VLDNAIETEK.[M]		1	5	2	Q01082	Q01082 [293-302]		0	1131.59	1.33336e+07	2	3.31	20.6698	47
[R].VLDELTLTK.[A]		1	2	4	A0A1B0GVI3	A0A1B0GVI3 [258-266]		0	1031.6	84137792	2	0.84	36.6739	53
[K].VLATVTKPVGGDK.[N]		1	11	1	Q02878	Q02878 [88-100]		0	1284.75	250859	2	1.86	17.0952	37
[R].VLALTETCLVER.[D]	1xCarbamidomethyl [C8]	1	2	1	O75165	O75165 [254-265]		0	1403.76	84690.9	2	1.82	43.6059	39
[R].VIMGEEVEPVGLMTGSGVVGVK.[V]	2xOxidation [M3; M13]	1	3	1	P27708	P27708 [1241-1262]		0	2219.13	146632	3	1.77	43.3633	22
[R].VNAGTLAVLQR.[L]		2	2	2	A3KMH1; B3KT81	A3KMH1 [519-529]; B3KT81 [498-508]		0	1141.67	4.31195e+06	2	0.83	34.931	45
[R].VNEVNQFAAK.[L]		1	7	1	A0A0D9SGF6	A0A0D9SGF6 [205-214]		0	1119.58	12464910	2	1.07	19.4724	51
[M].VNFTVDQIR.[A]		1	5	1	B4DPU3	B4DPU3 [2-10]		0	1091.58	104292	2	1.24	34.7329	25
[K].VTADGVIALTR.[A]		1	2	1	Q96AY4	Q96AY4 [1633-1643]		0	1115.64	191489	2	3.93	37.4192	29
[K].VSTSGSSVDSSK.[K]		1	3	1	Q15648	Q15648 [1365-1376]		0	1140.54		2	-0.43	8.0733	62
[K].VSSFSNSSSNK.[E]		1	1	1	Q5VUA4	Q5VUA4 [1014-1024]		0	1143.53	467183	2	2.97	8.9619	34
[R].VSSASSTAER.[G]		1	9	1	J3KN01	J3KN01 [545-554]		0	994.48	1989694	2	0.42	7.6543	53
[R].VSPSDTTPLVSR.[S]		1	2	1	Q9HCK8	Q9HCK8 [2045-2056]		0	1258.66	251407	2	2.32	24.123	28
[R].VSLAGACGVGGYGSR.[S]	1xCarbamidomethyl [C7]	1	2	1	P13647	P13647 [49-63]		0	1410.68	393777	2	1.69	28.0523	37
[K].VSEEAESQQQWDTSK.[G]		1	6	1	Q01082	Q01082 [2109-2123]		0	1751.77	1033998	2	0.37	17.8781	64
[K].VSDSLTDLALK.[-]		1	1	1	Q8N3C0	Q8N3C0 [2192-2202]		0	1161.64	2051879	2	2.11	40.5921	31
[K].VSAPGVLTAQDR.[V]		1	3	1	Q9C0C2	Q9C0C2 [812-823]		0	1213.65	376193	2	4.09	25.9446	25
[K].VSAGNENACLTTK.[H]	1xCarbamidomethyl [C9]	1	3	1	Q5VYS8	Q5VYS8 [409-421]		0	1364.65	225938	2	2.28	14.1603	23
[R].VQVQDNEGCPVEALVK.[D]	1xCarbamidomethyl [C9]	1	5	1	P21333	P21333 [709-724]		0	1784.88	4.57854e+06	2	1.55	38.0682	86
[R].VQVALEELQDLK.[G]		1	29	1	A0A7P0T9C4	A0A7P0T9C4 [1319-1330]		0	1384.77	278319	2	-0.25	48.8488	43
[K].VQLGDQTDSK.[M]		1	3	1	Q9NU22	Q9NU22 [357-366]		0	1090.54	1434350	2	2.27	11.749	34
[K].VQEQELTR.[L]		1	1	1	P15924	P15924 [1530-1537]		0	1002.52	715731	2	1.54	11.6209	28
[K].VQELQQQSAR.[E]		1	3	1	Q7Z406	Q7Z406 [881-890]		0	1186.62	660859	2	0.62	10.3823	42
[K].VQALEEANNDLENK.[I]		1	1	1	P35527	P35527 [171-184]		0	1586.77	7.1425e+06	2	2.32	25.4324	47
[K].VPVHDVTDASK.[V]		1	5	5	P21333	P21333 [1440-1450]		0	1167.6	9.42446e+07	2	0.59	10.9205	58
[K].VPQVSTPTLVEVSR.[N]		1	13	1	B2RBS8	B2RBS8 [439-452]		0	1511.84	350068	2	1.8	39.9063	29
[K].VPQETQSGGGSR.[L]		1	1	1	Q14766	Q14766 [143-154]		0	1202.58	259874	2	0.99	7.924	50
[K].VPGNQAAVQR.[I]		1	4	1	Q9HCK8	Q9HCK8 [228-237]		0	1039.56	279339	2	-0.53	9.4805	21
[K].VPEESVLPLVQK.[S]		1	4	1	E7EQT4	E7EQT4 [455-466]		0	1337.77	322168	2	1.1	43.0586	49
[K].VNNDASLR.[M]		1	17	1	Q3V6T2	Q3V6T2 [68-75]		0	888.453	942539	2	-1.6	9.3347	17
[R].VNHTLGPK.[K]		1	4	1	Q6AHZ7	Q6AHZ7 [1482-1489]		0	865.489	589768	2	-0.17	8.3801	36
[R].VTASLLGAPSK.[T]		1	3	1	Q9Y5S2	Q9Y5S2 [1178-1188]		0	1043.61	239592	2	1.41	27.8376	67
[R].TLSTGYEIDGGK.[L]		1	4	1	F5H269	F5H269 [2043-2054]		0	1240.61	139510	2	0.45	24.1821	27
[R].TLSDYNIQK.[-EV]		1	38	1	M0R1V7	M0R1V7 [55-63]		0	1081.55	16715262	2	0.56	21.2225	44
[R].TLQEDLVK.[D]		1	2	1	P24928	P24928 [933-940]		0	945.525	768874	2	0.51	24.8732	33
[R].SGAIQVLSSFR.[R]		1	2	1	E7EQS8	E7EQS8 [1462-1472]		0	1164.64	405767	2	0.3	45.8993	50
[R].SFSTASAITPSVSR.[T]		1	4	1	P13647	P13647 [16-29]		0	1410.72	1.06774e+06	2	0.78	30.6426	47
[R].SFPVAALTK.[E]		1	1	2	O95248	O95248 [956-964]		0	933.54	531895	2	0.91	36.7293	28
[R].SEGVVAVLLTK.[K]		1	2	1	P49327	P49327 [225-235]		0	1115.67	2.31893e+06	2	-0.23	48.653	59
[K].SEETNQQEVANSLAK.[L]		1	2	1	O75165	O75165 [1566-1580]		0	1647.78	456079	2	0	20.9493	86
[K].SEDLGTVQEK.[S]		1	4	1	Q7Z7G8	Q7Z7G8 [563-572]		0	1105.54	729349	2	-0.22	14.065	29
[R].SDYSEAAK.[Q]		1	1	1	P78527	P78527 [2963-2970]		0	870.384	3.99005e+06	2	-0.06	8.4629	41
[K].SDTTDSSQGLQDKEQNLTR.[R]		1	1	1	O60293	O60293 [331-349]		1	2122.98	288069	3	-0.28	18.5777	20
[K].SDTTDSSQGLQDK.[E]		1	1	1	O60293	O60293 [331-343]		0	1381.61	271152	2	0.85	9.4541	60
[R].SDTQLVVR.[Q]		1	3	1	A0A024RBS1	A0A024RBS1 [1655-1662]		0	917.505	533995	2	0.31	18.7967	45
[R].SGASEANLIVAK.[S]		1	2	1	P46013	P46013 [648-659]		0	1159.63	665934	2	1.19	25.2806	35
[K].SDTNNSGPEINK.[I]		1	5	1	P42694	P42694 [1282-1293]		0	1275.58	315339	2	0.63	9.8534	49
[K].SDSYTLDPDTLR.[K]		1	8	1	A0A804HL12	A0A804HL12 [2965-2976]		0	1382.64	134637	2	6.14	34.7929	25
[R].SDPNLSAPEK.[GA]		1	13	1	Q149N6	Q149N6 [1750-1759]		0	1057.52	373526	2	-2.53	13.9264	24
[K].SDISPLTPR.[E]		1	4	1	A0A024RAM4	A0A024RAM4 [1782-1790]		0	985.531	732855	2	0.45	24.9329	37
[K].SAYASGTTAK.[I]		1	8	1	J3KN01	J3KN01 [1179-1188]		0	956.468	1.46229e+06	2	-0.04	8.1694	20
[R].SAQPASAEPR.[Q]		1	2	1	Q9Y490	Q9Y490 [625-634]		0	1013.5	2.2481e+06	2	-0.32	8.3253	27
[R].SAPASQASLR.[A]		1	9	1	A0A024R5M9	A0A024R5M9 [1826-1835]		0	987.522	518267	2	-1.18	10.9502	31
[K].SAEQLTTFLK.[H]		1	6	2	O94915	O94915 [1780-1789]		0	1137.62	596749	2	3.56	42.2232	71
[R].SAATSGAGSTTSGVVSGSLGSR.[E]		1	4	1	A0A024R9Y3	A0A024R9Y3 [1844-1865]		0	1896.93	119638	2	-0.08	23.5478	44
[K].SAAMTLNER.[F]		1	7	2	E9PK91	E9PK91 [623-631]		0	992.483	601395	2	0.06	16.7274	47
[R].RPPSPEPSTK.[V]	1xPhospho [S4(100)]	1	5	1	Q01082	Q01082 [2099-2108]	Q01082 1xPhospho [S2102(100)]	0	1175.55	3795630	2	0.48	8.3593	32
[K].SDTLTDSQIDR.[D]		1	2	1	Q7Z333	Q7Z333 [950-960]		0	1250.59	115777	2	2.8	19.1262	28
[K].SGEEDEEILFK.[E]		1	3	1	P49792	P49792 [2925-2935]		0	1295.6		2	-2.93	36.9538	42
[R].SGEVATITPVR.[A]		1	3	1	Q9P219	Q9P219 [1947-1957]		0	1129.62	520682	2	-0.45	24.4145	90
[R].SGFSSISVSR.[S]		1	5	1	P04259	P04259 [31-40]		0	1026.52	717106	2	-0.28	26.3354	41
[R].SLQSVAEER.[A]		1	6	1	A0A2R8Y738	A0A2R8Y738 [97-105]		0	1018.52	638032	2	-1.16	17.8539	37
[R].SLQSQLQNK.[E]		1	6	1	Q14789	Q14789 [835-843]		0	1045.56	339629	2	2.57	16.7575	34
[R].SLQEQADAAEER.[A]		1	12	1	A0A494BZZ2	A0A494BZZ2 [16-27]		0	1346.62	238235	2	3.04	15.7544	70
[R].SIPLDEGEDEAQR.[R]		1	26	1	A0A7P0T9C4	A0A7P0T9C4 [2384-2396]		0	1458.67	409186	2	1.43	23.748	24
[K].SLLVPVDESK.[T]		1	3	1	A0A804HL12	A0A804HL12 [2547-2556]		0	1086.6	520262	2	0.73	34.7812	36
[K].SLLEQETENLR.[T]		1	1	1	Q8TDY2	Q8TDY2 [1091-1101]		0	1331.68	520438	2	-1.49	35.5843	43
[R].SLLEGEGSSGGGGR.[G]		1	2	1	A0A1B0GVI3	A0A1B0GVI3 [451-464]		0	1262.6	21404472	2	0.65	18.0747	65
[R].SILAETEGMLR.[D]	1xOxidation [M9]	1	8	1	Q9P2E9	Q9P2E9 [1133-1143]		0	1235.63	307581	2	1.12	35.6162	46
[R].SLGPPQGEEDSVPR.[D]		1	1	1	P78527	P78527 [2107-2120]		0	1467.71	3.12391e+06	2	1.19	24.1179	74
[R].SLGLSETQIIPGK.[G]		1	2	2	Q7Z7G8	Q7Z7G8 [2865-2877]		0	1342.76	362038	2	4.42	41.3653	35
[R].SIGEYDVLR.[G]		1	1	1	P78527	P78527 [2932-2940]		0	1051.54	1.2646e+06	2	0.76	34.4702	42
[K].SLESQVENLQK.[T]		1	1	1	P12270	P12270 [1492-1502]		0	1274.66	946873	2	1.11	31.4895	64
[K].SLEQETSQLEK.[D]		1	12	1	Q3V6T2	Q3V6T2 [819-829]		0	1291.64	1.20506e+06	2	2.76	23.4889	43
[K].SLEIQKPAVAPR.[H]		1	15	1	A0A1U9X982	A0A1U9X982 [30-41]		0	1308.76	572774	3	0.65	23.8816	21
[K].SLEAEILQLQEELASSER.[A]		1	1	1	P35580	P35580 [1684-1701]		0	2045.04	369340	3	3.97	54.122	37
[R].SGVSLAALK.[K]		1	6	1	Q4VB24	Q4VB24 [55-63]		0	845.509	2.83338e+06	2	-1.24	31.2847	49
[K].SGPNTQNEDIEK.[E]		1	1	1	Q14692	Q14692 [796-807]		0	1331.61	261488	2	1.18	10.3448	41
[R].SGNVAELALK.[A-]		1	9	1	B4DS57	B4DS57 [562-571]		0	1001.56	91994.5	2	1.91	29.8896	26
[K].SGITEDAR.[V]		1	3	1	Q8IWI9	Q8IWI9 [2228-2235]		0	848.411	3112315	2	-1.25	9.6886	59
[R].SGGTDKDISAK.[A]		1	7	1	A0A0U1RQJ2	A0A0U1RQJ2 [1222-1232]		1	1078.54		2	1.73	7.6773	49
[R].SGGGGGGGLGSGGSIR.[S]		1	1	1	P35527	P35527 [14-29]		0	1232.6	12125425	2	0.32	14.0628	81
[R].SGGGGGGGFGR.[V]		1	4	1	P13647	P13647 [38-48]		0	865.391	2505228	2	4.79	8.9079	39
[R].SGFSSVSVSR.[S]		1	5	1	P02538	P02538 [31-40]		0	1012.51	1.76641e+06	2	-0.86	21.2634	23
[R].RKLEGDSTDLSDQIAELQAQIAELK.[M]		1	4	1	P35579	P35579 [1051-1075]		2	2771.44	431586	4	1.28	52.1108	50
[K].SLSAQEEK.[I]		1	7	1	A0A0D9SGF6	A0A0D9SGF6 [515-522]		0	891.442	19712794	2	-1.28	8.4294	38
[K].QVTQLAIDTEER.[L]		1	14	1	Q04637	Q04637 [782-793]		0	1402.72	2.30508e+06	2	2.76	28.9177	63
[K].QVSTENDSTLVHR.[F]		1	6	1	A0A804HL12	A0A804HL12 [1622-1634]		0	1485.73	160272	3	0.17	14.5463	28
[K].QQQMAALTK.[E]	1xOxidation [M4]	1	2	1	A6NHR9	A6NHR9 [1620-1628]		0	1034.53	1591972	2	0.87	8.9807	48
[K].QQQMAALTK.[E]		1	2	1	A6NHR9	A6NHR9 [1620-1628]		0	1018.53	387103	2	2.91	15.99	43
[R].QQQLTAMK.[V]	1xOxidation [M7]	1	8	1	P35579	P35579 [803-810]		0	963.493	230320	2	-0.89	14.131	36
[R].QQQLEEMR.[K]	1xOxidation [M7]	1	11	1	J3KN01	J3KN01 [1605-1612]		0	1077.5	1.02064e+06	2	-0.13	9.2338	35
[R].QQQLEEMR.[K]		1	11	1	J3KN01	J3KN01 [1605-1612]		0	1061.5	202536	2	3.7	15.6037	30
[R].QQQEQQLAR.[M]		1	5	1	H0Y720	H0Y720 [993-1001]		0	1128.58	854751	2	3.78	9.1327	54
[R].QQQAAPNLR.[K]		1	1	1	Q14692	Q14692 [682-690]		0	1025.55	245023	2	-1.7	11.8942	24
[K].QQMLENQMEVR.[K]	1xOxidation [M3]	1	3	1	Q01082	Q01082 [1422-1432]		0	1421.65	215851	2	2.76	20.8612	28
[K].QQLEETSEIR.[S]		2	6	1	A0A7P0MQR8; A0A590UJG2	A0A7P0MQR8 [4726-4735]; A0A590UJG2 [2608-2617]		0	1232.61	124962	2	0.31	18.3415	35
[R].QQIAEIEK.[Q]		1	3	1	Q6P2Q9	Q6P2Q9 [2024-2031]		0	958.52	10487323	2	-0.14	16.5784	37
[R].QQQQSALR.[V]		1	3	1	Q7Z406	Q7Z406 [827-834]		0	958.506	503668	2	0.24	8.3474	36
[K].QQGYAACQTTK.[K]	1xCarbamidomethyl [C7]	1	4	1	O94813	O94813 [1465-1475]		0	1255.57	334849	2	-0.31	8.9269	42
[K].QQAAQGDDAGLQR.[Q]		1	2	1	P46939	P46939 [1042-1054]		0	1357.65	698444	2	1.22	10.4131	51
[K].QPTGSDELK.[I]		1	3	1	H0Y720	H0Y720 [256-264]		0	974.479	562904	2	0.58	10.0873	34
[R].QPPSQGLGYPK.[Y]		1	14	1	A0A1U9X982	A0A1U9X982 [628-638]		0	1171.61	470680	2	1.29	19.9617	47
[K].QPLNTGEQK.[D]		1	2	1	Q70CQ2	Q70CQ2 [1969-1977]		0	1014.52	156762	2	2.67	8.9721	37
[K].QNPATQNAPR.[L]		1	4	1	Q92614	Q92614 [951-960]		0	1096.55	316292	2	0.42	8.5483	31
[K].QNESTIVEPK.[Q]		1	5	1	Q6IEH8	Q6IEH8 [663-672]		0	1144.58	164855	2	-0.68	15.5128	17
[K].QMFLTQTDTGDDR.[V]	1xOxidation [M2]	1	2	1	P78527	P78527 [394-406]		0	1543.67	355256	2	-0.84	23.1344	60
[R].QITVNDLPVGR.[S]		2	6	1	B4DF70; B2R4P2	B4DF70 [140-150]; B2R4P2 [141-151]		0	1211.67	852693	2	0.99	36.5645	56
[K].QLTTYLTDR.[I]		1	1	1	P46939	P46939 [1359-1367]		0	1110.58	200712	2	1.82	30.7164	34
[K].QLSSDAEAQK.[L]		1	6	1	A6NNK5	A6NNK5 [879-888]		0	1076.52	908654	2	0.16	8.652	43
[K].QQEQADSLER.[S]		1	7	1	A0A024R5M9	A0A024R5M9 [1139-1148]		0	1203.56	479481	2	0.07	10.9408	51
[K].QQTSTPVLTQPGR.[A]		1	11	1	A0A805TBS0	A0A805TBS0 [220-232]		0	1412.75	178174	2	1.19	20.9144	32
[K].QQVADEDEIWK.[Q]		1	4	1	Q9Y520	Q9Y520 [436-446]		0	1360.64	217685	2	4.25	31.1435	49
[R].QSACNLEK.[K]	1xCarbamidomethyl [C4]	1	2	1	P35579	P35579 [1434-1441]		0	949.441	6125729	2	-0.42	8.6884	50
[R].QVSPEALEGK.[I]		1	5	1	P28715	P28715 [16-25]		0	1057.55	113774	2	2.08	20.9022	21
[K].QVSNMVAK.[N]	1xOxidation [M5]	1	2	1	P78527	P78527 [322-329]		0	892.456	2.83083e+06	2	0.34	7.9585	34
[K].QVSGGEDEIQQLQK.[A]		1	3	1	Q6IEH8	Q6IEH8 [1640-1653]		0	1558.77	228875	2	-0.12	24.8361	23
[R].QVQVALETAQR.[S]		1	1	1	Q15149	Q15149 [1699-1709]		0	1242.68	165574	2	1.69	23.9197	19
[R].QVQNLVNK.[S]		1	5	1	P15924	P15924 [434-441]		0	942.537	1.36814e+06	2	0.48	13.6974	35
[K].QVNYNDGSQEDR.[DG]		1	22	1	A0A2U3TZM0	A0A2U3TZM0 [1329-1340]		0	1424.6	534532	2	1.46	9.9975	20
[R].QVLDNLTMEK.[S]		1	2	1	P35527	P35527 [262-271]		0	1190.61	1.56172e+06	2	-0.09	32.4145	35
[K].QVAEEAAR.[L]		1	1	1	Q15149	Q15149 [2412-2419]		0	873.442		2	4.5	8.25	38
[R].QTVSLQEQNTTLQTQNAK.[L]		1	17	1	Q3V6T2	Q3V6T2 [1089-1106]		0	2032.03	620948	3	0.97	23.786	29
[K].QTSLSVSR.[E]		1	2	1	A0A2R8YH03	A0A2R8YH03 [1477-1484]		0	877.474	454799	2	-0.31	12.9934	33
[K].QTFPSEVVGK.[M]		1	4	1	Q5UIP0	Q5UIP0 [126-135]		0	1091.57	413242	2	0.91	26.4584	42
[R].QTFENQVNR.[I]		1	2	1	P24928	P24928 [735-743]		0	1135.55	512204	2	0.16	13.6597	25
[R].QSVEADINGLR.[RK]		1	8	1	A0A1B0GVI3	A0A1B0GVI3 [246-256]		0	1201.62	11328563	2	1.09	30.5497	40
[K].QSSSEISLAVER.[A]		1	15	1	A0A1U9X982	A0A1U9X982 [455-466]		0	1305.66	1.25508e+06	2	1.12	29.1381	72
[R].QSSEAEIQAK.[A]		1	1	1	Q15149	Q15149 [1564-1573]		0	1090.54	226576	2	0.81	9.7659	47
[K].QSPGVANELLK.[E]		1	3	1	A2RRP1	A2RRP1 [945-955]		0	1155.64	360281	2	0.91	31.2008	21
[R].QSPASPPPLGGGAPVR.[T]		1	6	1	A0A669KB89	A0A669KB89 [1472-1487]		0	1487.8	101552	2	0.36	27.4741	20
[R].QSNQDAQDIER.[A]		1	2	1	Q12923	Q12923 [875-885]		0	1303.59	207152	2	3.02	10.0748	36
[K].QSLQNCQNLSK.[D]	1xCarbamidomethyl [C6]	1	16	1	Q3V6T2	Q3V6T2 [519-529]		0	1319.64	420321	2	-0.35	12.1538	18
[K].QSLEASLAETEGR.[Y]		1	2	1	A0A1B0GVI3	A0A1B0GVI3 [387-399]		0	1390.68	15100237	2	-0.99	31.0852	64
[K].QSDELALVR.[Q]		1	8	1	Q9P2E9	Q9P2E9 [1247-1255]		0	1030.55	3.69365e+06	2	1.93	29.9424	49
[R].QSAEYEALIR.[Q]		1	1	1	Q9P219	Q9P219 [1181-1190]		0	1179.6	159822	2	2.24	32.7863	32
[K].QSAEEQAQAR.[A]		1	1	1	Q15149	Q15149 [2256-2265]		0	1117.52		2	0.22	7.9822	45
[K].QVTDAESK.[L]		1	1	1	O60293	O60293 [825-832]		0	877.426	1.50885e+06	2	1.3	7.6179	49
[R].QLSMSSADSADAK.[R]	1xOxidation [M4]	1	1	1	Q5JSZ5	Q5JSZ5 [414-426]		0	1326.58	256684	2	1.08	9.1597	61
[R].SLVQEMVGSFGK.[R]		1	5	1	O75643	O75643 [546-557]		0	1281.65	397201	2	1.09	50.7324	29
[R].SLYNLGGSK.[R]		1	2	1	P13647	P13647 [64-72]		0	938.494	2.37823e+06	2	0.54	24.7428	48
[R].TEAESWYQTK.[Y]		1	5	1	P13647	P13647 [355-364]		0	1242.56	1.3066e+06	2	0.54	22.9088	56
[K].TDYIPLLDVDEK.[T]		1	11	1	P27816	P27816 [45-56]		0	1420.72	432558	2	1.05	50.8996	20
[R].TDSAPDQQVETGK.[S]		1	8	1	A0A805TBS0	A0A805TBS0 [659-671]		0	1375.63	469416	2	0.81	10.3791	37
[K].TDESLFPVLK.[Q]		1	6	1	P28715	P28715 [973-982]		0	1148.62	109342	2	3.22	49.6487	22
[K].TDEGIYLQVK.[S]		1	2	1	A0A2R8YH03	A0A2R8YH03 [1840-1849]		0	1165.61	488590	2	0.51	33.481	50
[K].TDEGIAYR.[G]		1	2	1	B4DF70	B4DF70 [120-127]		0	924.442	224111	2	1.77	15.6211	23
[K].TDATTAIIK.[L]		1	5	1	A0A024R9Y3	A0A024R9Y3 [675-683]		0	933.525	448761	2	0.65	21.2055	26
[K].TCVADESAENCDK.[S]	2xCarbamidomethyl [C2; C11]	1	9	1	B2RBS8	B2RBS8 [76-88]		0	1498.58	405931	2	0.06	9.8803	73
[K].TAVVVGTITDDVR.[V]		1	9	2	H0YHA7	H0YHA7 [52-64]		0	1345.73	836527	2	0.59	36.8051	67
[K].TATPEIVDNK.[D]		1	5	1	A0A024R321	A0A024R321 [1771-1780]		0	1087.56	1951367	2	3.31	17.7639	51
[K].TEDYGMGPGR.[S]	1xOxidation [M6]	1	4	1	Q93074	Q93074 [1799-1808]		0	1098.45	176857	2	0.69	10.1238	26
[K].TASIELR.[V]		1	3	1	Q92621	Q92621 [1119-1125]		0	789.446	172666	2	0.19	20.1911	28
[K].TAGPIASAQK.[Q]		1	6	1	P27816	P27816 [977-986]		0	943.521	2.74844e+06	2	-2.5	10.6854	56
[R].TAGGSGLAR.[A]		1	3	1	A0A6Q8PHK0	A0A6Q8PHK0 [1142-1150]		0	789.421	734700	2	-0.66	8.516	31
[K].TAFQEALDAAGDK.[L]		1	1	1	P10599	P10599 [9-21]		0	1336.64	524746	2	1.32	36.8413	72
[R].TAEVLANK.[I]		1	28	1	A0A7P0T9C4	A0A7P0T9C4 [2061-2068]		0	845.473	1.44219e+06	2	-0.44	11.8073	45
[K].TAEEVAALIR.[S]		1	4	1	Q6P2Q9	Q6P2Q9 [1841-1850]		0	1072.6	9024480	2	-1.86	37.7714	11
[K].TAEADTSSELAK.[K]		1	1	1	Q9BYW2	Q9BYW2 [2457-2468]		0	1222.58	143336	2	-0.19	12.197	19
[K].TAASGIPYHSEVPVSLK.[E]		1	5	1	Q01082	Q01082 [2242-2258]		0	1755.93	1.62358e+06	3	0.74	35.4033	24
[R].TAAENDFVTLK.[K]		1	1	1	P35908	P35908 [276-286]		0	1208.62	9911526	2	0.93	32.1725	84
[R].SYSVVASEYDK.[Q]		1	6	1	A0A804HL12	A0A804HL12 [3570-3580]		0	1247.58	252949	2	0.3	24.0953	21
[K].SYGEDGTAAK.[H]		1	3	1	Q9NU22	Q9NU22 [4587-4596]		0	998.443	1.02633e+06	2	0.33	8.5014	47
[R].TAGPLESSETEEASQLK.[E]		1	8	1	Q9P2E9	Q9P2E9 [1334-1350]		0	1776.85	1.32814e+06	2	1.31	28.3267	43
[R].TEEPMETEPK.[G]	1xOxidation [M5]	1	23	1	A0A2U3TZM0	A0A2U3TZM0 [1614-1623]		0	1206.52	1.19046e+06	2	-1.22	9.2424	40
[K].TELEDTLDSTAAQQELR.[S]		1	3	1	P35579	P35579 [1146-1162]		0	1919.92	105312	2	1.07	39.3587	25
[K].TEILAVNVDSK.[G]		1	2	1	O95071	O95071 [744-754]		0	1188.65	414620	2	1.11	34.0361	32
[K].TLNFEDQTSTDNVSITK.[D]		1	2	1	O60293	O60293 [263-279]		0	1912.91	166036	2	1.12	35.5266	50
[R].TLILEGLEK.[A]		2	2	1	A3KMH1; B3KT81	A3KMH1 [172-180]; B3KT81 [151-159]		0	1015.6	4392047	2	0.71	43.0451	47
[R].TLLEGEESR.[M]		1	7	1	H6VRF8	H6VRF8 [484-492]		0	1033.52	59896804	2	1.31	18.9087	37
[K].TIGGGDDSFNTFFSETGAGK.[H]		1	23	1	B7Z1K5	B7Z1K5 [111-130]		0	2007.89		2	4.84	49.9563	78
[K].TLGETSANAETEQNK.[K]		1	1	1	Q5UIP0	Q5UIP0 [1489-1503]		0	1592.74		2	4.27	11.9578	62
[K].TLEEQMGK.[I]	1xOxidation [M6]	1	1	1	O75691	O75691 [1690-1697]		0	951.445		2	-1.15	8.2794	38
[K].TICAEFAILR.[M]	1xCarbamidomethyl [C3]	1	3	1	O75643	O75643 [1357-1366]		0	1193.63	256826	2	-0.42	49.5132	27
[K].TIAPQNAPR.[D]		1	9	1	E9PK91	E9PK91 [304-312]		0	967.532	4502571	2	0.33	11.9945	53
[K].THEAQIQEMR.[Q]	1xOxidation [M9]	1	3	1	P35579	P35579 [1182-1191]		0	1258.58	1.48469e+06	2	0.63	8.3953	53
[K].TGVAVNKPAEFTVDAK.[H]		1	5	2	P21333	P21333 [685-700]		0	1646.87	2.47036e+07	3	0.95	27.5766	80
[K].TGTVSLEVR.[L]		1	2	1	P49327	P49327 [928-936]		0	961.531	4216529	2	0.27	23.9513	60
[K].TGSQYDIQDAIDK.[G]		1	2	1	P15924	P15924 [2524-2536]		0	1453.68	175128	2	0.55	31.3958	37
[K].TGISEEAAIEENKR.[N]		1	2	1	Q5UIP0	Q5UIP0 [1935-1948]		1	1546.77	300688	3	-2.46	19.7221	13
[K].TGEEVGFVVDAK.[T]		2	6	1	A0A024R321; A0A804HK76	A0A024R321 [1630-1641]; A0A804HK76 [1661-1672]		0	1250.63	2.86616e+06	2	2.21	33.8697	45
[R].TGDGIVQK.[L]		1	1	1	P46939	P46939 [2038-2045]		0	817.441		2	-1.14	9.8523	45
[R].TFHIFYYLLSGAGEHLK.[T]		1	3	1	P35579	P35579 [273-289]		0	1996.03	1.19595e+06	4	0.01	52.1417	4
[R].TEYLSNADER.[L]		1	18	1	A0A7P0T9C4	A0A7P0T9C4 [3550-3559]		0	1197.54	592803	2	1.05	16.5393	53
[K].TETNTEYSK.[S]		1	2	1	Q5UIP0	Q5UIP0 [2085-2093]		0	1072.48	1.4303e+06	2	2.04	8.1806	44
[K].TEQSVALLEQK.[W]		2	7	1	A0A7P0MQR8; A0A590UJG2	A0A7P0MQR8 [6409-6419]; A0A590UJG2 [4403-4413]		0	1245.67	256954	2	1.08	28.0139	41
[K].TEQLVDTR.[H]		1	1	1	Q9P219	Q9P219 [274-281]		0	961.495	167739	2	0.91	15.0838	40
[R].TEMEDLMSSKDDVGK.[S]	2xOxidation [M3; M7]	1	3	1	P35579	P35579 [1504-1518]		1	1716.73	2156734	3	0.39	11.9174	25
[R].TEMEDLMSSK.[D]	2xOxidation [M3; M7]	1	4	1	P35579	P35579 [1504-1513]		0	1202.49	4.6084e+06	2	1.8	9.4367	39
[R].TEMEDLMSSK.[D]	1xOxidation [M7]	1	4	1	P35579	P35579 [1504-1513]		0	1186.5	1487063	2	0.73	17.2003	53
[KR].SYELPDGQVITIGNER.[F]		4	46	4	V9HVZ7; Q53G99; A8K3K1; Q562R1	V9HVZ7 [87-102]; Q53G99 [239-254]; A8K3K1 [241-256]; Q562R1 [240-255]		0	1790.89	1.95743e+06	2	0.74	48.5416	107
[R].SLVQEMVGSFGK.[R]	1xOxidation [M6]	1	5	1	O75643	O75643 [546-557]		0	1297.65	2127182	2	0.95	32.6358	74
[K].SVTPASTLTK.[S]		1	8	1	J3KN01	J3KN01 [1320-1329]		0	1004.56	2.06456e+06	2	0.11	17.9085	28
[K].SVESSQSETLIVPR.[S]		1	2	1	H0Y6I0	H0Y6I0 [1568-1581]		0	1531.8	136118	2	1.25	31.9791	44
[R].SPVTFLSDLR.[S]		1	5	1	A5YKK6	A5YKK6 [2188-2197]		0	1134.62		2	1.45	50.1063	27
[K].SPTVVCSLCK.[R]	2xCarbamidomethyl [C6; C9]	1	3	1	Q5VYS8	Q5VYS8 [960-969]		0	1150.56	156747	2	0.64	23.4857	29
[K].SPTTTQSPK.[S]		1	3	1	A0A6Q8PHK0	A0A6Q8PHK0 [1105-1113]		0	946.484	512433	2	-0.2	7.6707	22
[R].SPSTLLPK.[K]		1	9	1	P27816	P27816 [825-832]		0	842.498	1.56766e+06	2	0.1	24.0274	44
[K].SPSLSPSPPSPLEK.[T]		1	4	1	A0A024RAM4	A0A024RAM4 [1256-1269]		0	1422.75	450090	2	1.46	31.8972	17
[R].SPQFINLK.[R]		1	1	1	Q92576	Q92576 [1642-1649]		0	946.536		2	0.44	34.5264	21
[K].SPFVVNVAPPLDLSK.[I]		1	1	1	Q14315	Q14315 [954-968]		0	1582.88		2	-0.98	51.4379	40
[K].SPFTVGVAAPLDLSK.[I]		2	6	1	A0A024R321; A0A804HK76	A0A024R321 [932-946]; A0A804HK76 [932-946]		0	1501.83	1072553	2	3.03	50.4929	47
[K].SPFSVAVSPSLDLSK.[I]		1	5	2	P21333	P21333 [959-973]		0	1533.82	1.22234e+07	2	1.24	49.6035	52
[K].SPFEVYVDK.[S]		1	8	2	P21333	P21333 [368-376]		0	1083.54	22979306	2	0.67	35.7553	62
[R].SQEQEVLER.[G]		1	4	1	E7EQT4	E7EQT4 [288-296]		0	1117.55	877315	2	0.76	15.9683	40
[R].SPFEVQVSPEAGVQK.[V]		1	1	1	Q14315	Q14315 [559-573]		0	1601.82	471707	2	-1.77	36.5752	32
[K].SNNSETSSVAQSGSESK.[V]		1	8	1	P49792	P49792 [2555-2571]		0	1698.74	240005	2	2.14	8.5962	107
[K].SNMGHPEPASGLAALAK.[V]	1xOxidation [M3]	1	2	1	P49327	P49327 [327-343]		0	1666.82	2.57681e+06	3	-1.12	28.541	47
[K].SNIVTVGDVEEINK.[T]		1	1	1	P46939	P46939 [2251-2264]		0	1516.79	637938	2	-0.4	36.9766	37
[R].SNEETDDYGK.[A]		1	2	1	Q9NYV4	Q9NYV4 [154-163]		0	1157.46	524534	2	0.82	8.6744	31
[R].SNASLTNNQNLIQSLK.[E]		1	1	1	P12270	P12270 [1385-1400]		0	1744.92	321131	2	1.79	39.6275	32
[K].SNAETATDLVVLDR.[Y]		1	5	1	H0YJZ6	H0YJZ6 [232-245]		0	1503.76	182149	2	1.47	39.9991	99
[R].SMMSSYTADR.[S]	2xOxidation [M2; M3]	1	2	1	P18583	P18583 [1113-1122]		0	1180.46	177823	2	0.69	9.0954	29
[R].SMMSSYSAADR.[S]	2xOxidation [M2; M3]	1	2	1	P18583	P18583 [1091-1101]; [1102-1112]		0	1237.48	320578	2	-0.8	9.1608	42
[K].SMEEDPQTSR.[E]		1	2	1	P78527	P78527 [237-246]		0	1179.49	458136	2	0.96	9.727	36
[R].SMDAETYVEGQR.[I]		1	9	1	J3KN01	J3KN01 [450-461]		0	1385.6		2	2.27	25.1235	38
[K].SNVSDAVAQSTR.[I]		1	4	1	B4DUI5	B4DUI5 [159-170]		0	1234.6	191054	2	1.78	15.8473	36
[K].SQESNVSIQK.[E]		1	2	1	Q15643	Q15643 [595-604]		0	1119.56	202180	2	1.06	10.7066	21
[K].SQGSSNVAPGEK.[Q]		1	3	1	A0A2R8Y7W5	A0A2R8Y7W5 [717-728]		0	1160.55	323190	2	-0.28	8.1565	26
[R].SQLEEQAAR.[S]		1	1	1	Q6KB66	Q6KB66 [276-284]		0	1031.51	311883	2	0.86	10.1946	41
[K].SVEHVSPDTADAESGK.[E]		1	2	2	Q8TDY2	Q8TDY2 [261-276]		0	1628.74	840696	3	0.98	11.9185	49
[R].STTPEELYQR.[K]		1	2	1	A2RRP1	A2RRP1 [523-532]		0	1223.59	223821	2	-1.3	22.2778	18
[R].STTLDAGNIK.[L]		1	3	1	B4DPY2	B4DPY2 [633-642]		0	1019.54	79804	2	1.94	18.3961	29
[K].STMQELNSR.[L]	1xOxidation [M3]	1	1	2	P35527	P35527 [155-163]		0	1081.49	1.10951e+07	2	-0.96	14.2883	55
[K].STMQELNSR.[L]		1	1	1	P35527	P35527 [155-163]		0	1065.5	5.8787e+06	2	-4.6	14.2062	31
[R].STGEAFVQFASQEIAEK.[A]		1	11	1	E9PCY7	E9PCY7 [151-167]		0	1841.89		2	3.61	50.4264	18
[K].STESLQANVQR.[L]		1	3	1	P26373	P26373 [106-116]		0	1232.62	706645	2	3.08	15.4959	40
[R].STEFSGSK.[T]		1	3	1	A0A3B3ITZ5	A0A3B3ITZ5 [992-999]		0	842.389	472780	2	-0.81	8.7595	44
[K].STDEVDSKR.[L]		1	4	2	Q01082	Q01082 [1452-1460]		1	1036.49	2998321	2	0.45	7.5626	63
[R].STDAPSQSTGDR.[K]		1	3	1	H0Y720	H0Y720 [149-160]		0	1221.53	527275	2	-0.68	7.9493	50
[K].SSSSGSVGESSSK.[G]		1	2	1	A0A1B0GVI3	A0A1B0GVI3 [568-580]		0	1185.52	19706420	2	3.53	7.2549	38
[K].SSSGLGSSGSLSQK.[T]		1	3	1	Q15648	Q15648 [1245-1258]		0	1281.63	327789	2	0.76	13.5381	60
[K].SSQGDSGVDLSAESR.[E]		1	3	1	Q5JSZ5	Q5JSZ5 [1666-1680]		0	1494.67	344457	2	0.17	17.856	43
[K].SSPSILAVQR.[S]		1	2	2	O14646	O14646 [89-98]		0	1057.6	519169	2	0.45	28.2896	44
[R].SSPLVNAALEGK.[L]		2	2	1	A3KMH1; B3KT81	A3KMH1 [498-509]; B3KT81 [477-488]		0	1185.65	3.71897e+06	2	0.93	33.0159	62
[R].SSNASDKDSDLQK.[T]		1	2	1	Q9UKA4	Q9UKA4 [284-296]		1	1394.64		3	0.23	7.7865	30
[K].SSGPTSLFAVTVAPPGAR.[Q]		1	8	1	A0A1X7SBS1	A0A1X7SBS1 [187-204]		0	1714.91	173555	2	2.43	50.1813	28
[K].SSFTVDCSK.[A]	1xCarbamidomethyl [C7]	1	10	2	P21333	P21333 [2576-2584]		0	1030.45	1.78086e+07	2	2	16.5827	39
[K].SSDTLAMDMR.[V]	2xOxidation [M7; M9]	1	2	1	Q5JSZ5	Q5JSZ5 [764-773]		0	1158.48	831188	2	0.89	10.4409	31
[K].SQQIQQMADK.[I]	1xOxidation [M7]	1	5	1	A0A7I2V4H7	A0A7I2V4H7 [279-288]		0	1192.56		2	-0.1	8.3506	36
[K].SQQASVLQGYK.[N]		1	4	1	E7EQS8	E7EQS8 [911-921]		0	1208.63	1.36203e+06	2	-0.38	22.0713	44
[R].SQPLTSPESR.[T]		1	1	1	P46939	P46939 [1400-1409]		0	1101.55	654840	2	0.81	12.7719	27
[R].SQLLGSAHEVQR.[F]		1	7	2	A0A0D9SGF6	A0A0D9SGF6 [1226-1237]		0	1324.7	2.11776e+06	3	0.23	17.0548	62
[K].SVESTSPEPSK.[I]		1	3	1	P18583	P18583 [278-288]		0	1147.55	358392	2	2.17	9.0933	49
[K].GGAADVDGR.[L]		1	8	1	J3KN01	J3KN01 [1035-1043]		0	817.38	2300036	2	-0.45	8.2406	46
[K].YVQELAAVR.[A]		1	10	1	A0A024R5M9	A0A024R5M9 [1476-1484]		0	1048.58	222012	2	-1.08	26.4863	30
[R].EMQLEDGR.[F]	1xOxidation [M2]	2	2	1	A3KMH1; B3KT81	A3KMH1 [197-204]; B3KT81 [176-183]		0	993.431	2911183	2	-0.79	9.3293	25
[R].EINITSALAEK.[I]		1	2	2	A6NHR9	A6NHR9 [1080-1090]		0	1188.65	2165305	2	0.9	39.5625	22
[R].ELNEVLQSR.[Y]		1	2	1	Q9NU22	Q9NU22 [480-488]		0	1087.57	883380	2	4.31	24.7848	43
[R].ELLTTMGDR.[F]	1xOxidation [M6]	1	8	1	O14950	O14950 [125-133]		0	1051.51	1481249	2	0.93	18.3117	36
[K].ELLMFSNK.[E]	1xOxidation [M4]	1	1	1	Q9UKA4	Q9UKA4 [1408-1415]		0	997.502	305307	2	0.32	32.6175	39
[K].AVNPFLADVDK.[L]		1	1	1	Q14008	Q14008 [474-484]		0	1188.63	515049	2	0.4	42.9012	34
[R].ELLLQEDDSGSDTK.[Y]		1	1	1	Q9P219	Q9P219 [943-956]		0	1549.72	242210	2	1.36	29.2497	35
[K].ELNPSLNFK.[E]		1	2	1	A5YKK6	A5YKK6 [347-355]		0	1061.56	996991	2	1.46	34.5597	34
[K].AVQYLSSQDEK.[Y]		1	2	1	Q13835	Q13835 [250-260]		0	1267.62	302277	2	5.42	18.0965	29
[K].AVYIAPLK.[A]		1	1	1	Q8N3C0	Q8N3C0 [1375-1382]		0	874.54	1.97945e+06	2	-0.91	32.4635	18
[K].ELLGLQQAEER.[L]		1	3	1	Q5VYS8	Q5VYS8 [213-223]		0	1285.67	322515	2	-0.61	34.0767	24
[R].ELLAALQK.[V]		1	2	1	Q8IWX8	Q8IWX8 [232-239]		0	885.54	127943	2	1.44	34.0383	12
[K].ELGVGIALR.[K]		1	1	1	Q01469	Q01469 [25-33]		0	927.562	1.09621e+06	2	0.32	40.2463	29
[R].EIGQSVDEVEK.[L]		1	5	1	Q01082	Q01082 [2044-2054]		0	1232.6	10507993	2	1.01	19.0624	50
[R].AWGPGLEGGVVGK.[S]		1	5	3	P21333	P21333 [581-593]		0	1226.65	13348439	2	-0.33	37.0387	54
[K].AVSAAEEVK.[T]		1	1	1	Q5JRA6	Q5JRA6 [1559-1567]		0	903.478	1.24683e+06	2	0.15	10.975	40
[R].ELNQPASAAK.[C]		1	2	1	A0A2R8YH03	A0A2R8YH03 [1739-1748]		0	1028.54	905242	2	1.95	9.4902	39
[K].EIPSATQSPISK.[K]		1	3	1	Q9BQG0	Q9BQG0 [1156-1167]		0	1257.67	401213	2	0.97	22.6695	40
[K].ELQAEQEDR.[A]		1	8	1	Q00341	Q00341 [1040-1048]		0	1117.51	95973.8	2	1.86	9.6806	17
[K].ATSKPMGGSAPAK.[F]	1xOxidation [M6]	1	2	1	Q14008	Q14008 [1090-1102]		0	1218.61		3	-0.48	7.4913	41
[R].AVAMVARSLGQLSVQSLPCAGDTSVK.[Q]	1xCarbamidomethyl [C19]; 1xPhospho [S/T]	1	1	2	A0A590UJB6	A0A590UJB6 [39-64]		1	2725.34		3	3.14	49.9542	6
[K].AVDSQILPK.[I]		1	6	1	Q02878	Q02878 [252-260]		0	970.557	1.76501e+06	2	-1.85	25.4997	33
[K].AVEAVVNDTSGENK.[S]		1	2	1	B9EK47	B9EK47 [391-404]		0	1432.69	284614	2	0.96	16.2099	23
[-].EIVLTQSPGILSLSPGER.[AVG]		1	11	1	A0A5C2GW48	A0A5C2GW48 [1-18]		0	1896.04	212632	2	-1.37	51.4215	43
[R].AVEGLAESGGSTLK.[S]		1	7	1	A0A3F2YNX6	A0A3F2YNX6 [106-119]		0	1318.68	105011	2	1.56	23.8127	34
[K].ELTGDMQLSK.[S]		1	2	1	Q8N3C0	Q8N3C0 [563-572]		0	1121.55	407771	2	-0.1	24.8022	39
[K].EITALAPSTMK.[I]		2	37	1	Q53G99; A8K3K1	Q53G99 [316-326]; A8K3K1 [318-328]		0	1161.62	602455	2	1.85	30.9982	24
[R].EISNLLVATK.[K]		1	7	1	A0A5F9ZH07	A0A5F9ZH07 [389-398]		0	1087.64	404803	2	1.61	37.4773	28
[R].ELSDLESAR.[Q]		1	3	1	P27708	P27708 [1067-1075]		0	1019.5	2.02271e+06	2	-1.64	21.0608	44
[R].EIQQELSSGR.[N]		1	6	1	P18583	P18583 [19-28]		0	1146.57	338160	2	1.22	16.9822	28
[K].EIQMSEYDAATYER.[F]	1xOxidation [M4]	1	1	1	A3KMH1	A3KMH1 [1629-1642]		0	1721.73	178269	2	2.43	24.2514	45
[K].EIQGHQPR.[I]		1	4	1	Q01082	Q01082 [1533-1540]		0	964.496		2	0.18	7.6449	42
[K].ELQGDGPPSSPTNDPTVK.[Y]		1	2	1	Q12873	Q12873 [704-721]		0	1838.88	190858	2	-1.34	20.6502	28
[K].AVEIVTSTSAAK.[T]		1	4	1	Q14966	Q14966 [783-794]		0	1176.65	1089483	2	0.81	20.9895	30
[R].ELFNSILLK.[K]		1	4	1	Q149N6	Q149N6 [1129-1137]		0	1076.64	202269	2	0.49	50.7716	27
[K].EIYTNLGPR.[L]		1	3	1	Q93008	Q93008 [795-803]		0	1062.56	486327	2	-1.08	26.8515	46
[K].ELESQVSGLEK.[E]		1	6	1	Q9P2E9	Q9P2E9 [991-1001]		0	1218.62	1.42863e+06	2	2.44	24.1198	14
[K].ELEQEEEER.[K]		2	7	1	Q09472; Q92793	Q09472 [1519-1527]; Q92793 [1555-1563]		0	1190.52	251454	2	-0.22	10.5209	44
[R].ELAEQELEK.[Q]		1	1	1	Q15149	Q15149 [1825-1833]		0	1088.55	256824	2	0.16	19.839	32
[K].CSGPGLSPGMVR.[A]	1xCarbamidomethyl [C1]	1	5	1	P21333	P21333 [1453-1464]		0	1217.58	1193667	2	3.55	26.3054	20
[K].CSGPGLSPGMVR.[A]	1xCarbamidomethyl [C1]; 1xOxidation [M10]	1	5	2	P21333	P21333 [1453-1464]		0	1233.57	4350331	2	1.09	20.0165	53
[R].EHGPGVAEPEVATAPPEK.[E]		1	7	1	Q14766	Q14766 [789-806]		0	1814.89	147057	3	1.43	21.3579	23
[R].CVIMCQGSK.[K]	2xCarbamidomethyl [C1; C5]	1	7	1	O75643	O75643 [1702-1710]		0	1082.48	415853	2	0.26	15.73	51
[R].EGSLSSQDSR.[T]		1	3	1	Q12923	Q12923 [1241-1250]		0	1065.48		2	1.54	8.3668	21
[K].CSGPGLER.[A]	1xCarbamidomethyl [C1]	1	4	1	P21333	P21333 [1165-1172]		0	875.404	17987708	2	0.21	10.9383	53
[R].EGSFFGQTK.[V]		1	4	1	E7EQS8	E7EQS8 [793-801]		0	1000.47	922574	2	0.18	24.7933	44
[KR].DAEAWFNEK.[S]		1	5	1	A0A1B0GVI3	A0A1B0GVI3 [335-343]		0	1109.49	11093852	2	0.86	35.7081	46
[R].EGPYSISVLYGDEEVPR.[S]		1	5	1	P21333	P21333 [1516-1532]		0	1909.92		2	1.78	49.4979	36
[R].DAEMPATEK.[D]		1	5	1	P21333	P21333 [25-33]		0	991.44	1.14701e+06	2	0.09	11.5114	34
[K].EGPSGSGDSQLSASSR.[S]		1	3	1	Q6AHZ7	Q6AHZ7 [743-758]		0	1521.68	801696	2	-0.9	11.8115	51
[K].DAGEGGLSLAIEGPSK.[A]		1	8	4	P21333	P21333 [1892-1907]		0	1500.75	2.07499e+07	2	1.58	40.9767	94
[K].EGPEPPEEVPPPTTPPVPK.[V]		1	14	1	A0A1U9X982	A0A1U9X982 [597-615]		0	1994.01	475097	3	2.6	36.53	19
[R].EGSASTEVLR.[T]		1	4	1	O75643	O75643 [754-763]		0	1048.53	14896161	2	1.72	15.6222	47
[R].CQLPDGSFR.[R]	1xCarbamidomethyl [C1]	1	4	1	O75643	O75643 [428-436]		0	1079.49	521863	2	1.67	24.689	23
[K].ELAQGFLANQK.[R]		1	2	1	Q8TDY2	Q8TDY2 [388-398]		0	1218.65	800227	2	1.03	32.2282	33
[R].CQHLQAEK.[K]	1xCarbamidomethyl [C1]	1	3	1	P35579	P35579 [931-938]		0	1013.48		2	0.39	7.7099	41
[K].CAELEEELK.[T]	1xCarbamidomethyl [C1]	2	12	1	A0A494BZZ2; A0A0S2Z4G6	A0A494BZZ2 [154-162]; A0A0S2Z4G6 [190-198]		0	1120.52		2	1.22	25.3201	39
[K].CDMSALQR.[V]	1xCarbamidomethyl [C1]; 1xOxidation [M3]	1	26	1	P51532	P51532 [998-1005]		0	996.424	112237	2	-0.34	9.7081	19
[K].CEENTNLQDTTR.[Y]	1xCarbamidomethyl [C1]	1	7	1	Q149N6	Q149N6 [530-541]		0	1480.63	150806	2	1.05	12.1633	36
[R].CEMEQQNQEYK.[I]	1xCarbamidomethyl [C1]	2	7	1	P02533; Q04695	P02533 [389-399]; Q04695 [358-368]		0	1486.59	226156	2	1.79	11.1077	25
[K].EIEELQSQAQALSQEGK.[S]		1	4	2	Q01082	Q01082 [1435-1451]		0	1887.93	2.04622e+06	3	1.26	35.2253	42
[K].ELEEIQSEK.[E]		1	5	1	Q8IWJ2	Q8IWJ2 [846-854]		0	1104.54	91813	2	1.44	16.6941	26
[K].ELEDTLQVR.[H]		1	1	2	Q8TDY2	Q8TDY2 [990-998]		0	1102.57	845202	2	-3.63	28.6132	52
[R].ELEDATETADAMNR.[E]	1xOxidation [M12]	1	3	2	P35579	P35579 [1899-1912]		0	1581.67	5.04645e+06	3	1.08	16.1831	25
[R].CEMEQQNQEYK.[I]	1xCarbamidomethyl [C1]; 1xOxidation [M3]	2	7	1	P02533; Q04695	P02533 [389-399]; Q04695 [358-368]		0	1502.59	235677	2	0.52	8.4898	48
[R].ELEDATETADAMNR.[E]		1	3	2	P35579	P35579 [1899-1912]		0	1565.67	2.84209e+06	2	0.27	23.8041	51
[R].ELEAELEDER.[K]		1	1	1	P35580	P35580 [1600-1609]		0	1232.56	727292	2	1.91	25.7954	33
[K].ELEAASAPEER.[T]		1	7	2	O43432	O43432 [861-871]		0	1201.57	241330	2	1.51	15.2723	35
[K].EIDLLLGQTDDTR.[Y]		1	2	2	O75643	O75643 [156-168]		0	1488.75	1.74355e+06	2	0.93	47.0827	42
[R].ELDDATEANEGLSR.[E]		1	1	1	P35580	P35580 [1906-1919]		0	1519.69	1.68082e+06	2	1.44	21.3183	34
[R].CLVTVPAR.[Y]	1xCarbamidomethyl [C1]	1	1	1	O60293	O60293 [1816-1823]		0	915.508	4939958	2	3.19	26.055	41
[R].AYGPGIEPTGNMVK.[K]	1xOxidation [M12]	1	8	1	P21333	P21333 [286-299]		0	1449.7	16588492	2	1.28	23.8609	22
[K].EMDEAATAEER.[G]	1xOxidation [M2]	1	12	1	Q04637	Q04637 [867-877]		0	1267.51	964158	2	0.85	9.1405	70
[R].ATNYNAGDR.[S]		1	3	1	A0A0B4J259	A0A0B4J259 [60-68]		0	981.438	724704	2	0.58	8.2932	50
[K].ATMQNLNDR.[L]	1xOxidation [M3]	1	7	1	Q04695	Q04695 [86-94]		0	1078.49	747265	2	0.54	8.4005	35
[K].ESAGQLEIR.[A]		1	1	1	Q9NP73	Q9NP73 [296-304]		0	1002.52	111082	2	5.07	21.0059	28
[K].ESAFQSEPR.[I]		1	2	1	Q5T4S7	Q5T4S7 [1742-1750]		0	1050.49	123475	2	-0.26	13.9365	33
[R].AQTAELFAK.[M]		1	2	1	O75165	O75165 [1873-1881]		0	978.525	956221	2	3.83	25.0788	22
[K].EQTTHPELFAGNK.[T]		1	4	1	E7EQS8	E7EQS8 [867-879]		0	1471.72	379329	3	-0.99	20.9001	16
[K].EQTFSGGTSQDTK.[A]		1	6	1	Q9Y2W1	Q9Y2W1 [203-215]		0	1385.62	2.73202e+06	2	0.82	10.4669	30
[R].EQTEILESSR.[M]		1	2	1	Q5T200	Q5T200 [922-931]		0	1191.59	354639	2	2.73	19.1962	45
[K].AQPAAETTDGER.[S]		1	4	1	M0R0P8	M0R0P8 [1370-1381]		0	1245.57	234152	2	0.02	8.5602	50
[R].AQTASDAGVGVR.[S]		1	4	1	H0YJZ6	H0YJZ6 [1072-1083]		0	1131.58	540692	2	2.24	11.8619	68
[K].AQVADVVVSR.[W]		1	2	1	P49327	P49327 [1073-1082]		0	1043.58	4.5338e+06	2	0.72	22.9454	65
[K].EQSQLTATQTR.[T]		1	3	1	Q6P2Q9	Q6P2Q9 [2035-2045]		0	1262.63	13063370	2	0.54	11.0418	59
[R].EQQPSSASER.[Q]		1	1	1	P12270	P12270 [2056-2065]		0	1118.51	844527	2	-0.01	7.6885	43
[K].AQYEDIAQK.[S]		1	7	1	H6VRF8	H6VRF8 [356-364]		0	1065.52	100277240	2	-0.98	15.3386	34
[R].EQLMTVLQAGK.[A]	1xOxidation [M4]	1	2	2	Q9BQG0	Q9BQG0 [758-768]		0	1233.65	469602	2	0.74	28.9553	20
[KR].AQYEEIAQR.[S]		3	16	1	P35908; P04259; P02538	P35908 [354-362]; P04259 [339-347]; P02538 [339-347]		0	1107.54	17686500	2	1.86	16.9476	42
[K].AQTEVQLQQK.[V]		1	1	1	Q14789	Q14789 [2268-2277]		0	1172.63	296485	2	-0.29	13.7859	38
[R].AQEPESGLSEETQVK.[C]		1	1	1	P78527	P78527 [4091-4105]		0	1631.78	566511	2	-0.35	20.786	25
[R].ESATADAGYAILEK.[K]		1	3	1	P98175	P98175 [686-699]		0	1438.71	1.36515e+06	2	0.06	35.2408	20
[R].AQENYEGSEEVSPPQTK.[D]		1	5	1	Q93008	Q93008 [2536-2552]		0	1892.85	65528.1	2	-0.75	19.0871	45
[K].ANSSATETINK.[L]		1	1	1	P15924	P15924 [1517-1527]		0	1135.56		2	0.8	9.0139	68
[K].APAVQDLLTR.[L]		1	2	1	Q9NU22	Q9NU22 [3340-3349]		0	1083.62	1.20403e+06	2	1.32	37.7538	44
[R].ESLLAEQR.[G]		1	1	1	P12270	P12270 [803-810]		0	945.5	1.21596e+06	2	-0.32	19.8592	29
[K].ESIEEPSAK.[I]		1	4	1	O75643	O75643 [1050-1058]		0	989.479	11765203	2	0.72	12.3393	31
[R].APEAAAAER.[E]		1	1	1	Q9BTC0	Q9BTC0 [1413-1421]		0	885.442	969204	2	1.54	8.3647	57
[K].APILIATDVASR.[G]		2	17	1	A0A0G2JLI4; A0A5H1ZRQ2	A0A0G2JLI4 [287-298]; A0A5H1ZRQ2 [469-480]		0	1226.71	387089	2	0.35	39.815	38
[R].ESGVELFAIGVK.[N]		1	4	1	Q05707	Q05707 [284-295]		0	1248.68	351759	2	-0.42	50.2714	18
[R].ESGNPEEEK.[V]		1	2	1	Q9NU22	Q9NU22 [5299-5307]		0	1018.43		2	-3.66	7.6949	36
[R].ESGAAEQVDNK.[G]		1	3	1	Q9P2R3	Q9P2R3 [860-870]		0	1147.52	371340	2	0.37	8.2658	57
[R].ESELSAVNR.[L]		1	7	1	A0A805TBS0	A0A805TBS0 [1819-1827]		0	1004.5		2	0.49	15.5441	26
[R].APSVATVGSICDLNLK.[I]	1xCarbamidomethyl [C11]	2	7	1	A0A024R321; A0A804HK76	A0A024R321 [2105-2120]; A0A804HK76 [2065-2080]		0	1644.86	222867	2	1.89	46.0245	38
[K].AQAAAPASVPAQAPK.[R]		1	4	1	A0A024R326	A0A024R326 [133-147]		0	1377.75	2172430	2	0.6	18.0425	37
[K].AQADFDSCISSQR.[I]	1xCarbamidomethyl [C8]	1	2	1	Q5JSZ5	Q5JSZ5 [812-824]		0	1484.64	125999	2	0.03	23.0227	43
[R].AQADLALEK.[A]		1	8	1	A0A024R5M9	A0A024R5M9 [1016-1024]		0	958.52	613584	2	0.94	20.0372	50
[K].AQAEVEGLGK.[G]		1	2	1	Q15149	Q15149 [1166-1175]		0	1001.53	265966	2	1.25	16.4668	38
[R].ASAVSELSPR.[E]	1xPhospho [S8(99.9)]	1	6	1	Q9Y2W1	Q9Y2W1 [236-245]	Q9Y2W1 1xPhospho [S243(99.9)]	0	1096.5	372467	2	-2.42	21.1496	28
[K].EQLMASDDFGR.[D]		1	7	1	A0A0D9SGF6	A0A0D9SGF6 [275-285]		0	1268.56	333008	2	0.65	30.0383	19
[K].EQGPTPVEK.[K]		1	2	1	Q8TD26	Q8TD26 [187-195]		0	984.5	285898	2	0.34	9.6668	42
[R].EQEQLNVEK.[R]		1	2	1	Q15643	Q15643 [335-343]		0	1116.55	270743	2	0.99	13.8732	20
[K].ASTTLDIK.[D]		1	4	1	A0A024RAM4	A0A024RAM4 [1233-1240]		0	848.472	1.14825e+06	2	0.89	19.3621	33
[K].ENDPEANIDTIYDR.[F]		1	4	1	Q14966	Q14966 [996-1009]		0	1664.74	115271	2	2.18	34.7702	41
[K].ENALSQLDVPFK.[V]		1	3	1	Q96RL7	Q96RL7 [45-56]		0	1360.71	156814	2	-2.94	49.499	37
[K].ASVSQTSPQSASSPR.[M]		1	2	1	Q8TDY2	Q8TDY2 [641-655]		0	1489.72	421827	2	1.09	10.1128	44
[K].ASWTNASK.[K]		1	4	1	Q93008	Q93008 [474-481]		0	864.421	379031	2	0.99	11.0308	37
[R].DQALILMNAR.[G]	1xOxidation [M7]	1	1	1	P46939	P46939 [1709-1718]		0	1160.61	209157	2	0.39	29.7179	39
[K].ATDAEADVASLNR.[RG]		1	16	1	A0A0S2Z4G6	A0A0S2Z4G6 [78-90]		0	1332.64	901050	2	-1.67	23.6569	56
[R].EMQDLGGGER.[M]	1xOxidation [M2]	1	1	1	Q02413	Q02413 [641-650]		0	1107.47	439132	2	1.03	9.3956	39
[K].ATEEPEDVR.[S]		1	3	1	Q9Y520	Q9Y520 [825-833]		0	1045.48	1.0375e+06	2	-0.92	10.7023	39
[K].EMGMGNVER.[C]	2xOxidation [M2; M4]	1	2	1	Q9NU22	Q9NU22 [4216-4224]		0	1054.43		2	0.15	7.8447	38
[R].ATGGGLSSVGGGSSTIK.[Y]		1	2	1	P04259	P04259 [534-550]		0	1435.74	960924	2	1.77	21.098	31
[R].EMEAELEDERK.[Q]	1xOxidation [M2]	1	3	2	P35579	P35579 [1593-1603]		1	1394.61	2.66875e+06	2	2.1	10.4016	42
[R].EMEAELEDER.[K]	1xOxidation [M2]	1	3	1	P35579	P35579 [1593-1602]		0	1266.52	1.65102e+06	2	1.92	14.2501	47
[R].EMEAELEDER.[K]		1	3	1	P35579	P35579 [1593-1602]		0	1250.52	641527	2	1.49	21.3943	66
[K].ATISALEAK.[I]		1	1	1	P35580	P35580 [1814-1822]		0	903.515	4410103	2	-0.07	22.125	80
[K].ASTEGVAIQGQQGTR.[L]		1	1	1	Q92621	Q92621 [70-84]		0	1502.76	224625	2	2.13	15.4249	29
[K].EGLVMVEVR.[K]	1xOxidation [M5]	1	5	1	B2R5U1	B2R5U1 [833-841]		0	1047.55	55054.3	2	-1.72	30.9045	25
[K].ENEEELER.[H]		1	4	1	P42356	P42356 [959-966]		0	1047.46	91258.6	2	0.93	11.0938	30
[R].ENGVYLIDVK.[F]		1	10	2	P21333	P21333 [2396-2405]		0	1149.62	10448443	2	1.4	39.7034	60
[R].EQEITAVQAR.[M]		1	6	1	Q9P2E9	Q9P2E9 [752-761]		0	1144.6	4.36399e+06	2	0.7	17.1657	27
[K].ASGGQDGAASSAGAAK.[R]		1	1	1	O60287	O60287 [8-23]		0	1305.6		2	-2.8	7.7509	70
[K].ASGNTLVR.[I]		1	1	1	Q9NU22	Q9NU22 [1769-1776]		0	817.453	1.58213e+06	2	-0.62	10.9037	50
[K].ASGPPVSELITK.[VA]		1	6	2	Q4VB24	Q4VB24 [35-46]		0	1198.67	4239714	2	1.11	35.6453	45
[R].EQAQIHNTDGPK.[N]		1	3	1	H0Y720	H0Y720 [106-117]		0	1337.64	643723	3	-0.71	8.2636	11
[R].EQAPDISPK.[S]		1	2	1	Q7Z333	Q7Z333 [941-949]		0	984.5	112833	2	1.21	15.2525	32
[R].EQALLNAR.[S]		1	2	1	Q8N3C0	Q8N3C0 [377-384]		0	914.505	1.47723e+06	2	0.08	19.098	37
[K].EQADFAIEALAK.[A]		2	6	6	P35579; Q7Z406	P35579 [408-419]; Q7Z406 [434-445]		0	1305.67	7.39854e+06	2	-0.38	45.6378	47
[R].EQAAALPPTLSR.[T]		1	1	1	O15020	O15020 [808-819]		0	1253.68	134107	2	0.61	29.2675	27
[R].ASISQGPPTASR.[A]		1	5	1	Q96HP0	Q96HP0 [1229-1240]		0	1171.61	152037	2	-1.63	13.2726	20
[R].ASPSKPASAPASR.[S]		1	9	1	P27816	P27816 [786-798]		0	1226.65	558831	3	-0.15	7.8234	12
[R].ASQDGSGFSR.[I]		1	1	1	Q5VUA4	Q5VUA4 [500-509]		0	1011.45	361009	2	-1.62	9.5117	27
[K].ASSALIQESLK.[E]		1	2	1	B0I1S0	B0I1S0 [3466-3476]		0	1146.64	266694	2	-1.03	29.5011	27
[K].ENIINDLSDK.[L]		1	2	1	Q8TDY2	Q8TDY2 [1344-1353]		0	1160.58	1.25385e+06	2	0.98	34.6215	34
[R].ENLLEEQGSIALR.[Q]		1	8	1	A0A0D9SGF6	A0A0D9SGF6 [1033-1045]		0	1471.78	890024	2	2.3	43.0101	35
[R].ASTALSNEQQAR.[R]		1	1	1	P12270	P12270 [1054-1065]		0	1275.63	2.81518e+06	2	3.5	10.1461	50
[R].ESSEAQVQK.[F]		1	4	1	Q9Y520	Q9Y520 [865-873]		0	1005.48	1.9793e+06	2	0.12	7.7702	53
[K].DAGEGGLSLAVEGPSK.[A]		1	2	1	Q14315	Q14315 [1886-1901]		0	1486.74	451351	2	0.79	35.8318	77
[R].DAGEGLLAVQITDQEGKPK.[R]		2	6	1	A0A024R321; A0A804HK76	A0A024R321 [1546-1564]; A0A804HK76 [1577-1595]		0	1969.02	438413	3	1.24	40.7337	37
[K].DVNEEYGAR.[N]		1	3	1	Q8IWI9	Q8IWI9 [2064-2072]		0	1052.46	1038045	2	3.9	12.1439	43
[K].DVMDSTTTQK.[Y]	1xOxidation [M3]	1	4	1	Q6P2Q9	Q6P2Q9 [1650-1659]		0	1141.5	7.95088e+06	2	0.47	7.9605	44
[K].DVISAQFENTTTSK.[D]		1	2	1	Q5VZL5	Q5VZL5 [401-414]		0	1540.75	516475	2	0.72	32.4714	51
[K].DLNSQADSLMTSSAFDTSQVK.[D]	1xOxidation [M10]	1	6	1	A0A0D9SGF6	A0A0D9SGF6 [1721-1741]		0	2261.02	977027	3	1.96	38.3453	32
[K].DVLLQVDDER.[R]		1	3	1	P35579	P35579 [1846-1855]		0	1201.61	1433339	2	-0.02	34.7438	46
[K].DLPLDSENVQK.[D]		1	4	1	Q5VT06	Q5VT06 [2302-2312]		0	1257.63	354198	2	0.98	27.4927	36
[R].DIMLATGK.[L]		1	3	1	P49327	P49327 [1575-1582]		0	848.455	482466	2	-0.19	25.9467	28
[K].DLPSADSVQYR.[H]		1	1	1	Q92621	Q92621 [572-582]		0	1250.6	164100	2	1.14	26.8906	26
[K].DVDNAYMIK.[V]	1xOxidation [M7]	1	1	1	P35908	P35908 [288-296]		0	1084.5	2756879	2	0.6	22.1065	50
[K].DIQMPDGIR.[R]	1xOxidation [M4]	1	8	1	A0A7P0T9C4	A0A7P0T9C4 [4293-4301]		0	1060.51	250569	2	0.72	20.0065	24
[K].DVDGAYMTK.[V]	1xOxidation [M7]	1	7	3	H6VRF8	H6VRF8 [290-298]		0	1015.44	2.57329e+07	2	0.74	11.2681	39
[R].DLQYITVSK.[E]		1	8	1	J3KN01	J3KN01 [1486-1494]		0	1066.58	1.02677e+06	2	0.37	32.12	24
[K].DVDAAYVSK.[V]		1	3	1	Q7Z794	Q7Z794 [274-282]		0	967.473	123233	2	2.74	17.1138	32
[R].DLSEELEALK.[T]		1	1	1	P35580	P35580 [1143-1152]		0	1146.59	254740	2	-1.34	49.4968	27
[R].DVEDEETWIR.[E]		1	7	1	A0A0D9SGF6	A0A0D9SGF6 [792-801]		0	1291.58	1.54061e+06	2	0.13	36.4579	27
[K].DVTGAEALLER.[H]		1	6	3	A0A0D9SGF6	A0A0D9SGF6 [1370-1380]		0	1173.61	8588588	2	0.74	40.187	52
[R].DLMEAAFK.[F]	1xOxidation [M3]	1	3	1	Q9NU22	Q9NU22 [147-154]		0	940.444	147799	2	-1.69	24.9361	25
[R].DIILGMEISAPSQQR.[Q]	1xOxidation [M6]	1	3	1	Q6P2Q9	Q6P2Q9 [2009-2023]		0	1673.85	633019	2	0.66	41.4563	28
[K].EAEAFAYYR.[R]		1	3	1	Q8IWI9	Q8IWI9 [2417-2425]		0	1119.51	161043	2	1.52	29.6318	33
[R].EADVDQDGR.[V]		1	2	1	Q53H37	Q53H37 [125-133]		0	1004.43	1.36601e+06	2	-0.95	8.1262	17
[R].EAAVELLGR.[F]		1	3	1	Q6IEH8	Q6IEH8 [1829-1837]		0	957.536	211147	2	7.7	33.1541	31
[K].EAASGTTPQK.[S]		1	5	1	Q13428	Q13428 [1264-1273]		0	989.49		2	1.52	7.584	17
[K].EAALSTALSEK.[R]		1	11	1	A0A6Q8PF80	A0A6Q8PF80 [145-155]		0	1119.59	486315	2	-0.36	26.0952	57
[R].DIEVASNPAFPQR.[L]		1	5	1	P42694	P42694 [1640-1652]		0	1443.72	169167	2	2.48	34.6421	28
[R].EAALPPVSPLK.[A]		1	11	1	Q04637	Q04637 [1224-1234]		0	1121.66	2.60762e+06	2	0.59	37.4171	46
[R].DLGEELEALK.[T]		1	8	2	P35579	P35579 [1136-1145]		0	1116.58	679343	2	0.76	48.0473	51
[R].EAAEAGAEAR.[L]		1	7	1	A0A669KB89	A0A669KB89 [1434-1443]		0	974.454	3.73673e+06	2	-0.42	7.9741	57
[K].DLIGVQNLLK.[K]		1	7	1	A0A0D9SGF6	A0A0D9SGF6 [815-824]		0	1112.67	4100694	2	0.13	51.3238	44
[K].EAADAELGQLR.[A]		1	1	1	Q08378	Q08378 [1018-1028]		0	1172.59	151398	2	3.98	27.0474	42
[K].DLILADYGK.[K]		1	3	2	Q6P2Q9	Q6P2Q9 [1985-1993]		0	1007.54	4.61408e+06	2	0.27	39.869	27
[R].EAAAAAAAAVAAAAAAAAAAEPYPVSGAK.[R]		1	1	1	Q6P6C2	Q6P6C2 [29-57]		0	2454.26	835055	3	4.86	53.1805	53
[R].DYQELMNVK.[L]	1xOxidation [M6]	1	5	1	P35908	P35908 [462-470]		0	1155.54	1.33825e+06	2	0.77	22.7436	39
[R].DYQELMNTK.[L]	1xOxidation [M6]	1	7	1	H6VRF8	H6VRF8 [464-472]		0	1157.51	6.3306e+06	2	0.96	16.5208	39
[K].DVDAAYMNK.[V]		3	17	1	P04259; P02538; P13647	P04259 [273-281]; P02538 [273-281]; P13647 [278-286]		0	1026.46	2.8298e+06	2	0.15	18.325	27
[R].EAEETQSTLQAECDQYR.[S]	1xCarbamidomethyl [C13]	1	8	1	Q9P2E9	Q9P2E9 [1116-1132]		0	2057.87		2	0.82	23.4714	13
[K].DTVNQLQQIK.[K]		1	5	1	Q5VT06	Q5VT06 [2765-2774]		0	1186.64		2	0.1	25.3992	53
[R].GFSSGSAVVSGGSR.[R]		1	1	1	P35908	P35908 [21-34]		0	1254.61	7451434	2	6.65	18.4769	64
[K].DIVNQVGDNR.[C]		1	2	1	B0I1S0	B0I1S0 [1297-1306]		0	1129.56	150552	2	-0.76	19.8302	42
[K].DLYANTVLSGGTTMYPGIADR.[M]		2	25	2	V9HVZ7; Q53G99	V9HVZ7 [140-160]; Q53G99 [292-312]		0	2215.07	412228	2	1.5	50.6791	61
[K].DSGSISLQETR.[R]		1	2	1	Q9H2G2	Q9H2G2 [776-786]		0	1192.58	396918	2	0.06	20.8414	34
[M].DSGDGVTHTVPIYEGYALPHAILR.[L]		1	1	2	V9HVZ7	V9HVZ7 [2-25]		0	2581.3	381609	4	2.2	49.734	43
[R].DSFDNCSLGESSK.[I]	1xCarbamidomethyl [C6]	1	1	1	Q5UIP0	Q5UIP0 [1687-1699]		0	1445.58	208527	2	2.77	21.1206	71
[K].DMGTTDSGPYFEK.[GL]	1xOxidation [M2]	1	5	1	H0Y720	H0Y720 [868-880]		0	1463.6	320980	2	-0.98	22.9682	34
[K].DSISAVSSEK.[V]		1	4	1	A0A024RAM4	A0A024RAM4 [1241-1250]		0	1022.5	1274675	2	1.79	14.249	26
[R].DSDESDASALK.[C]		1	3	1	Q5JSL3	Q5JSL3 [672-682]		0	1137.49	232616	2	-0.17	12.194	57
[R].DSAVAISGADSR.[G]		1	4	1	A0A024R9Y3	A0A024R9Y3 [2930-2941]		0	1148.55	351801	2	-1.45	16.9465	45
[K].DQVLAMLEK.[A]	1xOxidation [M6]	1	1	1	Q14008	Q14008 [1067-1075]		0	1062.55	690221	2	-1.03	31.901	39
[R].DQNTVETLQR.[M]		1	4	1	Q01082	Q01082 [1835-1844]		0	1203.6	12593063	2	0.98	17.7239	49
[K].DNGNGTYSCSYVPR.[K]	1xCarbamidomethyl [C9]	1	5	1	P21333	P21333 [725-738]		0	1589.66	270596	2	-0.34	23.3314	35
[R].DPVQLNLLYVQAR.[D]		1	3	1	Q9Y490	Q9Y490 [208-220]		0	1528.85	254891	2	1.27	50.9597	31
[K].DQLNITLSK.[C]		1	4	1	Q96RL7	Q96RL7 [1839-1847]		0	1031.57	275816	2	-0.58	32.0817	24
[R].DSDAGSSTPTTSTR.[S]		1	25	1	P51532	P51532 [1416-1429]		0	1382.6	602964	2	0.23	8.6734	41
[R].DSQGTYSSR.[D]		1	3	1	Q9C0C2	Q9C0C2 [850-858]		0	1000.43		2	0.55	7.9856	33
[R].DSSDIETAVVK.[H]		1	4	1	Q96L73	Q96L73 [848-858]		0	1163.58		2	1.26	25.331	33
[K].DSSIEMELR.[K]	1xOxidation [M6]	1	1	1	Q8IWI9	Q8IWI9 [2785-2793]		0	1095.5	1.31863e+06	2	2.93	25.4222	47
[R].DLSSVQTLLTK.[Q]		1	7	1	A0A0D9SGF6	A0A0D9SGF6 [2012-2022]		0	1204.68	12597852	2	-0.87	48.8983	37
[R].DTSTIGQER.[V]		1	1	1	O15020	O15020 [1742-1750]		0	1006.48	844648	2	0.41	10.0852	29
[K].DTQGSLDLDGR.[F]		1	3	1	Q5JSL3	Q5JSL3 [537-547]		0	1176.55	217818	2	-0.62	22.8252	25
[K].DTPLSLACSGGR.[Q]	1xCarbamidomethyl [C8]	2	12	1	Q8IWZ3; O75179	Q8IWZ3 [1123-1134]; O75179 [1151-1162]		0	1233.59	174321	2	1.44	31.4176	37
[R].DTPAAVTAEGSGK.[Y]		1	4	1	A0A494BZV7	A0A494BZV7 [426-438]		0	1203.59	275567	2	-2.87	12.9987	33
[K].DTNVMLVALAAK.[C]	1xOxidation [M5]	1	1	1	Q14008	Q14008 [331-342]		0	1261.68	626629	2	0	40.8724	28
[K].DITEEIMSGAR.[T]	1xOxidation [M7]	1	17	2	Q04637	Q04637 [191-201]		0	1237.57	2.40043e+06	2	1.41	30.1491	54
[R].DLTGVQNLR.[K]		1	7	1	A0A0D9SGF6	A0A0D9SGF6 [1800-1808]		0	1015.55	10852262	2	1.02	27.8613	42
[R].DTEQVDNWMSK.[Q]		1	7	1	A0A0D9SGF6	A0A0D9SGF6 [475-485]		0	1352.58	976925	2	1.14	30.96	39
[R].DTALTIAADK.[G]		2	12	2	Q8IWZ3; O75179	Q8IWZ3 [1293-1302]; O75179 [1321-1330]		0	1018.54	1.45429e+06	2	2.49	25.592	47
[K].DLTNVQNLQK.[K]		1	7	1	A0A0D9SGF6	A0A0D9SGF6 [709-718]		0	1172.63	10908617	2	-1.85	24.7008	34
[K].DLTSVNILLK.[K]		2	5	1	Q01082; O15020	Q01082 [1411-1420]; O15020 [1414-1423]		0	1115.67	4520841	2	-1.43	50.6556	61
[K].DSTDSPGSENR.[A]		1	8	1	A0A804HL12	A0A804HL12 [3001-3011]		0	1164.48	451651	2	0.43	7.8077	50
[R].DLTSWVTEMK.[A]		1	7	1	A0A0D9SGF6	A0A0D9SGF6 [372-381]		0	1209.58	150233	2	1.58	51.1249	32
[R].DSSTSYTETK.[D]		1	5	1	E7EQT4	E7EQT4 [623-632]		0	1118.48	345924	2	1.09	9.1996	55
[R].DLSNQEEQYNR.[F]		1	1	1	O60293	O60293 [477-487]		0	1395.61	491148	2	0.66	15.5285	75
[K].EAFNMIDQNR.[DN]	1xOxidation [M5]	1	9	2	O14950	O14950 [36-45]		0	1253.56	951580	2	0.58	20.3925	40
[K].EAFQLFDR.[T]		1	7	1	B7Z6Z4	B7Z6Z4 [107-114]		0	1025.51	323761	2	0.1	43.37	26
[R].EAGAGGLAIAVEGPSK.[A]		1	11	2	P21333	P21333 [2265-2280]		0	1426.75	47932704	2	1.42	35.2969	72
[K].EETDIAEQK.[S]		1	3	1	Q92793	Q92793 [1034-1042]		0	1062.49	221106	2	0.19	10.4356	33
[R].DEPQEPSNK.[V]		1	1	1	P12270	P12270 [1629-1637]		0	1043.46	536056	2	1.09	8.0551	22
[R].EESTTGFDK.[S]		1	2	1	Q9Y2W1	Q9Y2W1 [803-811]		0	1013.44	1.05848e+06	2	0.35	11.0697	38
[K].DEQSAVSMLK.[K]	1xOxidation [M8]	1	4	1	Q01082	Q01082 [1623-1632]		0	1123.53	445891	2	-0.34	19.5283	29
[K].EESAASGGAAYTK.[R]		1	6	1	Q9Y2W1	Q9Y2W1 [334-346]		0	1241.56	2.92501e+06	2	1.63	9.6907	67
[R].DETLSGSELTAK.[L]		1	4	1	H0Y4W2	H0Y4W2 [2434-2445]		0	1250.61	448958	2	0.75	23.6194	28
[R].DELADEIANSSGK.[G]		1	3	1	P35579	P35579 [1704-1716]		0	1348.62	3.5314e+06	2	-0.05	29.0114	18
[K].DFSALESQLQDTQELLQEENR.[Q]		1	3	1	P35579	P35579 [1302-1322]		0	2493.17		2	3.88	52.9376	115
[K].EELYQNLTR.[E]		1	6	1	A0A0D9SGF6	A0A0D9SGF6 [2453-2461]		0	1165.58	4.57132e+06	2	1.77	28.4589	44
[R].DGLGSDNIGSR.[M]		1	3	1	P98175	P98175 [854-864]		0	1090.51	2.38138e+06	2	0.59	17.7259	52
[R].DGIIVLK.[Y]		1	3	2	P11717	P11717 [1448-1454]		0	757.482	608095	2	-0.59	36.3546	70
[K].EELEQASQAHGAR.[L]		1	9	1	A0A024R5M9	A0A024R5M9 [483-495]		0	1425.67	165589	3	0.71	9.9087	19
[K].EEKPEETPK.[M]		1	2	1	Q5UIP0	Q5UIP0 [1881-1889]		0	1086.53		2	0.52	7.7188	34
[K].DGLIVYEDSPLVK.[A]		2	2	2	A3KMH1; B3KT81	A3KMH1 [824-836]; B3KT81 [803-815]		0	1447.77	3.08869e+06	2	-2.63	50.5864	42
[K].EENVQEDPK.[T]		1	2	1	O60293	O60293 [254-262]		0	1087.49	1.05306e+06	2	-0.94	8.4114	29
[R].DDSLDLSPQGR.[L]		1	3	1	A0A6Q8PHK0	A0A6Q8PHK0 [1060-1070]		0	1202.56	236139	2	-1.04	26.1683	18
[K].EEVPTQESVK.[W]		1	4	1	Q96RL7	Q96RL7 [1542-1551]		0	1145.57	370485	2	0.17	14.3218	31
[K].DDNLDSGNSNK.[D]		1	3	1	Q9NU22	Q9NU22 [4813-4823]		0	1178.49	408379	2	0.72	8.2298	47
[R].DAGYGGISLAVEGPSK.[V]		2	6	1	A0A024R321; A0A804HK76	A0A024R321 [2029-2044]; A0A804HK76 [1989-2004]		0	1520.76	537867	2	-0.02	41.0473	29
[R].DAGYGGLSLSIEGPSK.[V]		1	9	1	P21333	P21333 [2074-2089]		0	1550.77	341382	2	1.51	44.9232	64
[R].EGLIDTAVK.[T]		1	2	1	P24928	P24928 [845-853]		0	945.525	871333	2	-1.04	28.0688	47
[R].DAIAALGLLQK.[A]		1	3	1	A5YKK6	A5YKK6 [1654-1664]		0	1112.67	982163	2	-0.75	50.8068	20
[K].EGLGNEVLK.[M]		1	4	1	A2RRP1	A2RRP1 [2214-2222]		0	958.52		2	1.58	25.2471	25
[K].DALLLWCQMK.[T]	1xCarbamidomethyl [C7]; 1xOxidation [M9]	3	17	2	A0A024R674; Q01082; O15020	A0A024R674 [177-186]; Q01082 [177-186]; O15020 [180-189]		0	1293.63	384946	2	0.84	48.7609	31
[K].DALVSQPTR.[Y]		1	2	1	Q05707	Q05707 [1267-1275]		0	986.527	983555	2	1.3	15.9498	27
[K].DANLTLESK.[L]		1	3	1	Q9Y5S2	Q9Y5S2 [902-910]		0	990.51	153464	2	-1.02	20.524	28
[R].DAPQDFHPDR.[V]		1	5	3	P21333	P21333 [665-674]		0	1197.53	7.18248e+06	3	-0.15	14.6526	31
[K].EGEEEQAINR.[Q]		1	9	1	B2RWN5	B2RWN5 [1658-1667]		0	1174.53	187831	2	0.44	10.8813	24
[K].EGDLIAAQAR.[L]		1	11	1	A0A6Q8PF80	A0A6Q8PF80 [124-133]		0	1043.55	380332	2	-0.45	20.8001	44
[R].DAQDVQASQAEADQQQTR.[L]		1	6	1	Q9P2E9	Q9P2E9 [971-988]		0	1988.89	422772	2	0.13	12.969	62
[R].DASAVSLSESK.[S]		1	3	1	P42345	P42345 [911-921]		0	1093.54	331863	2	1.11	17.5356	27
[K].DATSDLAIIAR.[K]		1	4	1	Q92620	Q92620 [435-445]		0	1145.62	171861	2	-0.48	41.9805	47
[K].EEVQLTSK.[Q]		1	3	1	A0A024RBS1	A0A024RBS1 [583-590]		0	933.489	335636	2	2.1	14.0302	28
[K].EEGPAAWEGPNQDLPR.[R]		1	1	1	Q9H467	Q9H467 [187-202]		0	1765.81	400165	2	1.94	35.5908	34
[R].EEFPTLQAAGDQDK.[A]		1	15	1	A0A1U9X982	A0A1U9X982 [168-181]		0	1548.72	883484	2	0.75	33.0112	64
[R].EEFETAR.[D]		1	15	1	Q8NF91	Q8NF91 [8111-8117]		0	881.4	84818.4	2	-1.3	12.2367	28
[R].EEEVTGPVIAPLFPQK.[R]		1	7	1	O75643	O75643 [2044-2059]		0	1753.94	1.6762e+06	2	6.39	50.6887	36
[K].DLAEDAPWK.[K]		4	14	2	P21333; A0A024R321; A0A804HK76; Q14315	P21333 [34-42]; A0A024R321 [7-15]; A0A804HK76 [7-15]; Q14315 [27-35]		0	1044.5	5526875	2	1.08	35.9701	43
[K].EAVCEVALDYK.[K]	1xCarbamidomethyl [C4]	1	5	1	Q01082	Q01082 [2259-2269]		0	1296.61	1587788	2	0.02	32.7499	53
[R].EATTEFSVDAR.[A]		1	5	5	P21333	P21333 [1273-1283]		0	1225.57	4.57821e+07	2	0.78	24.5343	40
[R].EAQVNVR.[M]		1	2	1	Q9Y2W1	Q9Y2W1 [566-572]		0	815.437	5.23377e+06	2	0.61	9.5787	38
[K].DLAEDAPWKK.[I]		4	14	1	P21333; A0A024R321; A0A804HK76; Q14315	P21333 [34-43]; A0A024R321 [7-16]; A0A804HK76 [7-16]; Q14315 [27-36]		1	1172.59	368549	2	0.55	27.8269	32
[K].EAPPPVLLTPK.[A]		1	15	1	A0A1U9X982	A0A1U9X982 [1339-1349]		0	1161.69	2584872	2	0.42	37.5675	17
[R].DLASVQALLR.[K]		1	7	1	A0A0D9SGF6	A0A0D9SGF6 [286-295]		0	1085.63	5365811	2	1.18	50.5472	37
[R].EANVDAATK.[K]		1	3	1	Q12955	Q12955 [97-105]		0	918.453	564478	2	4.17	8.3697	39
[R].EANQQQQFNR.[N]		1	7	1	A0A0D9SGF6	A0A0D9SGF6 [676-685]		0	1262.59	9414243	2	0.94	9.4139	53
[K].EAMEDGEIDGNK.[V]	1xOxidation [M3]	1	10	1	B3KM80	B3KM80 [454-465]		0	1323.54	447220	2	-0.27	9.9626	38
[R].DIDAFWLQR.[Q]		1	3	1	O75643	O75643 [262-270]		0	1163.58	175042	2	0.96	51.3467	45
[K].DLEAQIEAANK.[A]		1	1	1	P35580	P35580 [1628-1638]		0	1201.61	2.58226e+06	2	1.4	31.7044	59
[R].EALQQEQR.[T]		1	1	1	Q9P219	Q9P219 [1235-1242]		0	1001.5	1.215e+06	2	-0.82	8.696	57
[K].EAGSVSLR.[M]		1	3	1	A0A0D9SGF6	A0A0D9SGF6 [1058-1065]		0	818.437	2627531	2	1.31	13.4978	23
[R].EAGAGGLSIAVEGPSK.[A]		3	8	1	A0A024R321; A0A804HK76; Q14315	A0A024R321 [2220-2235]; A0A804HK76 [2180-2195]; Q14315 [2341-2356]		0	1442.75	2987888	2	1.29	33.2612	35
[R].EAVDSALR.[V]		1	5	1	A0A024R674	A0A024R674 [948-955]		0	860.447	542253	2	0.46	15.7342	11
[K].DAGEGLLAVQITDPEGKPK.[K]		1	5	2	P21333	P21333 [1574-1592]		0	1938.02	6.28931e+06	2	1.27	43.6247	56
[K].EAVGDLLDAFK.[E]		1	15	1	Q04637	Q04637 [525-535]		0	1177.61	545286	2	-0.53	51.7341	18
[R].DLAALGDK.[V]		1	6	1	A0A0D9SGF6	A0A0D9SGF6 [1281-1288]		0	802.431	8363989	2	0.02	22.8924	36
[R].EEEMGEEEEVER.[E]	1xOxidation [M4]	1	18	1	A0A2U3TZM0	A0A2U3TZM0 [1276-1287]		0	1510.58	731498	2	2.77	11.4371	25
[K].EEELQGALAR.[G]		1	1	1	P35580	P35580 [1089-1098]		0	1115.57	251094	2	2.86	23.658	34
[R].EEAGGEAAAAAAAER.[G]		1	2	1	A0A0S2Q0B1	A0A0S2Q0B1 [33-47]		0	1373.63	135380	2	1.8	17.117	31
[K].EDYSVVNR.[F]		1	6	1	A0A804HL12	A0A804HL12 [1229-1236]		0	981.464	403058	2	-1.23	16.3371	25
[R].DGSNVIVTER.[V]		1	1	1	Q02413	Q02413 [888-897]		0	1089.55	715117	2	0.26	19.2105	52
[K].EDSNLTLQEK.[K]		1	4	1	H0YLE8	H0YLE8 [874-883]		0	1176.57	282592	2	0.1	18.0414	28
[R].EDQSILCTGESGAGK.[T]	1xCarbamidomethyl [C7]	3	15	1	P35580; P35579; Q7Z406	P35580 [170-184]; P35579 [166-180]; Q7Z406 [190-204]		0	1551.7	3.78971e+06	2	0.99	22.8827	51
[K].DGTYAVTYIPDK.[T]		2	6	1	A0A024R321; A0A804HK76	A0A024R321 [1573-1584]; A0A804HK76 [1604-1615]		0	1342.65	1.53122e+06	2	0.99	34.5824	56
[K].EDNQVLLETK.[T]		1	18	1	Q3V6T2	Q3V6T2 [351-360]		0	1188.61		2	0.19	24.181	25
[K].EDNDTINDSLIVSETK.[S]		1	2	1	Q5UIP0	Q5UIP0 [1802-1817]		0	1792.84	166764	2	1.68	37.6234	32
[K].DGVLTLANNVTPAK.[D]		1	4	1	P27816	P27816 [561-574]		0	1412.77	1.56377e+06	2	1.71	41.2731	60
[K].EDGLAQQQTQLNLR.[S]		1	2	1	P49327	P49327 [2207-2220]		0	1613.82	814172	2	1.27	30.1412	76
[R].EDEESSIQK.[R]		1	4	1	Q9HCK8	Q9HCK8 [565-573]		0	1064.47		2	0.87	9.0553	33
[K].EDAGGMIQR.[L]	1xOxidation [M6]	1	3	1	A0A024RBS1	A0A024RBS1 [1133-1141]		0	992.447	325877	2	-0.42	8.9068	43
[K].EDAANNYAR.[G]		1	31	1	B7Z1K5	B7Z1K5 [167-175]		0	1023.45	321386	2	1.32	9.1587	42
[K].EAVICLQNEK.[D]	1xCarbamidomethyl [C5]	1	1	1	Q8TDY2	Q8TDY2 [921-930]		0	1203.6	677693	2	0.11	25.4742	39
[K].ANSNLVLQADR.[S]		1	2	1	O75643	O75643 [15-25]		0	1200.63	9672390	2	0.9	23.4507	49
[R].DQEDALNQR.[Y]		1	4	1	Q5VYS8	Q5VYS8 [1371-1379]		0	1088.5	1.13706e+06	2	1.96	11.6945	40
[K].EVMLQNGETPK.[D]	1xOxidation [M3]	1	20	1	A0A2U3TZM0	A0A2U3TZM0 [1660-1670]		0	1261.61	309875	2	1.86	15.684	42
[K].AEISCIDNK.[D]	1xCarbamidomethyl [C5]	2	6	1	A0A024R321; A0A804HK76	A0A024R321 [1864-1872]; A0A804HK76 [1824-1832]		0	1049.49	1.52072e+06	2	1.65	15.4195	46
[K].ALGDLISATK.[A]		1	2	1	Q9Y490	Q9Y490 [2090-2099]		0	988.567	1.95633e+06	2	-1.02	36.9495	70
[R].ALEQQVEEMR.[T]		1	1	1	P35580	P35580 [1536-1545]		0	1232.59	830053	2	2.14	26.4974	54
[K].ADEVLEILK.[T]		1	3	1	O75643	O75643 [286-294]		0	1029.58	1.76381e+06	2	0.63	46.8432	57
[K].ADEWLMK.[N]	1xOxidation [M6]	2	5	1	P35580; P35579	P35580 [588-594]; P35579 [581-587]		0	908.418	2847603	2	-0.57	23.2428	44
[K].AGNELLESSAGDDASSLR.[S]		2	7	1	A0A7P0MQR8; A0A590UJG2	A0A7P0MQR8 [6283-6300]; A0A590UJG2 [4277-4294]		0	1791.84	76025.6	2	1.76	32.4571	38
[R].GAFGEVAVVK.[LM]		2	7	1	Q5VT25; Q9Y5S2	Q5VT25 [86-95]; Q9Y5S2 [85-94]		0	976.546	366076	2	0.92	31.894	31
[R].FQTEDDAR.[T]		1	5	1	A0A669KB89	A0A669KB89 [398-405]		0	981.427	453574	2	0.7	9.9055	36
[K].ADEASELACPTPK.[E]	1xCarbamidomethyl [C9]	1	2	1	P49327	P49327 [2194-2206]		0	1388.64	766386	2	2.5	20.7268	51
[K].EVLDASVK.[E]		1	2	1	Q5T5Y3	Q5T5Y3 [1199-1206]		0	860.472	339055	2	1.09	18.5422	2
[R].FESLEPEMNNQASR.[V]	1xOxidation [M8]	1	3	1	Q01082	Q01082 [891-904]		0	1667.73	1.44782e+06	2	1.38	22.6178	34
[K].EVITEIEK.[K]		1	4	1	Q5UIP0	Q5UIP0 [44-51]		0	960.525	332725	2	3.65	23.4486	34
[R].GAESPFEEK.[S]		1	4	1	A0A024RAM4	A0A024RAM4 [1424-1432]		0	993.452	815234	2	-3.92	18.0475	33
[K].ADLIVTTPEK.[W]		1	1	1	Q8N3C0	Q8N3C0 [1421-1430]		0	1086.6	2.20425e+06	2	0.95	27.7252	49
[R].FESLEPEMNNQASR.[V]		1	3	1	Q01082	Q01082 [891-904]		0	1651.74	454361	2	0.46	29.5609	25
[K].EVPMVVVPPVGAK.[G]	1xOxidation [M4]	1	4	1	Q9P2E9	Q9P2E9 [176-188]		0	1337.75	1440339	2	0.87	39.9969	26
[R].ADMEDLMSSK.[D]	2xOxidation [M3; M7]	1	1	1	P35580	P35580 [1511-1520]		0	1158.47	1.40242e+06	2	0.05	9.3272	33
[K].AELFTQSCADLDK.[W]	1xCarbamidomethyl [C8]	1	4	1	Q01082	Q01082 [1382-1394]		0	1497.69	450479	2	1.16	33.633	39
[R].EVISTLLEK.[M]		1	4	1	M0R0P8	M0R0P8 [915-923]		0	1031.6	257140	2	1.19	39.2442	18
[K].FQNALLVR.[Y]		1	13	1	B2RBS8	B2RBS8 [427-434]		0	960.563	382067	2	0.47	33.6504	40
[R].FQIMNEIVYEK.[I]	1xOxidation [M4]	1	4	1	O75643	O75643 [701-711]		0	1429.7	269053	2	1.62	38.9168	50
[K].AGFAGDDAPR.[A]		2	49	1	Q53G99; A8K3K1	Q53G99 [19-28]; A8K3K1 [21-30]		0	976.448	3.12269e+06	2	0.26	15.2681	51
[R].AATSPALFNR.[C]		1	20	1	A0A7P0T9C4	A0A7P0T9C4 [3079-3088]		0	1047.56	683441	2	0.45	26.8885	19
[R].GATALEMGMPLLLQK.[Q]	2xOxidation [M7; M9]	1	4	1	Q5UIP0	Q5UIP0 [203-217]		0	1604.84	294800	2	1.93	40.8425	37
[R].GAQYQPILR.[D]		1	11	1	Q59FP7	Q59FP7 [1389-1397]		0	1045.58	415734	2	0.82	26.1869	29
[K].AEQEALESQR.[Q]		1	2	1	Q5VT06	Q5VT06 [1387-1396]		0	1160.55	165666	2	0.77	11.0157	25
[K].GAGTGGLGLTVEGPCEAK.[I]	1xCarbamidomethyl [C15]	3	7	1	A0A024R321; A0A804HK76; Q14315	A0A024R321 [1067-1084]; A0A804HK76 [1067-1084]; Q14315 [1089-1106]		0	1673.82	476345	2	0.01	34.6301	26
[R].EVEYIALSR.[D]		2	2	1	A3KMH1; B3KT81	A3KMH1 [130-138]; B3KT81 [109-117]		0	1079.57	2566080	2	1.26	33.704	36
[K].EVFEDAAEIR.[L]		1	12	2	B3KM80	B3KM80 [237-246]		0	1178.57	748212	2	0.19	32.0532	14
[R].EVFTSSSSSSSR.[Q]		1	2	1	P08779	P08779 [442-453]		0	1260.57	1.34743e+06	2	-0.01	11.901	56
[K].AAVIIMAVEK.[Q]		1	2	1	O95071	O95071 [864-873]		0	1044.61	193278	2	-0.53	39.8515	10
[R].AENSQLTER.[I]		1	6	1	Q9P2E9	Q9P2E9 [948-956]		0	1047.51	5779050	2	0.57	9.5424	58
[K].FSELVMK.[C]		1	2	1	Q14008	Q14008 [1705-1711]		0	853.449	164806	2	0.62	29.6185	27
[K].EVGSSSSDVSGK.[E]		1	2	1	Q5T5Y3	Q5T5Y3 [1207-1218]		0	1138.52		2	0.45	8.2993	46
[R].AAYNVTLLNFMDPQK.[M]		1	9	1	A0A1B0GVH5	A0A1B0GVH5 [197-211]		0	1724.87	97175.4	2	0.7	52.6346	35
[K].ADAEGESDLENSR.[K]		1	2	1	Q9Y490	Q9Y490 [842-854]		0	1392.59	648391	2	1.29	12.8998	62
[R].EVHEELAK.[A]		1	2	1	Q5VZL5	Q5VZL5 [1529-1536]		0	954.489	251117	2	-0.09	9.1134	26
[K].ALGSAQYEDPR.[N]		1	1	1	Q9BTC0	Q9BTC0 [1694-1704]		0	1206.57	431458	2	-0.46	17.8738	55
[R].ALGQNPTNAEVLK.[V]		1	11	1	B7Z6Z4	B7Z6Z4 [131-143]		0	1354.73	2137339	2	2.77	25.479	45
[R].AIGGGLSSVGGGSSTIK.[Y]		1	8	1	P02538	P02538 [534-550]		0	1447.78	3.37437e+06	2	1.16	28.4022	27
[R].GAGTGGLGLAVEGPSEAK.[M]		1	5	1	P21333	P21333 [1382-1399]		0	1570.81	48915492	2	1.04	33.849	67
[R].GACAGSEDAVK.[A]	1xCarbamidomethyl [C3]	1	6	1	A0A0D9SGF6	A0A0D9SGF6 [1625-1635]		0	1064.47	6396733	2	3.55	8.5067	50
[R].AGPATSPPK.[T]		1	1	1	O60287	O60287 [1092-1100]		0	825.446	1.71934e+06	2	-0.19	8.555	37
[R].AELEALLSSK.[D]		1	3	1	Q7Z406	Q7Z406 [1528-1537]		0	1060.59	306270	2	0.77	41.0755	39
[R].ADNSSDSPTTLK.[L]		1	3	1	A0A2R8YH03	A0A2R8YH03 [593-604]		0	1235.58		2	0.2	11.7898	40
[R].FTDEEVDELYR.[E]		1	4	1	O14950	O14950 [134-144]		0	1415.63	289219	2	-0.19	37.1694	42
[R].EYQELMNTK.[L]	1xOxidation [M6]	1	4	1	P13647	P13647 [452-460]		0	1171.53	715230	2	-0.63	13.3799	30
[R].EYQTQLIQR.[V]		1	30	1	A0A7P0T9C4	A0A7P0T9C4 [603-611]		0	1178.62	501453	2	-0.75	23.2644	49
[R].FSSSSGYGGGSSR.[V]		1	1	1	P35527	P35527 [47-59]		0	1235.53	5626672	2	1.2	10.7626	59
[K].AEGPEVDVNLPK.[A]		1	3	1	Q09666	Q09666 [764-775]; [892-903]; [1727-1738]; [2063-2074]; [2525-2536]; [2909-2920]		0	1267.65	480270	2	4.25	33.4647	56
[K].AKDEQSAVSMLK.[K]	1xOxidation [M10]	1	4	1	Q01082	Q01082 [1621-1632]		1	1322.66	1.83521e+06	3	0.56	13.2674	47
[R].AEEIVAAQEK.[S]		1	4	1	H0Y4W2	H0Y4W2 [1227-1236]		0	1087.56	629077	2	-0.85	14.8094	30
[K].FDQLLAEEK.[NAST]		3	15	1	P35580; P35579; Q7Z406	P35580 [1453-1461]; P35579 [1446-1454]; Q7Z406 [1470-1478]		0	1092.56	3187217	2	3.25	29.1073	33
[R].FSNSSSSNEFSK.[C]		1	1	1	Q5D862	Q5D862 [404-415]		0	1320.57	1.31852e+06	2	0.36	14.1398	24
[R].AEENALQQK.[A]		1	1	1	P15924	P15924 [1270-1278]		0	1030.52	380289	2	0.99	9.6897	37
[K].FADLSEAANR.[N]		1	5	1	P08670	P08670 [295-304]		0	1093.53	141948	2	4.02	23.588	37
[R].FSGSGSGTDFTLK.[IV]		1	241	1	A0A890VXV0	A0A890VXV0 [67-79]		0	1303.62	9244047	2	0.77	30.4905	59
[K].FADQHVPGSPFSVK.[V]		1	9	1	P21333	P21333 [2120-2133]		0	1515.76	2.23679e+06	3	0.65	32.7115	14
[R].AHLEASAEK.[W]		1	2	1	P46939	P46939 [2552-2560]		0	955.484		2	1.75	7.978	27
[K].AGVETTTPSK.[Q]		1	29	1	S6BAN6	S6BAN6 [180-189]		0	990.51		2	0.64	9.0417	38
[R].FAPSVVQSDR.[Q]		1	2	1	Q9BYK8	Q9BYK8 [1445-1454]		0	1105.56	187941	2	0.66	21.7488	20
[R].FSEILETSSTK.[L]		1	8	1	H7BZ37	H7BZ37 [764-774]		0	1241.63	111781	2	4.37	28.638	31
[K].AGSSGSSSGGGGGGPGGR.[T]		1	14	1	A0A1U9X982	A0A1U9X982 [1405-1422]		0	1348.58		2	0.22	7.4798	90
[R].AGQSAAGAAPGGGVDTR.[D]		1	4	2	P21333	P21333 [8-24]		0	1442.7	1.28126e+07	2	0.88	11.3788	53
[R].FTVNETVLSTK.[D]		1	1	1	O60287	O60287 [1966-1976]		0	1238.66	315067	2	1.73	35.579	74
[K].AEQESGLYR.[Y]		1	2	1	Q9NU22	Q9NU22 [3546-3554]		0	1052.5	720282	2	1.45	13.4535	52
[K].ALAQEDQGAGEVER.[T]		1	1	1	O15020	O15020 [1448-1461]		0	1472.7	581556	2	-0.34	15.491	31
[QK].ALEDLAGFK.[ED]		1	1	1	P46013	P46013 [1220-1228]; [1584-1592]; [1950-1958]; [2312-2320]; [2796-2804]		0	963.515	169717	2	1.46	38.6483	31
[K].FEPSVIVTPLVESK.[S]		1	3	1	Q9UKL3	Q9UKL3 [786-799]		0	1544.86	166458	2	1.86	50.6208	42
[R].ALEQQVEEMK.[T]	1xOxidation [M9]	1	3	1	P35579	P35579 [1529-1538]		0	1220.58	5.41953e+06	2	0.77	15.4174	52
[R].ALEQQVEEMK.[T]		1	3	1	P35579	P35579 [1529-1538]		0	1204.59	6213552	2	-4.96	24.912	56
[R].ADPGADGEASR.[D]		1	5	1	Q07864	Q07864 [11-21]		0	1045.45		2	-0.44	7.9638	24
[R].EVTSPNSTVR.[K]		1	4	1	H0Y4W2	H0Y4W2 [1248-1257]		0	1089.55	749896	2	-1.76	10.5273	21
[R].EVTTEFTVDAR.[S]		1	1	1	Q14315	Q14315 [1268-1278]		0	1267.62	332172	2	0.99	30.115	22
[K].GAAAHPDSEEQQQR.[L]		1	2	2	Q9Y490	Q9Y490 [876-889]		0	1523.68		3	0.82	7.6559	45
[K].AEAEALYQTK.[IFYVL]		2	12	1	F8W1S1; Q8N1N4	F8W1S1 [327-336]; Q8N1N4 [298-307]		0	1123.56	304842	2	1.9	18.3919	54
[K].AGPATTTSSETR.[Q]		1	1	1	Q8NFC6	Q8NFC6 [1535-1546]		0	1178.56	268165	2	-0.13	8.2848	26
[R].AEAESWYQTK.[Y]		2	11	1	P04259; P02538	P04259 [350-359]; P02538 [350-359]		0	1212.55	956376	2	-2.71	22.4364	39
[R].FYDDAIVSQK.[K]		1	3	1	O75643	O75643 [275-284]		0	1185.58	6.56071e+06	2	0.54	28.6012	76
[R].FELQDSGSSLLPK.[E]		2	2	1	A3KMH1; B3KT81	A3KMH1 [362-374]; B3KT81 [341-353]		0	1420.73	214525	2	1.56	44.9147	16
[R].FVCNDDVYSGPLK.[F]	1xCarbamidomethyl [C3]	1	3	1	P11717	P11717 [1040-1052]		0	1513.7		2	-0.33	33.7468	15
[K].ALELDSNLYR.[I]		1	4	3	P35579	P35579 [746-755]		0	1193.62	5.33429e+06	2	0.76	37.7346	57
[R].AGQEVESGQK.[K]		1	3	1	Q14690	Q14690 [882-891]		0	1032.5		2	1.8	7.632	49
[K].FEETTADGR.[K]		1	2	1	Q01469	Q01469 [73-81]		0	1025.45	2.12974e+06	2	2.84	10.512	61
[K].EVVVSVPQR.[I]		1	1	1	Q8TEM1	Q8TEM1 [1548-1556]		0	1012.58	861360	2	0.15	24.2093	37
[R].ALEEAMEQK.[A]		1	3	1	P35579	P35579 [1484-1492]		0	1048.5	5072418	2	-0.08	16.56	53
[K].EYNIGVLR.[H]		1	4	1	Q93008	Q93008 [1638-1645]		0	963.526	295618	2	-0.64	34.3456	31
[K].ALDGAFTEENR.[A]		1	2	1	Q9Y490	Q9Y490 [1545-1555]		0	1222.57	454850	2	0.91	24.9099	46
[K].EVEYDELSAALK.[Q]		1	2	1	B0I1S0	B0I1S0 [1933-1944]		0	1366.67	90624.8	2	-0.37	42.6414	5
[K].ALGSEVQDASK.[V]		1	2	1	Q9H2G2	Q9H2G2 [664-674]		0	1104.55	652933	2	1	14.6559	54
[K].AALLDQALSNAR.[L]		1	3	1	A0A590UJG2	A0A590UJG2 [3436-3447]		0	1242.68	119927	2	1.4	38.8329	61
[K].GEGAPIQGK.[K]		1	3	1	Q9P2E9	Q9P2E9 [540-548]		0	856.452	1.69612e+06	2	-0.06	9.3251	31
[K].AAGHPGDPESQQR.[L]		1	2	1	Q9Y490	Q9Y490 [1172-1184]		0	1349.62		3	-0.25	7.8315	32
[R].FLEQQNQVLQTK.[W]		3	10	2	Q7Z794; P35908; H6VRF8	Q7Z794 [184-195]; P35908 [198-209]; H6VRF8 [200-211]		0	1475.79	70207336	2	2.27	29.3598	68
[K].GEEVTILAQK.[K]		1	9	1	G3V1L9	G3V1L9 [586-595]		0	1087.6	334901	2	0.94	28.0667	63
[R].ETGAIGQER.[V]		1	7	1	A0A024R674	A0A024R674 [1738-1746]		0	960.475	700673	2	0.67	9.3421	34
[R].FLSSAAAVSK.[E]		1	3	1	P27708	P27708 [1110-1119]		0	980.541	2482088	2	1.43	21.1347	44
[K].ETGEHLVHVK.[K]		1	8	2	P21333	P21333 [2015-2024]		0	1148.61	1.80157e+06	2	0.88	10.629	16
[K].GDSGAAPDVDDK.[L]		1	5	1	A6NNK5	A6NNK5 [978-989]		0	1146.49	138771	2	0.28	10.2206	26
[K].AAGSGELGVTMK.[G]	1xOxidation [M11]	2	6	1	A0A024R321; A0A804HK76	A0A024R321 [481-492]; A0A804HK76 [481-492]		0	1136.56	1.25213e+06	2	0.19	14.8062	33
[R].AFEDEMSGR.[S-]	1xOxidation [M6]	1	5	1	Q01082	Q01082 [682-690]		0	1057.43	4.78515e+06	2	-0.38	10.63	33
[R].AALEEGSSQPTER.[L]		1	4	2	E7EQL8	E7EQL8 [1012-1024]		0	1374.65	206952	2	1.17	11.9292	47
[R].FGQGGAGPVGGQGPR.[G]		1	3	1	Q9BSV4	Q9BSV4 [594-608]		0	1341.67	75016.1	2	1.82	18.1409	28
[K].ETQSPEQVK.[S]		1	7	1	E9PK91	E9PK91 [493-501]		0	1045.52	580473	2	-1.28	8.5914	22
[K].ETTSGTSTEPVK.[N]		1	2	1	Q9NYV4	Q9NYV4 [1069-1080]		0	1236.6	318037	2	1.47	9.0017	42
[R].ALVADSHPESER.[I]		1	4	2	Q01082	Q01082 [1657-1668]		0	1310.63	4.81469e+06	2	0.24	11.2884	75
[R].AESTANAGQSDNR.[S]		1	4	1	O75179	O75179 [224-236]		0	1320.58		2	0.82	7.5997	49
[R].ETYGEMADCCAK.[Q]	2xCarbamidomethyl [C9; C10]; 1xOxidation [M6]	1	9	1	B2RBS8	B2RBS8 [106-117]		0	1450.53	143696	2	2.38	11.0729	20
[K].ALSTDPAAPNLK.[S]		1	2	1	Q9Y490	Q9Y490 [1321-1332]		0	1197.65	1465072	2	-0.3	24.6028	40
[K].AAILEEK.[R]		1	4	1	Q7Z406	Q7Z406 [1742-1748]		0	773.44	481765	2	0.17	16.0073	27
[K].AMEALATAEQACK.[E]	1xCarbamidomethyl [C12]; 1xOxidation [M2]	1	6	1	Q9P2E9	Q9P2E9 [1027-1039]		0	1409.64	481520	2	-1.29	18.247	37
[K].FLEQLEEQEK.[R]		1	1	2	Q8TDY2	Q8TDY2 [1302-1311]		0	1292.64	249432	2	-0.93	33.3709	28
[K].AAGADPGEGEEGR.[I]		1	2	1	Q562E7	Q562E7 [706-718]		0	1215.52	217437	2	1.28	8.5427	26
[R].AAFEELEK.[A]		1	6	1	H0Y6I0	H0Y6I0 [282-289]		0	936.467	156167	2	-0.08	24.9483	15
[K].ESSSESFISR.[L]		1	3	1	Q9P2R3	Q9P2R3 [44-53]		0	1128.52	126105	2	1.09	20.2904	24
[K].ESVSGGVVTETER.[N]		1	2	1	Q7Z7G8	Q7Z7G8 [1649-1661]		0	1349.65		2	0.66	18.3393	18
[R].FLEQQNK.[VLAMI]		5	46	1	P08670; P04259; P02538; Q8N1N4; P13647	P08670 [123-129]; P04259 [183-189]; P02538 [183-189]; Q8N1N4 [131-137]; P13647 [188-194]		0	906.468	19699618	2	-0.08	12.208	30
[R].GFAFVTFESPADAK.[DA]		1	11	1	H3BT71	H3BT71 [50-63]		0	1486.72		2	1.7	50.5885	52
[K].AADAEAEVASLNR.[R]		1	5	1	J3KN67	J3KN67 [79-91]		0	1316.64	275610	2	-1.76	22.3368	35
[R].AADALEEQQR.[C]		1	8	1	A0A024R5M9	A0A024R5M9 [725-734]		0	1130.54	481344	2	1.61	11.6241	43
[R].ANLPQSFQVDTSK.[A]		1	5	1	P21333	P21333 [1465-1477]		0	1434.72	51597236	2	1.19	31.9109	53
[K].ESVSSVAQENAVK.[D]		1	5	1	E7EQS8	E7EQS8 [170-182]		0	1347.68	2.72741e+06	2	1.03	18.4684	53
[R].AAECNIVVTQPR.[R]	1xCarbamidomethyl [C4]	1	3	1	Q08211	Q08211 [435-446]		0	1357.69	310137	2	-0.36	22.7274	47
[R].AGAGLGDGER.[K]		1	1	1	Q9BXP5	Q9BXP5 [291-300]		0	902.433	238355	2	0.3	9.779	51
[R].FLEQQNQVLETK.[W]		1	6	2	F8W1S1	F8W1S1 [160-171]		0	1476.77	410202	2	4.91	28.8434	44
[R].AAELQAQWER.[L]		1	1	1	O15020	O15020 [722-731]		0	1201.6	128365	2	-1.44	26.9101	44
[R].GENALKDAK.[N]		1	7	1	H6VRF8	H6VRF8 [433-441]		1	945.5	1.80475e+06	2	-4.84	8.0527	39
[K].ESVVSINK.[Q]		1	7	1	A0A5F9ZH07	A0A5F9ZH07 [218-225]		0	875.483	254123	2	0.13	17.5366	45
[R].ETASELLMR.[L]		1	4	1	Q01082	Q01082 [1262-1270]		0	1049.53	1.3647e+06	2	-0.33	32.8972	71
[K].ETEMALAK.[D]	1xOxidation [M4]	1	9	1	P27816	P27816 [255-262]		0	908.439	1.53866e+06	2	-2.73	9.4061	41
[K].ANEVEQMIR.[D]	1xOxidation [M7]	1	20	2	A0A7P0T9C4	A0A7P0T9C4 [3430-3438]		0	1105.53	632618	2	-0.95	14.8965	36
[K].AMVNKDDIQK.[M]	1xOxidation [M2]	1	4	1	P35580	P35580 [69-78]		1	1177.59	739074	2	1.38	8.6085	37
[R].AMGPGIQQDIK.[E]	1xOxidation [M2]	1	3	1	P42345	P42345 [492-502]		0	1173.59	96225.2	2	0.69	19.3128	29
[K].ETEVLQTDHK.[N]		1	18	1	Q3V6T2	Q3V6T2 [1260-1269]		0	1199.59	454989	2	2.85	10.7647	16
[K].GEQVSQNGLPAEQGSPR.[MV]		1	6	1	Q01082	Q01082 [2124-2140]		0	1753.85	355679	2	1.18	18.6966	33
[R].AALQEELQLCK.[G]	1xCarbamidomethyl [C10]	1	3	1	P49327	P49327 [1132-1142]		0	1302.67	919817	2	0.9	35.4279	34
[K].FATNEAIQR.[T]		1	8	1	F1T0I1	F1T0I1 [1774-1782]		0	1049.54	382080	2	2.76	18.0404	57
[K].EVDGLDVSK.[E]		1	30	1	A0A7P0T9C4	A0A7P0T9C4 [532-540]		0	961.484	901331	2	-0.93	20.6132	38
[K].AGAVASQTK.[A]		1	5	1	Q13428	Q13428 [323-331]		0	832.452	467310	2	0.01	7.5173	35
[K].AAMIVNQLSK.[K]	1xOxidation [M3]	1	7	1	P14923	P14923 [162-171]		0	1090.59	205049	2	1.52	21.9966	57
[K].AAQEEYVK.[R]		1	5	1	P04075	P04075 [323-330]		0	937.463		2	-1.33	10.7472	29
[R].GDLEEAVQMLVEGK.[E]		1	1	2	Q9H467	Q9H467 [173-186]		0	1517.75	2.25727e+06	2	0.76	53.7284	18
[K].GDILTLLNSTNK.[D]		1	7	1	A0A0D9SGF6	A0A0D9SGF6 [991-1002]		0	1288.71	514955	2	3.25	50.3331	36
[K].EVESQLPEK.[V]		1	6	1	P51531	P51531 [953-961]		0	1058.54	106636	2	-0.12	15.087	28
[K].FGVEQPEGDEDLTK.[E]		1	2	1	P24928	P24928 [164-177]		0	1563.72	215182	2	1.11	29.4473	21
[R].AAMEALVVEVTK.[Q]	1xOxidation [M3]	1	2	1	Q08211	Q08211 [1105-1116]		0	1276.68	252893	2	1.41	33.7977	63
[R].AALYILGDK.[A]		1	1	1	O95248	O95248 [1325-1333]		0	963.551	398198	2	0.31	39.8279	25
[R].ESSNVVVTER.[V]		1	1	1	Q02413	Q02413 [916-925]		0	1119.56	833688	2	-0.35	13.8627	36
[R].EVATNSELVQSGK.[S]		2	6	1	P02533; Q04695	P02533 [316-328]; Q04695 [285-297]		0	1361.69	9702129	2	0.46	17.2773	75
[K].AALSEEELER.[K]		1	8	1	O43432	O43432 [1215-1224]		0	1146.56	191675	2	0.16	23.1886	24
[K].FPTEGLSSVVR.[N]		2	2	2	A3KMH1; B3KT81	A3KMH1 [990-1000]; B3KT81 [969-979]		0	1191.64	1.93071e+06	2	1.5	39.4026	45
[R].GDLEEAVQMLVEGK.[E]	1xOxidation [M9]	1	1	2	Q9H467	Q9H467 [173-186]		0	1533.75	3.30875e+06	2	1.04	52.9462	49
[K].EVASNSELVQSSR.[S]		1	3	2	P08779	P08779 [318-330]		0	1405.69	1.84507e+06	2	2.39	16.782	53
[K].ALNMAIPGGPK.[F]	1xOxidation [M4]	1	2	1	Q6P2Q9	Q6P2Q9 [268-278]		0	1084.58	3.20897e+06	2	1.59	22.6157	39
[R].AAMEPIVISAK.[T]	1xOxidation [M3]	1	2	2	Q9Y490	Q9Y490 [1594-1604]		0	1145.62	1.17134e+06	2	4.04	27.1224	45
[R].AAMEPIVISAK.[T]		1	2	1	Q9Y490	Q9Y490 [1594-1604]		0	1129.63	472026	2	8.89	35.5976	23
[K].CSGPGLGAGVR.[A]	1xCarbamidomethyl [C1]	1	2	1	Q14315	Q14315 [1448-1458]		0	1030.51	345484	2	1.4	17.596	20
[K].ENTAAENGLTVR.[L]		1	3	1	Q6AHZ7	Q6AHZ7 [1144-1155]		0	1274.63	481455	2	0.54	18.4241	45
[K].VLPTHDASK.[V]		1	5	2	P21333	P21333 [1539-1547]		0	967.521	3.48263e+07	2	1.03	8.3583	48
[R].ALTQTGGPHVK.[A]		1	5	1	P21333	P21333 [1284-1294]		0	1108.61	11534154	2	0.18	10.1598	18
[R].ISGLIYEETR.[G]		1	3	1	Q6B823	Q6B823 [16-25]		0	1180.62		2	0.78	32.6216	30
[R].NLQVEYEQLK.[D]		1	3	1	P46939	P46939 [3276-3285]		0	1263.66	229597	2	1.11	32.421	19
[K].QENIQLAADAR.[S]		1	1	1	Q9P219	Q9P219 [296-306]		0	1228.63	139259	2	-0.55	22.5441	12
[K].DSGYPQIVDVSNMQK.[A]	1xOxidation [M13]	1	1	1	Q8IWI9	Q8IWI9 [2724-2738]		0	1696.78	381218	2	0.45	33.8501	19
[K].ALEFVQTESQK.[D]		1	2	1	Q14789	Q14789 [2044-2054]		0	1279.65	325349	2	2.02	28.8508	32
[K].IIGDASTQTDALK.[L]		1	2	1	Q5VZL5	Q5VZL5 [919-931]		0	1332.7	1.45416e+06	2	-0.49	24.107	44
[R].VLEALLPLK.[G]		1	2	1	P49327	P49327 [2383-2391]		0	995.65	4184925	2	2.52	50.5102	43
[K].SLLDACESR.[R]	1xCarbamidomethyl [C6]	1	4	1	Q01082	Q01082 [1895-1903]		0	1050.49	2449270	2	0.6	23.0412	28
[K].NLLTVTSSDEMMK.[S]	1xOxidation [M]	1	2	2	P78527	P78527 [869-881]		0	1484.7	185605	2	-0.44	33.9823	20
[R].VPLVAPEDLR.[D]		1	8	2	G3V580	G3V580 [110-119]		0	1108.64	110530	2	0.5	38.6308	29
[K].RQLEEAEEEAQR.[A]		1	3	1	P35579	P35579 [1877-1888]		1	1487.71	205985	3	1.35	12.0469	29
[R].EDPKPGPK.[K]		1	3	1	Q9Y520	Q9Y520 [1630-1637]		0	867.457	674871	2	-0.19	7.51	38
[K].LDILDQER.[A]		1	6	1	A0A0D9SGF6	A0A0D9SGF6 [1420-1427]		0	1001.53	2.32931e+06	2	1.43	32.0521	31
[K].GGDIEAQSER.[T]		1	7	1	Q8IWZ3	Q8IWZ3 [1111-1120]		0	1061.49	535424	2	2.04	9.2705	13
[R].ILDVAQDLK.[A]		1	1	1	A5YKK6	A5YKK6 [560-568]		0	1014.58	1.20555e+06	2	0.07	36.5763	24
[K].SAPDTELVNVTHLNTEVK.[N]		1	2	1	Q9NYV4	Q9NYV4 [456-473]		0	1967.01	133248	3	0.6	40.1939	5
[K].EETPEVTK.[V]		1	12	1	A0A024RAM4	A0A024RAM4 [563-570]		0	932.457	39406132	2	-0.96	10.2701	22
[K].NMQDMVEDYR.[N]		1	7	1	H6VRF8	H6VRF8 [258-267]		0	1300.53	1.72028e+06	2	2.58	32.4354	11
[R].LTAEEMDER.[R]	1xOxidation [M6]	1	8	1	H0YLE8	H0YLE8 [26-34]		0	1109.48	392468	2	1.12	9.3459	37
[K].ILTFDQLALDSPK.[G]		1	6	1	H0YHA7	H0YHA7 [99-111]		0	1460.8	111195	2	-1.61	50.9381	35
[K].AEIAFEDR.[K]		1	2	1	Q14315	Q14315 [2357-2364]		0	950.458	332905	2	4.78	24.1584	28
[K].EHVDLENK.[I]		1	3	1	A0A3B3ITZ5	A0A3B3ITZ5 [1269-1276]		0	983.479	182661	2	1.91	9.8396	29
[K].VGAIVEVK.[N]		1	2	1	Q4LE39	Q4LE39 [62-69]		0	814.503	356667	2	-0.15	22.9465	26
[K].SPSVSLSQSK.[E]		1	3	1	Q5VT06	Q5VT06 [1502-1511]		0	1019.54	250581	2	2.3	15.362	39
[K].LADDLSTLQEK.[M]		1	7	1	A0A024R5M9	A0A024R5M9 [898-908]		0	1232.64	592620	2	-1.47	29.1031	29
[R].TLTLSSSK.[D]		1	2	1	Q5T5Y3	Q5T5Y3 [1179-1186]		0	836.472	193588	2	1.05	15.7522	25
[R].LASTNSSVLGADLPSSMK.[E]	1xOxidation [M17]	1	6	1	Q13428	Q13428 [105-122]		0	1793.89	170380	2	2.24	33.9471	6
[R].STSSFSCLSR.[H]	1xCarbamidomethyl [C7]	1	1	1	P35908	P35908 [36-45]		0	1131.51	1.79074e+06	2	1.11	21.5646	24
[K].FGGLQNK.[A]		1	3	1	A6NHR9	A6NHR9 [1873-1879]		0	763.41	1.40324e+06	2	-0.48	14.027	40
[R].LQDTSSYAK.[I]		1	3	1	P15924	P15924 [2764-2772]		0	1012.49	522489	2	0.95	10.668	19
[R].DLTDYLMK.[I]	1xOxidation [M7]	4	36	1	V9HVZ7; Q53G99; A8K3K1; Q562R1	V9HVZ7 [32-39]; Q53G99 [184-191]; A8K3K1 [186-193]; Q562R1 [185-192]		0	1014.48	695700	2	0.63	38.2512	33
[R].QEEEMMAK.[E]	2xOxidation [M5; M6]	1	4	1	P35579	P35579 [843-850]		0	1027.41		2	1.03	7.4896	26
[R].SILEQLAEK.[N]		1	4	1	P27708	P27708 [1379-1387]		0	1030.58	1.06696e+06	2	0.74	39.9685	21
[R].VGQSEIR.[S]		1	5	1	A0A024R9Y3	A0A024R9Y3 [912-918]		0	788.426	435046	2	0.13	9.3072	33
[K].DLAVDLIEK.[Y]		1	1	1	O43149	O43149 [988-996]		0	1015.57	109058	2	-0.12	44.407	14
[R].VGGNIEVLGFNAR.[Q]		1	28	1	A0A2U3TZM0	A0A2U3TZM0 [1394-1406]		0	1345.72	590197	2	-2.04	44.6515	18
[R].IINHSVDK.[K]		2	22	2	A0A2U3TZM0; Q12873	A0A2U3TZM0 [614-621]; Q12873 [636-643]		0	925.51	312662	2	0.02	8.9818	31
[K].SLNSIEFR.[E]		1	2	1	P78527	P78527 [72-79]		0	965.505	227441	2	-0.71	31.3611	22
[K-].GHYTEGAELVDSVLDVVR.[K]		1	28	1	B4DMJ5	B4DMJ5 [104-121]		0	1958.98	152273	3	3.2	52.2463	14
[R].VTVMASLR.[R]		1	1	1	P78527	P78527 [3726-3733]		0	876.497	289105	2	1.22	28.3477	40
[R].EFNLSESK.[V]		1	2	1	Q7Z7G8	Q7Z7G8 [2395-2402]		0	953.457		2	-2.38	21.602	27
[R].VQAVVAVAR.[E]		1	5	1	Q01082	Q01082 [478-486]		0	912.563	16754787	2	-2.05	20.9546	42
[K].SIIQSAQQDSIK.[K]		1	4	1	A0A024RBS1	A0A024RBS1 [538-549]		0	1317.7		2	1.75	25.3142	24
[R].NFEALNAR.[G]		1	21	1	A0A2U3TZM0	A0A2U3TZM0 [980-987]		0	934.474	2.07807e+06	2	0.07	22.9317	25
[R].NCAAYLK.[L]	1xCarbamidomethyl [C2]	3	12	1	P35580; P35579; Q7Z406	P35580 [822-828]; P35579 [815-821]; Q7Z406 [839-845]		0	839.408	3114664	2	-0.21	14.2118	33
[R].NESSFSASLGR.[A]		1	2	1	Q5JSZ5	Q5JSZ5 [776-786]		0	1154.54	417813	2	1.36	23.9652	20
[R].AESPEEVACR.[K]	1xCarbamidomethyl [C9]	1	6	1	A0A024R9Y3	A0A024R9Y3 [1393-1402]		0	1147.5	99551.1	2	1.38	13.787	22
[R].FQALQDNCK.[K]	1xCarbamidomethyl [C8]	1	2	1	Q8N3C0	Q8N3C0 [303-311]		0	1123.52	283536	2	0.11	17.5575	14
[R].AEFTVETR.[S]		1	8	1	P21333	P21333 [302-309]		0	952.473	36980648	2	0.45	21.3724	16
[K].VQMQELSTR.[W]	1xOxidation [M3]	2	7	1	A0A494C073; A0A0U1RQJ2	A0A494C073 [677-685]; A0A0U1RQJ2 [2000-2008]		0	1107.55		2	-0.42	11.0566	19
[K].SPAPGAPTR.[S]		1	4	1	Q9BQG0	Q9BQG0 [1232-1240]		0	853.453	550197	2	1.69	9.0353	40
[R].EGEEVMFK.[T]	1xOxidation [M6]	1	28	1	A0A7P0T9C4	A0A7P0T9C4 [1680-1687]		0	984.434	409524	2	-1.2	18.6125	32
[R].KGAAPTPPGK.[T]		1	9	1	Q13428	Q13428 [909-918]		1	923.531	399196	2	1.43	7.9101	32
[K].NGQDLGVAFK.[I]		1	15	1	A0A1X7SBS1	A0A1X7SBS1 [343-352]		0	1048.54	505633	2	1.03	28.8498	24
[R].LAAEVYK.[D]		1	9	1	J3KN01	J3KN01 [198-204]		0	793.445	1.00054e+06	2	1.91	16.8743	40
[K].HQQLLEEK.[N]		1	1	1	P35580	P35580 [882-889]		0	1024.54	337089	2	1.29	11.336	28
[R].FSALQQAVPTESTDNR.[R]		1	12	1	Q04637	Q04637 [1123-1138]		0	1763.86	182509	2	3.61	31.9031	23
[R].FQIMNEIVYEK.[I]		1	4	1	O75643	O75643 [701-711]		0	1413.71	79589.4	2	1.32	48.0865	42
[R].SPFAEGTSAR.[T]		1	1	1	O14578	O14578 [301-310]		0	1022.49	252527	2	1.74	15.2745	28
[R].AEVVSLLLDR.[K]		1	7	1	Q8IWZ3	Q8IWZ3 [1237-1246]		0	1114.65	326549	2	3.18	50.1507	38
[K-].MSSLLER.[L]	1xOxidation [M1]	1	4	1	Q15648	Q15648 [16-22]		0	851.429		2	1.43	18.3053	29
[K].KPTSQIPETK.[HL]		1	4	1	Q9BQG0	Q9BQG0 [489-498]		0	1128.63	212391	2	1.72	9.3168	32
[K].NADLSDASR.[K]		1	1	1	Q9P219	Q9P219 [442-450]		0	948.438	822215	2	0.11	9.7515	18
[R].NLEQENQNLR.[M]		1	1	1	Q8WVV4	Q8WVV4 [428-437]		0	1257.62	285343	2	-2.23	15.0305	31
[K].MGEASDLPR.[T]	1xOxidation [M1]	1	2	1	Q6UB99	Q6UB99 [1137-1145]		0	991.451	98339.8	2	5.99	13.7237	51
[K].DGSASPAVTK.[D]		1	4	1	Q96RL7	Q96RL7 [1344-1353]		0	932.468	2865172	2	-2.73	8.7414	28
[K].GMDEQLTSLK.[V]	1xOxidation [M2]	1	1	1	P46939	P46939 [1513-1522]		0	1137.55	571084	2	-0.35	21.414	27
[K].QYVVVSSK.[K]		1	2	1	D9ZGF8	D9ZGF8 [1141-1148]		0	909.504	77236.3	2	-3.68	16.3436	36
[R].QLEDTVALR.[Q]		1	1	1	Q9Y5S2	Q9Y5S2 [510-518]		0	1044.57	127092	2	-0.58	27.115	22
[K].QLDAENLELR.[R]		1	1	1	Q9P219	Q9P219 [701-710]		0	1200.62	244788	2	0.09	33.9265	40
[R].QLAEGTAQQR.[L]		1	1	1	Q15149	Q15149 [1836-1845]		0	1101.56	204501	2	-0.63	9.0742	28
[K].YATLATVSR.[C]		1	26	1	A0A7P0T9C4	A0A7P0T9C4 [2350-2358]		0	981.536	564056	2	2.67	22.281	7
[K].AASLTEDR.[D]		1	11	1	Q04637	Q04637 [1207-1214]		0	862.426	1.22453e+06	2	0.23	10.1566	34
[R].QGPEESGLGDGTGPK.[L]		1	5	1	Q92614	Q92614 [731-745]		0	1428.66	249731	2	1.34	15.6101	11
[K].GNEILELK.[C]		1	4	1	P12270	P12270 [216-223]		0	915.515	379616	2	-0.87	32.5096	31
[K].YADEEIPR.[S]		2	6	1	A0A024R321; A0A804HK76	A0A024R321 [1497-1504]; A0A804HK76 [1528-1535]		0	992.468	3378260	2	2.23	19.038	28
[R].DVEDEILWVGER.[M]		1	4	1	Q01082	Q01082 [1493-1504]		0	1459.71		2	0.08	51.1606	17
[K].GASSPYGAPGTPR.[M]		1	3	1	Q5UIP0	Q5UIP0 [399-411]		0	1217.59	670832	2	-5.16	16.2615	28
[R].AAVLLEQER.[Q]		1	5	1	H0YCG1	H0YCG1 [179-187]		0	1028.57	233013	2	1	24.2886	18
[R].QEPLLIGSTK.[S]		1	2	1	P49327	P49327 [317-326]		0	1085.62	2.92231e+06	2	2.65	30.6796	35
[R].QELGICPAVK.[Q]	1xCarbamidomethyl [C6]	1	3	1	P27708	P27708 [892-901]		0	1114.59	184588	2	1.38	28.1251	22
[K].QYEINATPK.[G]		1	3	1	B3KNP0	B3KNP0 [591-599]		0	1063.54	241792	2	1.33	18.5048	32
[R].QILMASGSTTFTK.[I]		1	1	1	Q6P2Q9	Q6P2Q9 [1246-1258]		0	1384.71	821350	2	1.73	34.4433	21
[K].GISGEQSTEGSFPLR.[Y]		1	1	1	Q14766	Q14766 [319-333]		0	1564.76	118792	2	1.95	32.7805	27
[K].QLMGQVLAK.[V]		1	3	1	Q9BQG0	Q9BQG0 [1054-1062]		0	987.566	112751	2	2.57	29.7004	31
[K].YSLVEAK.[R]		1	2	1	P15924	P15924 [2029-2035]		0	809.44	412048	2	-2.1	20.5924	33
[R].GGPISFSSSR.[S]		1	1	1	P35580	P35580 [1931-1940]		0	994.495	973055	2	0.73	23.8445	29
[R].DSLETLPSTK.[E]		1	5	1	A0A2R8Y7Q1	A0A2R8Y7Q1 [1486-1495]		0	1090.56	106261	2	-0.54	24.5585	24
[K].QQEVIADK.[Q]		1	20	1	A0A7P0T9C4	A0A7P0T9C4 [3267-3274]		0	930.489	1.68151e+06	2	1.81	10.6127	38
[K].DSNPYATLPR.[A]		1	14	1	Q3V6T2	Q3V6T2 [1795-1804]		0	1133.56	460164	2	5.45	27.7878	18
[K].QPSPEEIR.[E]		1	4	1	Q9Y520	Q9Y520 [498-505]		0	955.484	473776	2	3.6	14.103	34
[K].AAGNFATK.[C]		1	10	1	J3KN01	J3KN01 [51-58]		0	779.405	1.36076e+06	2	-0.99	9.486	48
[K].QELDDILK.[F]		2	29	1	A0A2U3TZM0; Q12873	A0A2U3TZM0 [1200-1207]; Q12873 [1223-1230]		0	973.52	4.90914e+06	2	0.08	36.6571	33
[K].QNNFSLAMK.[L]	1xOxidation [M8]	1	1	1	P78527	P78527 [3249-3257]		0	1068.51	242953	2	9.32	20.9689	32
[K].QITQSALLAEAR.[S]		1	1	1	P78527	P78527 [2951-2962]		0	1300.72	2190880	2	3.97	33.673	11
[R].DTLFTAESGTR.[R]		1	2	1	Q05707	Q05707 [1121-1131]		0	1197.57	568854	2	0.12	28.2541	25
[K].DITEEIMSGGGSR.[N]	1xOxidation [M7]	1	8	1	O43432	O43432 [153-165]		0	1367.61	86355.8	2	1.09	27.1327	4
[RK].QISDVER.[VD]		1	12	2	Q5VT06	Q5VT06 [1345-1351]		0	846.432	335421	2	0.07	11.2692	30
[R].DTMLQALR.[F]	1xOxidation [M3]	1	3	1	A0A024RBS1	A0A024RBS1 [2163-2170]		0	963.493	125569	2	1.32	22.8651	31
[R].DTMSDLPEVR.[N]		1	11	1	Q59FP7	Q59FP7 [1356-1365]		0	1162.54	142895	2	4.16	32.2671	37
[R].DTMSDLPEVR.[N]	1xOxidation [M3]	1	11	1	Q59FP7	Q59FP7 [1356-1365]		0	1178.54	652499	2	0.13	24	27
[R].YGVAANNMK.[Q]	1xOxidation [M8]	1	4	1	Q92576	Q92576 [1298-1306]		0	983.461	179773	2	-1.69	9.3977	30
[R].VVVTTTSQAR.[E]		1	2	1	Q9BYK8	Q9BYK8 [643-652]		0	1061.59	329767	2	1.22	11.439	24
[R].QEEELQAK.[D]		1	1	1	P35580	P35580 [850-857]		0	974.479	2.41516e+06	2	1.27	9.5435	54
[R].GPVLESIVAR.[T]		1	2	1	Q8N3C0	Q8N3C0 [621-630]		0	1040.61	581216	2	0.63	38.5718	20
[R].NSQSSSVSYLESK.[S]		1	8	1	Q92576	Q92576 [472-484]		0	1415.66	144081	2	0.32	21.2267	27
[R].FVVMVTPEDLK.[A]		1	6	1	A0A024R0Y2	A0A024R0Y2 [75-85]		0	1277.68		2	4.56	49.5329	25
[R].SGLAESSSK.[F]		1	4	1	Q14966	Q14966 [1447-1455]		0	865.426	1.37411e+06	2	3.79	7.9959	16
[R].NQHLVSQQK.[D]		1	1	1	P12270	P12270 [1339-1347]		0	1081.57		2	0.45	7.8584	27
[R].EAVEQQK.[V]		1	6	1	Q9P2E9	Q9P2E9 [1008-1014]		0	831.421	262626	2	-0.26	7.2761	21
[R].VTGGVLER.[E]		1	1	1	A0A384NQ44	A0A384NQ44 [122-129]		0	830.473	240169	2	-1.29	21.9221	29
[K].EAYDSTLPLIK.[T]		1	9	2	Q5VT25	Q5VT25 [1218-1228]		0	1249.67	142439	2	2.51	42.9533	22
[-K].GSSGLGGGSSR.[T]		1	3	1	Q04695	Q04695 [16-26]		0	921.438	1.06796e+06	2	-0.51	7.8913	34
[K].DGVLYVK.[L]		1	3	1	Q9H1A4	Q9H1A4 [1694-1700]		0	793.445	278910	2	-0.47	25.6336	27
[R].SLDLDSIIAEVK.[A]		1	6	1	H6VRF8	H6VRF8 [344-355]		0	1302.72	195791	2	-2.05	49.4244	17
[R].GWAQLTDK.[T]		1	3	1	O75643	O75643 [1103-1110]		0	918.468	1.31343e+06	2	0.78	27.2843	25
[K].VTESIEDIK.[E]		1	2	1	Q5VZL5	Q5VZL5 [1027-1035]		0	1033.54	279847	2	1.3	23.4144	16
[R].HGDLPDIQIK.[H]		1	1	1	P78527	P78527 [2777-2786]		0	1135.61	500513	2	-1.25	31.1965	25
[R].SLEPSGILLK.[S]		1	11	1	A0A805TBS0	A0A805TBS0 [328-337]		0	1056.63	408503	2	-0.24	41.3455	22
[R].HGVESTLER.[S]		1	11	1	Q04637	Q04637 [1281-1289]		0	1027.52	712815	2	2.45	10.8728	26
[K].HLENQIAK.[S]		1	1	1	Q8TDY2	Q8TDY2 [1266-1273]		0	952.521	511478	2	0.56	9.1876	33
[R].FSTLTDDPSPR.[L]		1	4	1	Q14C86	Q14C86 [1011-1021]		0	1235.59	177188	2	-2.37	23.8301	17
[K].EEDTSGYR.[A]		1	1	1	P15924	P15924 [1385-1392]		0	956.396	366819	2	0.55	8.6095	23
[R].SFFSVESGTK.[M]		1	4	1	Q14966	Q14966 [283-292]		0	1088.53	171776	2	0.06	33.3751	16
[R].SESVVSGLDSPAK.[T]		1	2	1	O14578	O14578 [431-443]		0	1275.64	166060	2	0.05	24.9712	21
[R].GPVLEVIVSR.[T]		1	1	1	Q8N3C0	Q8N3C0 [1463-1472]		0	1068.64	418296	2	-5.61	43.2339	23
[R].GAGTGGLGLAIEGPSEAK.[M]		1	1	1	Q14315	Q14315 [1377-1394]		0	1584.82	510400	2	1.56	38.4895	35
[K].QDSSSASLASAGESTGK.[K]		1	3	1	A0A087WYW3	A0A087WYW3 [894-910]		0	1582.72	191039	2	0.35	14.0876	4
[R].VVQSMTQLVR.[R]		1	2	1	Q9C0C9	Q9C0C9 [1108-1117]		0	1160.65	136472	2	-0.04	31.2858	23
[K].VVQALDPFNSR.[E]		1	1	1	Q8WVV4	Q8WVV4 [62-72]		0	1245.66	150565	2	0.3	39.6652	24
[R].QDIAFAYQR.[RS]		1	18	1	H0YMD0	H0YMD0 [69-77]		0	1111.55	109768	2	-1.26	29.7121	36
[R].GQPLPPDLLQQAK.[C]		1	3	1	P27708	P27708 [855-867]		0	1404.78	598810	2	2.38	40.4741	26
[R].NTSSNSSPLNLK.[G]		1	2	1	Q9P219	Q9P219 [1578-1589]		0	1261.64	257118	2	1.13	22.4321	32
[R].GAGGQGQLDVR.[M]		1	1	1	Q14315	Q14315 [992-1002]		0	1057.54	443751	2	1.62	13.7391	31
[K].QAPTWPSK.[-]		1	2	1	P23490	P23490 [305-312]		0	914.473	389312	2	0.16	19.183	32
[R].QAPGQGLEWMGGIIPVFGSRNYAQKFLGR.[V]	1xOxidation [M10]	1	1	1	A0A7S5C1V5	A0A7S5C1V5 [39-67]		2	3193.64		5	0.64	48.2921	5
[K].EAETDEIK.[I]		1	1	1	Q8TDY2	Q8TDY2 [1068-1075]		0	934.436	2.35309e+06	2	-2.54	10.261	38
[R].QALQSTPLGSSSK.[S]		1	3	1	F1T0I1	F1T0I1 [60-72]		0	1303.69	290432	2	1.79	19.6564	15
[R].DLEASIAR.[Y]		1	20	1	A0A7P0T9C4	A0A7P0T9C4 [3439-3446]		0	874.463	1.00936e+06	2	1.12	24.1573	38
[R].SELELTLGK.[L]		1	2	1	Q15149	Q15149 [1202-1210]		0	989.551	150134	2	-4.04	36.4371	33
[K].NVVLPTETEVAPAK.[D]		1	8	2	P27816	P27816 [333-346]		0	1467.81	2.91015e+06	2	0.76	34.7198	35
[K].QASEGPLK.[G]		1	4	1	E7EUT5	E7EUT5 [189-196]		0	829.441	1.55949e+06	2	-0.46	10.1576	23
[R].IACGPPQAK.[L]	1xCarbamidomethyl [C3]	1	2	1	Q9Y520	Q9Y520 [221-229]		0	941.487	218911	2	-2.03	10.6343	31
[K].DTTLEENNVK.[I]		1	15	1	Q3V6T2	Q3V6T2 [849-858]		0	1162.56	895493	2	0.23	13.7955	34
[K].LSSLENSSNK.[N]		1	2	1	E7EQS8	E7EQS8 [1500-1509]		0	1078.54	2153240	2	-0.2	10.602	21
[R].VGWEQLLTTIAR.[T]		1	26	1	H0YJW3	H0YJW3 [101-112]		0	1386.77		2	1.93	53.7681	18
[R].TEKETIQK.[D]		1	1	1	P12270	P12270 [1408-1415]		1	976.531		2	0.29	7.6121	29
[R].AQQQDKPPR.[F]		1	15	1	A0A1U9X982	A0A1U9X982 [1248-1256]		0	1067.56		3	-0.59	7.5079	21
[R].LLQLQEQMR.[A]		1	3	1	P15924	P15924 [142-150]		0	1158.63	164280	2	-2.97	33.0277	31
[K].VDELTTEIK.[E]		1	1	1	P49454	P49454 [2836-2844]		0	1047.56	71315.3	2	3.36	25.7843	25
[K].ISETLESR.[H]		1	20	1	Q3V6T2	Q3V6T2 [1660-1667]		0	934.484	1.19901e+06	2	-0.2	14.681	23
[R].TSTSNSNNNASLHEVK.[AG]		1	15	1	Q3V6T2	Q3V6T2 [1593-1608]		0	1702.8	827911	3	15.97	9.1338	28
[K].LSESPEPGR.[S]		1	4	1	Q8NF91	Q8NF91 [5986-5994]		0	971.479	211478	2	-1.34	10.6897	41
[K].TETKPSVTEK.[E]		1	12	1	A0A024RAM4	A0A024RAM4 [596-605]		0	1119.59	748370	2	0.19	8.0064	26
[R].ATSSTQSLAR.[L]		1	9	1	A0A024R5M9	A0A024R5M9 [1836-1845]		0	1021.53	693964	2	0.13	9.2501	37
[R].ETVSEESNVLCLSK.[S]	1xCarbamidomethyl [C11]	1	4	1	B4DPU3	B4DPU3 [289-302]		0	1594.76	187923	2	4.43	34.6768	26
[R].LGDLQADSEESQR.[A]		1	6	1	Q92614	Q92614 [1411-1423]		0	1447.67	142398	2	1.94	18.2262	19
[K].IFVAELK.[D]		1	2	1	Q9BYK8	Q9BYK8 [1226-1232]		0	819.497	86318.4	2	0.39	34.9213	38
[R].EMDDPSVGPK.[I]	1xOxidation [M2]	1	5	1	H0YCG1	H0YCG1 [253-262]		0	1090.47	90437.9	2	-0.02	10.821	16
[K].LIQNNHYAMEDVATR.[R]	1xOxidation [M9]	1	7	1	A0A0D9SGF6	A0A0D9SGF6 [533-547]		0	1790.85	521483	3	1.38	18.022	25
[K].IQQVANIAQK.[F]		1	4	1	B0I1S0	B0I1S0 [600-609]		0	1112.64	162550	2	0.79	18.6665	36
[K].TSVTTSISEPWTQR.[S]		1	2	1	Q9UKA4	Q9UKA4 [266-279]		0	1592.79		2	0.35	37.0605	17
[R].ISPPEPQSFASK.[T]		1	3	1	Q8IWI9	Q8IWI9 [1904-1915]		0	1287.66	431791	2	0.62	29.1009	15
[K].AHVVPCFDASK.[V]	1xCarbamidomethyl [C6]	1	4	1	P21333	P21333 [1152-1162]		0	1230.59	495915	2	2.17	22.2581	26
[R].ELIMGEDPAQPR.[K]	1xOxidation [M4]	1	2	1	Q12873	Q12873 [685-696]		0	1371.66	203227	2	0.97	23.0073	23
[K].AVMDDFAAFVEK.[C]	1xOxidation [M3]	1	13	1	B2RBS8	B2RBS8 [570-581]		0	1358.63	63471.5	2	0.09	45.7993	16
[K].LLNTAITR.[A]		1	5	1	P42694	P42694 [1033-1040]		0	901.547	297558	2	-0.39	24.2303	30
[R].LTEAEAPPSVAPR.[Q]		1	3	1	Q9P219	Q9P219 [1757-1769]		0	1337.71	421879	2	1.11	22.9671	30
[K].TDTYVTDNGDGTYR.[V]		1	1	1	Q14315	Q14315 [1300-1313]		0	1577.67	83839	2	0.16	19.2233	20
[R].ILPPGEVPLK.[D]		1	1	1	A3KMH1	A3KMH1 [1428-1437]		0	1062.66	1.56213e+06	2	0.85	35.5585	29
[R].AVFVDLEPTVIDEVR.[T]		1	19	1	B7Z1K5	B7Z1K5 [135-149]		0	1701.91	148306	2	0.59	51.8334	19
[K].TEEDQDPR.[T]		1	2	1	Q9NU22	Q9NU22 [5234-5241]		0	989.417	632101	2	-0.19	7.7583	37
[R].LSVQSAISTQPEAVK.[Q]		2	6	1	A0A7P0MQR8; A0A590UJG2	A0A7P0MQR8 [4711-4725]; A0A590UJG2 [2593-2607]		0	1557.85	103436	2	-1.14	33.54	20
[R].ELSLYDGSR.[L]		2	2	1	A3KMH1; B3KT81	A3KMH1 [535-543]; B3KT81 [514-522]		0	1039.51	1.76898e+06	2	1.36	27.4895	16
[K].TEEQVQK.[L]		1	11	1	Q9HCK8	Q9HCK8 [1014-1020]		0	861.431	965859	2	-0.26	7.5986	20
[K].LSQSEENISGMTSFR.[E]	1xOxidation [M11]	1	6	1	A0A804HL12	A0A804HL12 [1645-1659]		0	1701.77		2	0.35	25.1074	17
[K].LDVSSLSGEER.[V]		1	1	1	Q8TD26	Q8TD26 [2396-2406]		0	1191.59	145033	2	2.73	28.5292	34
[K].ALADENEFVR.[D]		1	3	1	A0A024RBS1	A0A024RBS1 [1546-1555]		0	1163.57	250100	2	-0.41	28.8641	23
[K].TDLLLEPYNK.[Y]		1	3	1	P35579	P35579 [290-299]		0	1205.64	11071314	2	-0.46	39.8877	19
[R].ASDPGLPAEEPK.[E]		1	3	1	P27708	P27708 [1858-1869]		0	1210.6	1.80343e+06	2	0.92	19.732	12
[R].ASESQILSIAEK.[M]		1	2	1	Q5JRA6	Q5JRA6 [981-992]		0	1275.68	954343	2	-2.93	36.4195	32
[K].TNETYGK.[L]		1	2	1	C9J0E4	C9J0E4 [31-37]		0	812.378	661710	2	0.67	7.739	44
[R].ALQQVQEK.[E]		1	6	1	A0A024R5M9	A0A024R5M9 [884-891]		0	943.521	816146	2	0.86	9.7434	28
[K].ASSDSAASFEVVR.[Q]		1	6	1	Q0VGA6	Q0VGA6 [418-430]		0	1325.63		2	2.7	28.7035	15
[R].VETAATEAELK.[H]		1	4	1	G3V5X4	G3V5X4 [2894-2904]		0	1161.6	77370.8	2	2.54	18.1987	15
[R].IEQYATR.[L]		1	7	1	P46939	P46939 [3194-3200]		0	880.452	552570	2	-0.54	10.4121	47
[R].ENSCLSPR.[E]	1xCarbamidomethyl [C4]	1	13	1	Q149N6	Q149N6 [1712-1719]		0	962.436	183993	2	-1.25	10.4388	28
[R].LPVDIAYK.[R]		1	2	1	P15924	P15924 [2386-2393]		0	918.529	1034243	2	-0.7	34.1323	21
[K].EQAVQVPVK.[G]		1	3	1	Q5JSZ5	Q5JSZ5 [1582-1590]		0	997.568	762948	2	0.98	20.9678	21
[K].TPVEVPVGGFK.[G]		1	3	1	Q15149	Q15149 [3374-3384]		0	1129.63		2	0.42	37.0992	22
[K].ENTTTIVFR.[M]		1	3	1	P50748	P50748 [714-722]		0	1080.57		2	1.25	29.8407	16
[R].ENVVVIHPDFR.[M]		2	2	1	A3KMH1; B3KT81	A3KMH1 [888-898]; B3KT81 [867-877]		0	1324.7		2	0.86	34.9896	12
[R].LNLNNTVLSK.[R]		1	5	1	H6WCP5	H6WCP5 [426-435]		0	1115.64	455944	2	1.2	32.5467	22
[R].EPNTMVEK.[E]	1xOxidation [M5]	1	2	1	Q5JRA6	Q5JRA6 [805-812]		0	963.445	614731	2	-0.5	8.3849	17
[R].LNADVLK.[T]		1	10	1	Q14C86	Q14C86 [30-36]		0	772.456	328628	2	-1.16	23.3916	57
[K].LNSDIIR.[T]		1	2	1	A0A0U1RQJ2	A0A0U1RQJ2 [112-118]		0	830.473	240169	2	-0.63	21.9945	28
[R].TLDAPGPNK.[T]		1	2	1	Q8IWT3	Q8IWT3 [1001-1009]		0	912.479	90329.6	2	0.45	12.0014	16
[K].EQCDFSNSLK.[C]	1xCarbamidomethyl [C3]	1	2	1	Q8TDY2	Q8TDY2 [829-838]		0	1227.53	260224	2	-1.97	21.2066	15
[K].ENAGEDPGLAR.[Q]		1	1	1	P81605	P81605 [43-53]		0	1128.53	4224029	2	1.09	12.8489	21
[K].TLEEEAK.[T]		1	3	1	P35579	P35579 [1175-1181]		0	819.409	17603914	2	0.34	9.1265	37
[K].IFAQDGEGQR.[I]		2	6	1	A0A024R321; A0A804HK76	A0A024R321 [682-691]; A0A804HK76 [682-691]		0	1120.54	1363895	2	-0.46	14.5624	10
[R].VGFYGTK.[F]		1	6	1	Q96N67	Q96N67 [1845-1851]		0	771.404	447449	2	-0.1	19.7637	30
[K].TLEEETR.[I]		1	2	1	Q7Z406	Q7Z406 [1199-1205]		0	877.426	594689	2	-1.69	9.5329	34
[K].TLLDIDNTR.[M]		1	1	1	P35527	P35527 [225-233]		0	1060.56	12234151	2	0.43	34.0548	24
[K].LEGLEDALQK.[A]		2	10	1	P04259; P02538	P04259 [427-436]; P02538 [427-436]		0	1115.59	331857	2	0.11	34.5275	30
[K].EQEFISK.[C]		1	1	1	Q70CQ2	Q70CQ2 [1135-1141]		0	880.441	147723	2	-1.51	15.8832	19
[K].ILYSQCGDVMR.[A]	1xCarbamidomethyl [C6]; 1xOxidation [M10]	1	10	1	B7Z6Z4	B7Z6Z4 [120-130]		0	1357.62	124017	2	0.23	20.9774	17
[K].TIQESSNLNEEDTGVTNR.[D]		1	9	1	A0A805TBS0	A0A805TBS0 [1024-1041]		0	2006.93	46851.5	2	0.88	21.3976	13
[K].ASGFEESMK.[W]	1xOxidation [M8]	1	5	1	Q6P2Q9	Q6P2Q9 [1506-1514]		0	1001.42	8618762	2	0.29	9.927	23
[K].TQVVAGTNYYIK.[V]		1	2	1	C9J0E4	C9J0E4 [45-56]		0	1356.72	470114	2	0.87	29.9093	28
[R].LEVNMQAMK.[A]		1	1	1	P35580	P35580 [1565-1573]		0	1063.53	424184	2	0.62	29.8722	57
[R].EVIAEEEPPTVTEPLPENR.[E]		1	2	1	Q02952	Q02952 [940-958]		0	2149.07	122643	3	0.13	38.6547	11
[K].ASGILTSEK.[M]		1	8	1	A0A6Q8PGB1	A0A6Q8PGB1 [2441-2449]		0	905.494	107073	2	-0.02	15.8992	21
[R].LQGQVDK.[H]		1	7	1	A0A024R674	A0A024R674 [1664-1670]		0	787.431	1.0153e+06	2	0.14	8.0839	41
[K].ITPGNYGNTPR.[K]		1	2	1	Q5VYS8	Q5VYS8 [56-66]		0	1189.6	304731	2	-2.17	16.2442	24
[R].VELSPMQK.[K]	1xOxidation [M6]	2	23	1	A0A2U3TZM0; Q12873	A0A2U3TZM0 [963-970]; Q12873 [986-993]		0	947.487	3.37477e+06	2	0.3	13.8421	38
[K].AQPLEDLAGLK.[E]		1	1	1	P46013	P46013 [1461-1471]; [2188-2198]		0	1154.64	362667	2	1.13	42.2131	21
[K].CSLPAEEDSVLEK.[L]	1xCarbamidomethyl [C1]	1	5	1	P27816	P27816 [635-647]		0	1476.69	209884	2	0	31.1933	11
[R].FETTSGK.[V]		1	1	1	Q9UPU5	Q9UPU5 [544-550]		0	769.373	344875	2	0.33	8.3048	27
[K].IKEEEAAKD.[-]		1	5	1	Q59FP7	Q59FP7 [1598-1606]		2	1032.52	530533	2	0.25	7.712	35
[R].TYAVSYVPK.[V]		1	1	1	Q14315	Q14315 [335-343]		0	1027.55	183482	2	1.5	26.7241	30
[R].STTPTSSPFR.[A]		1	6	1	Q9Y520	Q9Y520 [2680-2689]		0	1080.53	301986	2	0.47	19.3805	17
[K].MAVEGVLK.[R]		2	2	1	A3KMH1; B3KT81	A3KMH1 [353-360]; B3KT81 [332-339]		0	846.475	990761	2	-0.32	28.306	31
[K].LGNPIVPLNIR.[L]		1	1	1	P78527	P78527 [2133-2143]		0	1205.74	1.84813e+06	2	0.53	48.7742	9
[R].ELATNLNVGTSSSAASSLK.[K]		1	17	1	A0A0S2Q0B1	A0A0S2Q0B1 [1075-1093]		0	1849.95		2	0.37	34.8046	6
[R].SSPNVANQPPSPGGK.[S]		1	8	1	J3KN01	J3KN01 [1164-1178]		0	1436.71	160836	2	0.16	12.8312	16
[K].ESLPVSGEESQLTPEK.[S]		1	1	1	Q9UKA4	Q9UKA4 [969-984]		0	1729.85	363353	2	0.35	31.1593	22
[K].ESDIEQLR.[A]		1	3	1	D9ZGF8	D9ZGF8 [1084-1091]		0	989.49	139157	2	2.75	20.0005	45
[R].LGTVLPVIEK.[E]		1	2	1	O75691	O75691 [2403-2412]		0	1068.67	281576	2	3.07	43.114	21
[R].DAEMPATEK.[D]	1xOxidation [M4]	1	5	1	P21333	P21333 [25-33]		0	1007.43	9156017	2	0.04	7.9431	27
[K].MINTDLSR.[I]	1xOxidation [M1]	1	5	1	P36578	P36578 [284-291]		0	965.472	199199	2	-5.02	16.3186	47
[K].LLEVLSGER.[L]		1	5	1	Q01082	Q01082 [91-99]		0	1015.58	5.38656e+06	2	2.64	37.1008	25
[K].VMPTLAPVVAK.[L]		1	1	1	Q8IWI9	Q8IWI9 [3042-3052]		0	1125.67	289187	2	0.38	39.816	38
[K].TDELLALGR.[E]		1	4	1	P12270	P12270 [205-213]		0	987.547	812706	2	3.82	38.4102	41
[R].DAATDVASR.[N]		1	3	1	Q08188	Q08188 [202-210]		0	905.432	1.03437e+06	2	0.34	10.2793	28
[R].VNEVGVDVNR.[A]		1	1	1	Q7KZ85	Q7KZ85 [966-975]		0	1100.57	313698	2	2.04	18.7825	31
[K].MDLSVGSLSDK.[K]	1xOxidation [M1]	1	5	1	H0Y720	H0Y720 [826-836]		0	1167.56	276336	2	2.11	27.751	46
[K].MDQGSIER.[I]	1xOxidation [M1]	1	3	1	Q6IEH8	Q6IEH8 [1629-1636]		0	951.42	616829	2	0.46	8.554	34
[K].STLTDSLVCK.[A]	1xCarbamidomethyl [C9]	1	5	1	B4DPU3	B4DPU3 [33-42]		0	1123.57	85498.3	2	0.31	28.7553	23
[R].AGDLLLR.[H]		1	1	1	Q9UPU5	Q9UPU5 [2299-2305]		0	757.457	139435	2	-3.48	28.9777	33
[K].STLADYSAQK.[D]		1	4	1	E7EQT4	E7EQT4 [467-476]		0	1083.53	778361	2	-0.8	17.0184	39
[K].AGEQSVLLK.[T]		1	2	1	B0I1S0	B0I1S0 [2918-2926]		0	944.541	231233	2	0.71	22.4113	35
[K].STGSLLTPTR.[G]		1	7	1	A0A805TBS0	A0A805TBS0 [1732-1741]		0	1032.57	153086	2	3.55	23.1723	24
[R].EGQEDQGLTK.[D]		1	7	1	A6NLN1	A6NLN1 [415-424]		0	1104.52	429943	2	0.79	9.3104	20
[R].DAFLTLAR.[D]		2	6	1	Q09472; Q92793	Q09472 [1628-1635]; Q92793 [1665-1672]		0	906.504	173304	2	-1.84	41.9249	18
[K].LAGVTLGQR.[R]		1	11	1	Q59FP7	Q59FP7 [574-582]		0	914.542	732695	2	4.68	24.9903	37
[R].VLQLMENK.[I]		1	4	1	O94813	O94813 [83-90]		0	974.534		2	1	28.4921	20
[R].IVELSEANK.[L]		2	8	1	A0A7I2V4H7; O14578	A0A7I2V4H7 [377-385]; O14578 [781-789]		0	1002.55	340684	2	3.06	19.1209	6
[K].IKEWYEK.[H]		1	2	1	A0A1B0GVI3	A0A1B0GVI3 [178-184]		1	995.52	234966	2	0.35	18.5255	24
[R].EGLVDTAVK.[T]		1	9	1	Q8TCW3	Q8TCW3 [125-133]		0	931.509	157848	2	0.68	22.6461	24
[K].VPNVPQEALDK.[L]		2	2	1	A3KMH1; B3KT81	A3KMH1 [624-634]; B3KT81 [603-613]		0	1209.65	4212111	2	1.82	26.4614	22
[K].VIQIATSSSTAK.[N]		1	2	1	H7BXY3	H7BXY3 [224-235]		0	1205.67	101261	2	0.84	20.2261	16
[R].TAELAEADAR.[E]		1	16	1	A0A6Q8PGB1	A0A6Q8PGB1 [426-435]		0	1046.51	100210	2	1.05	14.2041	23
[K].FASFIDK.[VRK]		6	37	1	F8W1S1; Q7Z794; P35908; P04259; P02538; P13647	F8W1S1 [151-157]; Q7Z794 [175-181]; P35908 [189-195]; P04259 [174-180]; P02538 [174-180]; P13647 [179-185]		0	827.43	10163960	2	-0.2	31.5471	22
[R].ELESQISELQEDLESER.[A]		1	4	1	P35579	P35579 [1108-1124]		0	2033.95	252564	3	-0.83	50.5547	37
[R].LVDYITK.[T]		1	1	1	Q7Z7G8	Q7Z7G8 [3956-3962]		0	851.487	294072	2	-0.01	25.0613	35
[K].LVQTPLTDR.[C]		1	28	1	A0A7P0T9C4	A0A7P0T9C4 [1879-1887]		0	1042.59	690594	2	0.84	26.2939	11
[K].LLNDEDPVVVTK.[A]		1	7	1	P14923	P14923 [150-161]		0	1341.73	881051	2	0.98	32.7398	20
[K].AQLLEIAK.[A]		1	6	1	P18583	P18583 [2056-2063]		0	885.54	406408	2	1.1	32.3594	33
[KR].EILEFPAR.[ED]		2	5	1	Q96HP0; Q96N67	Q96HP0 [531-538]; Q96N67 [544-551]		0	974.531	352732	2	1.14	38.9638	34
[K].LVQTQGTK.[E]		1	6	1	P42694	P42694 [544-551]		0	874.499	726040	2	-0.14	8.065	33
[R].AVPEILAAGGR.[Y]		1	2	1	H0YME5	H0YME5 [1119-1129]		0	1053.61	95640.5	2	1.07	34.8875	28
[K].ELEEEWVK.[L]		1	2	1	Q14008	Q14008 [213-220]		0	1061.51	445000	2	0.09	30.9882	13
[R].TACVQGGLHK.[L]	1xCarbamidomethyl [C3]	1	2	1	E7EQS8	E7EQS8 [1830-1839]		0	1070.54	125030	2	0.61	9.0438	14
[K].VIPELNGK.[L]		1	6	1	E7EUT5	E7EUT5 [145-152]		0	869.509	722521	2	0.13	23.8794	21
[K].HDVNLGR.[A]		1	1	1	Q6P2Q9	Q6P2Q9 [1145-1151]		0	810.422	1.57856e+06	2	-0.07	9.0532	16
[K].MTEELEALR.[NS]		2	10	1	Q5VT25; Q9Y5S2	Q5VT25 [845-853]; Q9Y5S2 [842-850]		0	1091.54	57060.1	2	2.64	31.4001	23
[K].EPIAASTNR.[G]		1	7	1	A0A0D9SGF6	A0A0D9SGF6 [804-812]		0	958.495	1.28463e+06	2	-0.84	10.1166	17
[R].DSAQTSVTQAQR.[E]		1	10	1	A0A024R5M9	A0A024R5M9 [632-643]		0	1291.62		2	1.25	9.8856	23
[R].NQEFVSSSR.[S]		1	3	1	Q2KHR3	Q2KHR3 [1004-1012]		0	1053.5	105780	2	0.75	12.5733	28
[K].NQPIATEEK.[S]		1	8	1	Q96L73	Q96L73 [2087-2095]		0	1029.52	252461	2	-0.31	9.8929	14
[K].ELVLALYDYQEK.[S]		1	7	1	A0A0D9SGF6	A0A0D9SGF6 [970-981]		0	1483.77	190463	2	2.54	50.14	30
[R].VDDESMQR.[F]		1	1	1	Q6P2Q9	Q6P2Q9 [1232-1239]		0	979.415	2300412	2	0.09	9.0862	29
[R].LYSVSYLLK.[D]		1	10	2	P21333	P21333 [2613-2621]		0	1085.62	2.62364e+06	2	0.63	48.2455	20
[R].LAEQQDLQR.[D]		1	8	1	G3V5X4	G3V5X4 [6025-6033]		0	1100.57	104382	2	-2.62	13.1457	22
[K].ASLEGNLAETENR.[Y]		1	3	1	Q04695	Q04695 [322-334]		0	1403.68	112150	2	-4.29	23.6226	33
[K].ASSLIEEAK.[K]		1	2	1	Q9Y490	Q9Y490 [1162-1170]		0	947.504	1.05987e+06	2	2.04	19.4746	24
[R].MSQLEVK.[E]		1	5	2	P15924	P15924 [316-322]		0	834.439	479376	2	-3.75	17.2381	31
[R].EHCPAGQPVK.[V]	1xCarbamidomethyl [C3]	1	2	1	Q6P2Q9	Q6P2Q9 [433-442]		0	1122.54	851542	2	1.42	7.8744	28
[K].ASNIVMLR.[M]		1	2	1	P98175	P98175 [127-134]		0	903.508	363513	2	-2.1	29.2707	26
[K].FMELLEPLNER.[K]		1	4	1	Q01082	Q01082 [1467-1477]		0	1390.7		2	-1.47	51.0344	18
[K].WQQLQAK.[R]		1	2	1	Q6P2Q9	Q6P2Q9 [37-43]		0	901.489	1.0161e+06	2	0.51	17.3855	23
[K].ANLQIDQINTDLNLER.[S]		1	3	2	P35579	P35579 [1755-1770]		0	1869.97	453503	2	0.98	48.6866	21
[R].TTQIINITMTK.[K]	1xOxidation [M9]	1	8	1	A0A024R5M9	A0A024R5M9 [1797-1807]		0	1279.69	270236	2	0.91	31.6203	15
[K].GTEGWESAATQTK.[N]		1	3	1	H0Y720	H0Y720 [392-404]		0	1365.63	191956	2	1.43	21.0629	25
[K].LASMSPIGTDLETVK.[Q]	1xOxidation [M4]	2	7	1	A0A494C073; A0A0U1RQJ2	A0A494C073 [73-87]; A0A0U1RQJ2 [1396-1410]		0	1577.81	291446	2	1.64	36.3709	18
[R].KADPDAAHRPR.[I]		1	1	1	Q6P6C2	Q6P6C2 [328-338]		1	1233.64		3	-0.52	7.4777	28
[K].TTQEQLAR.[E]		1	8	1	Q9P2E9	Q9P2E9 [1376-1383]		0	946.495	5018086	2	0.25	9.4498	54
[R].SLQYEYK.[A]		1	2	1	O75643	O75643 [8-14]		0	930.457	2.95714e+06	2	0.38	18.9028	46
[K].EVQSNMVPR.[S]	1xOxidation [M6]	1	5	1	H0Y4W2	H0Y4W2 [3654-3662]		0	1075.52		2	6.13	10.468	24
[K].TSEVPYAGINIGPVHK.[K]		1	5	1	O60841	O60841 [1000-1015]		0	1681.89	132588	3	-0.15	38.5465	4
[K].VGGTSDVEVNEK.[K]		1	8	1	B7Z4F6	B7Z4F6 [383-394]		0	1233.6	146005	2	5.45	12.9955	36
[K].TDPVDIYK.[S]		1	5	1	H0YLE8	H0YLE8 [517-524]		0	950.483	391216	2	-1.65	25.2189	18
[R].SAALQPEPIK.[V]		1	2	1	Q92673	Q92673 [82-91]		0	1053.59		2	-0.08	22.195	17
[K].QPAPTTIGGLNK.[K]		1	8	1	P27816	P27816 [727-738]		0	1196.66	1.1782e+06	2	-0.7	23.3043	29
[R].DQIIELDQTGNQLK.[F]		2	7	1	A0A7P0MQR8; A0A590UJG2	A0A7P0MQR8 [6494-6507]; A0A590UJG2 [4488-4501]		0	1614.83	167631	2	1.03	38.6587	23
[K].AAGSGELGVTMK.[G]		2	6	1	A0A024R321; A0A804HK76	A0A024R321 [481-492]; A0A804HK76 [481-492]		0	1120.57	792925	2	2.08	23.1745	17
[R].QVLFTPATQAAR.[Q]		1	2	1	Q5T4S7	Q5T4S7 [4131-4142]		0	1302.72	145392	2	3.67	32.3943	24
[K].ESALTLACYK.[G-]	1xCarbamidomethyl [C8]	2	8	1	Q8IWZ3; O75179	Q8IWZ3 [373-382]; O75179 [402-411]		0	1155.57	285069	2	1.08	32.5683	14
[K].AQEQQQQMAELHSK.[L]	1xOxidation [M8]	1	6	1	Q9P2E9	Q9P2E9 [908-921]		0	1671.78	2577835	3	0.94	8.379	28
[KE].GEGPDVDVNLPK.[A]		1	3	1	Q09666	Q09666 [2781-2792]; [3037-3048]; [3819-3830]; [4203-4214]; [4667-4678]		0	1239.62	360443	2	-5.55	32.35	23
[R].VAECSTGTLDYILQR.[C]	1xCarbamidomethyl [C4]	1	11	1	A0A1B0GVH5	A0A1B0GVH5 [323-337]		0	1725.85	119094	2	0.83	46.558	23
[R].YLVQDGAQVEAK.[A]		1	2	1	Q12955	Q12955 [484-495]		0	1320.68	186412	2	2.74	22.62	20
[R].QQVAPTDDETGK.[E]		1	7	1	A0A0D9SGF6	A0A0D9SGF6 [958-969]		0	1288.6	3.53111e+06	2	1.18	9.9065	26
[K].ILTTEGR.[N]		1	2	1	Q08211	Q08211 [1012-1018]		0	789.446	558924	2	0.65	11.7501	37
[K].IIQINTDSLVQEK.[K]		1	3	1	Q5JSL3	Q5JSL3 [270-282]		0	1500.83	182486	2	1	41.0867	18
[R].EQEVNILK.[K]		1	3	1	P35579	P35579 [1166-1173]		0	972.536	22749440	2	1.65	25.0057	23
[K].QTLENERGELANEVK.[V]		1	3	1	P35579	P35579 [1220-1234]		1	1729.87	899529	3	2.1	23.2954	4
[K].GLLDVLPK.[N]		1	4	1	O95071	O95071 [2657-2664]		0	854.535	389165	2	-0.2	49.8107	16
[K].VDGAYVAVK.[F]		1	2	1	O95071	O95071 [673-681]		0	921.504	454480	2	0.8	19.4377	28
[K].YEELQVTVGR.[H]		1	1	1	P35908	P35908 [375-384]		0	1193.62	3589767	2	-1.89	30.2191	26
[K].ESVTDYTTPSSSLPNTVATNNTK.[M]		1	5	1	Q9Y520	Q9Y520 [2185-2207]		0	2427.15		2	4.42	34.5919	5
[R].TQMLVTTPEK.[W]	1xOxidation [M3]	1	2	1	Q8N3C0	Q8N3C0 [578-587]		0	1163.6	441812	2	1.93	17.1473	36
[R].LGTPELSTAER.[K]		1	9	1	A0A024R0Y2	A0A024R0Y2 [2073-2083]		0	1173.61	313421	2	0.12	24.3609	16
[R].TSESLENEPENLVR.[V]		1	1	1	Q8TD26	Q8TD26 [1651-1664]		0	1616.78	129444	2	-0.03	31.9305	11
[R].LFIISTK.[A]		1	5	1	P46100	P46100 [2112-2118]		0	821.513	145735	2	-1.72	38.8798	33
[K].QVSPAASLR.[H]		1	2	1	A0A2R8YH03	A0A2R8YH03 [1300-1308]		0	928.521	330747	2	0.78	17.4785	17
[K].EQIIELQSK.[L]		1	1	1	Q8TDY2	Q8TDY2 [1174-1182]		0	1087.6		2	4.2	27.8051	18
[K].VAQYVVR.[E]		2	33	1	A0A2U3TZM0; Q12873	A0A2U3TZM0 [1269-1275]; Q12873 [1288-1294]		0	834.483	4018350	2	0.13	16.6166	30
[K].LEVLNQR.[W]		2	7	2	A0A494C073; A0A0U1RQJ2	A0A494C073 [243-249]; A0A0U1RQJ2 [1566-1572]		0	871.5	883970	2	0.45	21.0959	21
[K].ALSEFGSK.[I]		1	2	1	Q14008	Q14008 [151-158]		0	838.431	659625	2	0.1	18.1149	13
[K].ATQSYLQEK.[V]		1	5	1	F8VU51	F8VU51 [491-499]		0	1067.54	235769	2	1.28	14.8041	23
[R].DIPSLVVAGQK.[G]		1	2	1	A0A2R8YH03	A0A2R8YH03 [1324-1334]		0	1126.65	687400	2	-0.75	38.9709	21
[K].VEMSGPVTVLTR.[Q]	1xOxidation [M3]	1	4	1	E7EQS8	E7EQS8 [1077-1088]		0	1304.69	1.47146e+06	2	-0.15	31.227	19
[K].DLAPYLPSVTPGLK.[A]		1	3	1	A0A024RBS1	A0A024RBS1 [1411-1424]		0	1470.82	71329.2	2	3.39	50.9018	22
[KR].GTGASGSFK.[L]		1	10	1	Q4VB24	Q4VB24 [98-106]		0	811.394	2.94318e+06	2	-0.75	8.7371	25
[K].LSPDAIPGK.[W]		1	3	1	P49327	P49327 [1583-1591]		0	897.504	3.90612e+06	2	0.55	20.96	26
[K].TEELNKEVASNSELVQSSR.[S]		1	3	1	P08779	P08779 [312-330]		1	2120.05	163935	3	1.97	25.9806	28
[K].SLAAEEEAAR.[Q]		1	1	1	Q15149	Q15149 [2130-2139]		0	1046.51	175911	2	0.7	14.9119	26
[R].SIEPLTYGR.[I]		1	1	1	Q8N3C0	Q8N3C0 [1809-1817]		0	1035.55	890490	2	1.28	28.7489	23
[R].IDDIFER.[S]		1	4	2	Q01082	Q01082 [1541-1547]		0	907.452	2.9019e+06	2	0.38	33.7595	22
[K].HIAEDADR.[K]		2	21	1	A0A494BZZ2; A0A0S2Z4G6	A0A494BZZ2 [117-124]; A0A0S2Z4G6 [153-160]		0	926.433	385656	2	0.23	7.7912	15
[K].LVAEGNLYSDK.[I]		1	5	1	A0A024R674	A0A024R674 [1234-1244]		0	1208.62	425544	2	2.95	23.8631	42
[R].ELEVMTAK.[Y]	1xOxidation [M5]	1	10	1	A0A024R5M9	A0A024R5M9 [1504-1511]		0	936.471	176920	2	0.62	14.5187	19
[R].SVNFSLTPNEIK.[V]		1	4	1	A0A024RAM4	A0A024RAM4 [1276-1287]		0	1348.71	618879	2	-0.06	42.023	15
[K].MAEVIGSK.[L]	1xOxidation [M1]	1	2	1	Q9NU22	Q9NU22 [593-600]		0	850.434	1.2547e+06	2	-1.21	10.7604	40
[R].AGGEELDEGVAK.[D]		1	2	1	Q32MZ4	Q32MZ4 [691-702]		0	1174.56	102918	2	1.06	16.4404	23
[K].DGADFAK.[W]		1	20	1	P04075	P04075 [141-147]		0	723.331	227382	2	0	11.4008	30
[R].LAPLLLGNPQPMVM.[-]	2xOxidation [M12; M14]	1	1	1	Q9H1A4	Q9H1A4 [1931-1944]		0	1525.81	222125	2	1.37	51.6606	21
[K].KPMSLASGLVPAAPPK.[R]	1xOxidation [M3]	1	7	1	P27816	P27816 [739-754]		0	1579.89	228505	3	1.15	31.3207	18
[R].FPPVVFYTPK.[E]		1	3	1	Q6P2Q9	Q6P2Q9 [1311-1320]		0	1194.66	227073	2	-0.26	50.5536	21
[R-].MLLQSSEGR.[C-]		1	4	1	O75643	O75643 [1367-1375]		0	1020.51	1.43156e+06	2	-1.3	20.2458	41
[K].VNMPAKPAPPTK.[A]	1xOxidation [M3]	1	1	1	Q14008	Q14008 [1078-1089]		0	1266.69	631315	3	-0.09	9.6506	21
[K].MLPSVPATAVR.[V]	1xOxidation [M1]	1	2	1	Q5VZL5	Q5VZL5 [328-338]		0	1157.63	838699	2	0.09	30.9918	21
[R].VQAQGPGLK.[E]		2	6	1	A0A024R321; A0A804HK76	A0A024R321 [1331-1339]; A0A804HK76 [1331-1339]		0	897.515	4.24395e+06	2	-0.54	11.6625	23
[K].FMELLEPLNER.[K]	1xOxidation [M2]	1	4	2	Q01082	Q01082 [1467-1477]		0	1406.7	818979	2	0.34	44.6323	8
[K].AEVSIQNNK.[D]		2	6	1	A0A024R321; A0A804HK76	A0A024R321 [1178-1186]; A0A804HK76 [1178-1186]		0	1002.52	4974128	2	0.75	11.047	31
[K].DAEEWFFTK.[T]		1	2	1	P02533	P02533 [301-309]		0	1172.53	481638	2	1.82	49.7458	19
[R].VPDVQDGVR.[A]		1	3	1	Q15149	Q15149 [402-410]		0	984.511	125630	2	-2.64	17.9213	28
[K].SQDDIIPPSR.[N]		1	4	1	Q05707	Q05707 [271-280]		0	1127.57		2	0.55	22.2478	25
[K].VPEPCPSIVTPAPAQQK.[T]	1xCarbamidomethyl [C5]	1	2	1	P22528	P22528 [69-85]		0	1818.94	84430.1	2	1.26	32.3757	16
[R].SQYEQLAEQNRK.[D]		1	2	1	A0A1B0GVI3	A0A1B0GVI3 [323-334]		1	1493.73	6.28737e+06	3	-0.13	14.1769	8
[K].AVEDEATK.[G]		1	2	1	Q9Y490	Q9Y490 [2134-2141]		0	862.415	2.53865e+06	2	0.37	8.0332	30
[R].SFVAMDTK.[D]	1xOxidation [M5]	1	1	1	A3KMH1	A3KMH1 [1880-1887]		0	914.429	3.49409e+06	2	0.56	13.4159	18
[K].TEIEQTK.[IK]		1	4	1	A0A1W2PQA1	A0A1W2PQA1 [418-424]		0	848.436	1.10789e+06	2	0.4	8.2899	34
[R].LADALQELR.[A]		1	10	1	A0A6Q8PF80	A0A6Q8PF80 [241-249]		0	1028.57	101512	2	1.59	35.3416	26
[R].EMENIIATVR.[D]	1xOxidation [M2]	1	1	1	Q8N3C0	Q8N3C0 [1595-1604]		0	1191.6	658008	2	6.36	29.2899	45
[R].TISNPEVVMK.[R]	1xOxidation [M9]	1	9	1	J3KN01	J3KN01 [214-223]		0	1133.59	918687	2	1.07	17.5543	28
[R].VVLPYLVPK.[L]		1	3	1	A0A024RBS1	A0A024RBS1 [1836-1844]		0	1027.66	381688	2	0.64	49.1953	24
[K].ISDSEGFK.[A]		1	4	1	Q9BSV4	Q9BSV4 [199-206]		0	882.42	245931	2	0	14.0497	15
[K].TLDSVAK.[E]		1	12	1	A0A6Q8PF80	A0A6Q8PF80 [91-97]		0	733.409	1.0533e+06	2	0	10.8501	31
[R].TLDQSPELR.[S]		1	3	1	P42345	P42345 [1162-1170]		0	1058.55	184053	2	0.91	19.4429	40
[R].LEELGDQR.[H]		1	8	1	A0A3F2YNW8	A0A3F2YNW8 [538-545]		0	959.479	119730	2	2.08	15.5699	24
[K].TKPLATTQPAK.[T]		1	8	1	P27816	P27816 [701-711]		0	1155.67	1.054e+06	2	0.8	8.6422	31
[K].IEISELNR.[V]		2	8	3	P35908; H6VRF8	P35908 [394-401]; H6VRF8 [396-403]		0	973.531	41398360	2	-1.74	27.9686	28
[K].ATAVMPDGQFK.[D]	1xOxidation [M5]	1	3	1	B2R4P2	B2R4P2 [17-27]		0	1180.57	185982	2	-3.5	18.7084	11
[R].SQNIVTDSSSLSAEAIR.[Q]		1	4	2	Q01082	Q01082 [1548-1564]		0	1777.89	3.89806e+06	2	0.13	35.0515	5
[R].VGLQAQPVPDEIVK.[K]		1	7	1	Q12955	Q12955 [1177-1190]		0	1492.84	350270	2	-0.66	38.715	15
[K].GSNEEDTDTPLFIGK.[V]		1	3	1	A6NHR9	A6NHR9 [1543-1557]		0	1622.75	1.10818e+06	2	2.12	37.9098	44
[R].LQAQNIQQR.[H]		1	3	1	Q9UK61	Q9UK61 [1425-1433]		0	1098.6	135234	2	1.16	11.7083	27
[R].LPVEEAYK.[R]		1	2	1	P15924	P15924 [2310-2317]		0	948.504	761190	2	0.23	21.4535	30
[R].LPPDVLR.[W]		1	1	1	P78527	P78527 [2916-2922]		0	809.488	923598	2	-0.15	28.4732	31
[R].TFHIFYQLLSGAGEHLK.[S]		1	1	1	P35580	P35580 [280-296]		0	1961.03	361846	3	-0.05	51.1792	10
[K].ASNIVMLR.[M]	1xOxidation [M6]	1	2	1	P98175	P98175 [127-134]		0	919.503	899511	2	-0.85	23.6357	13
[K].DYSPYFK.[T]		2	3	1	P02533; P08779	P02533 [161-167]; P08779 [163-169]		0	919.42	1.19172e+06	2	-0.14	29.1127	16
[K].QDTELQEK.[E]		1	5	1	B2RTS4	B2RTS4 [575-582]		0	990.474	206278	2	-0.34	9.2127	17
[R].ADDTDSQSWR.[S]		1	2	1	A0A804HK76	A0A804HK76 [1464-1473]		0	1180.49	133541	2	0.91	13.7606	20
[R].ASVSPMDEPVPDSESPIEK.[V]	1xOxidation [M6]	1	4	1	A0A024RAM4	A0A024RAM4 [1375-1393]		0	2029.93	64966.9	2	0.85	28.4458	2
[K].ALGTLGMTTNEK.[G]	1xOxidation [M7]	1	8	1	Q5T4S7	Q5T4S7 [4803-4814]		0	1251.62	149550	2	-0.78	19.4086	11
[K].ALNMAIPGGPK.[F]		1	2	1	Q6P2Q9	Q6P2Q9 [268-278]		0	1068.59	2.5112e+06	2	1.77	34.4412	36
[K].SVIPNIDK.[N]		1	1	1	Q9UKA4	Q9UKA4 [956-963]		0	885.504	428388	2	-1.03	28.0251	17
[R].ADGSGYGSTLPPEK.[L]		1	9	1	J3KN01	J3KN01 [370-383]		0	1378.65	165928	2	1.23	19.5261	14
[R].TGQLFLK.[I]		1	4	1	Q6P2Q9	Q6P2Q9 [1814-1820]		0	806.477	5394428	2	-0.19	29.3401	41
[K].VDELEAALR.[M]		1	2	1	Q8N1N4	Q8N1N4 [375-383]		0	1015.54	362142	2	-1.08	33.2719	30
[K].VIELTGDVTPDMK.[S]		1	1	1	Q8N3C0	Q8N3C0 [1404-1416]		0	1417.72	336030	2	-3.8	39.7592	29
[K].TEGKPAEVK.[K]		1	8	1	P27816	P27816 [839-847]		0	958.52		2	0.37	7.628	27
[K].SELLVEQGR.[L]		1	10	1	Q32P42	Q32P42 [344-352]		0	1030.55	82457	2	-3.4	22.8838	12
[K].SEQSSDDLR.[T]		1	2	1	Q7Z7G8	Q7Z7G8 [2295-2303]		0	1036.45	611497	2	-0.13	8.7773	32
[K].VTNIGNQQIDK.[V]		1	3	1	F8VSC5	F8VSC5 [637-647]		0	1229.65	235369	2	2.82	15.9889	24
[K].VTQLTDR.[W]		1	4	1	P15924	P15924 [860-866]		0	832.452	2.14051e+06	2	-0.35	10.7938	39
[K].SEQVQGAQK.[Q]		1	7	1	A0A5F9ZH07	A0A5F9ZH07 [324-332]		0	974.49	795766	2	0.45	7.6029	27
[K].DICLIGGK.[G]	1xCarbamidomethyl [C3]	2	2	1	A3KMH1; B3KT81	A3KMH1 [442-449]; B3KT81 [421-428]		0	875.466	1.94934e+06	2	0.12	32.0414	33
[K].QVTEEVR.[K]		1	1	1	P12270	P12270 [981-987]		0	860.447	611862	2	0.25	9.6516	23
[R].TFESSQIESVK.[R]		1	3	1	Q5T200	Q5T200 [1378-1388]		0	1254.62	210670	2	-4.35	24.3055	15
[R].LMDEAVLALR.[N]	1xOxidation [M2]	1	4	1	A0A024RBS1	A0A024RBS1 [111-120]		0	1146.62	140556	2	0.41	38.9545	17
[K].ECEGLATLDNK.[A]	1xCarbamidomethyl [C2]	1	3	1	Q5VYS8	Q5VYS8 [799-809]		0	1249.57	285061	2	-2.03	24.0218	16
[R-].MSVEADINGLR.[R]	1xOxidation [M1]	1	6	1	P02533	P02533 [212-222]		0	1220.59	173211	2	3.47	31.1205	10
[R].ISAVESQPSR.[K]		1	4	1	Q9Y520	Q9Y520 [912-921]		0	1073.56	1.76951e+06	2	1.66	11.382	28
[R].NILPITTAK.[V]		1	8	1	Q5VYS8	Q5VYS8 [1095-1103]		0	970.593	772955	2	0.22	35.042	28
[R].LQTFLSK.[R]		1	4	1	Q6AHZ7	Q6AHZ7 [1156-1162]		0	836.488	1.41351e+06	2	0.18	28.7186	14
[R].ELYLEDSPLELK.[I]		1	1	1	Q8TEM1	Q8TEM1 [127-138]		0	1448.75		2	1.16	50.0919	14
[K].LQEMEGTVK.[S]	1xOxidation [M4]	1	3	1	P35579	P35579 [1794-1802]		0	1050.51	12200129	2	0.94	9.4643	31
[K].ELVQASER.[L]		1	5	1	Q5VT25	Q5VT25 [550-557]		0	931.484	494416	2	1.27	12.1071	42
[R].QGLQQTQQQQQTAALVR.[Q]		1	5	1	Q93074	Q93074 [2140-2156]		0	1926.02		3	0.48	24.1252	19
[R].EDVVTNGIGR.[V]		1	1	1	Q07954	Q07954 [1957-1966]		0	1059.54	77340.6	2	2.63	20.2914	19
[K].EVVEQGLLK.[M]		1	3	1	Q9BQG0	Q9BQG0 [287-295]		0	1014.58	545325	2	1.21	28.3818	25
[K].GILVFQLK.[R]		1	9	1	J3KN01	J3KN01 [337-344]		0	917.582	330940	2	1.3	50.4918	17
[K].EAQAVPATLPELEATK.[A]		1	2	1	Q15149	Q15149 [1251-1266]		0	1667.89	81179.6	2	-0.36	42.1233	12
[R].ELAQQIQK.[V]		1	16	1	Q59F68	Q59F68 [109-116]		0	957.536	103683	2	-2.81	13.8178	26
[K].FYLETQAGK.[L]		2	7	1	A0A7I2V4H7; O14578	A0A7I2V4H7 [413-421]; O14578 [817-825]		0	1056.54	111556	2	0.48	26.7252	14
[R].IELENYR.[L]		1	2	1	Q7RTP6	Q7RTP6 [891-897]		0	936.479		2	2.26	24.431	18
[R].QLEEAEEEAQR.[A]		1	3	1	P35579	P35579 [1878-1888]		0	1331.61	7182343	2	2	13.8257	38
[R].LVVGDSLK.[A]		1	15	1	A0A1U9X982	A0A1U9X982 [1773-1780]		0	830.498	439340	2	-0.12	24.7263	26
[R].EALAAEDR.[E]		1	3	1	Q15643	Q15643 [1598-1605]		0	874.426	154156	2	-1.8	10.5262	22
[K].EGPVLATSSGAGVFK.[M]		1	6	1	A5D8Z4	A5D8Z4 [997-1011]		0	1419.75	175807	2	0.37	37.0507	5
[K].ILDVMYSR.[L]		1	1	1	P78527	P78527 [1876-1883]		0	996.518	242819	2	0.26	34.7286	29
[R].MYAALGDPK.[A]		1	1	1	P78527	P78527 [3613-3621]		0	965.476	451752	2	-0.84	23.3371	24
[R].LESEGSPETLTNLR.[K]		1	5	1	Q9P035	Q9P035 [133-146]		0	1545.78	108479	2	3.12	32.4167	15
[K].SSSATASQPPESLPQPGLQK.[S]		1	2	1	Q5JSZ5	Q5JSZ5 [98-117]		0	2010.01		2	0.86	28.987	3
[K].MGSDEFDISPR.[I]	1xOxidation [M1]	1	1	1	Q8IWI9	Q8IWI9 [2533-2543]		0	1269.54	846075	2	4.78	28.735	41
[R].VELSPMQK.[K]		2	23	1	A0A2U3TZM0; Q12873	A0A2U3TZM0 [963-970]; Q12873 [986-993]		0	931.492	634262	2	0.08	21.5246	21
[R].MESTAGITTTTSPR.[T]		1	2	1	Q8TDY2	Q8TDY2 [656-669]		0	1452.7	139580	2	0.25	19.733	6
[R].EVETLPR.[K]		1	2	1	P46939	P46939 [265-271]		0	843.457	716726	2	-0.34	17.1452	32
[R].VEEEAAQK.[N]		1	4	1	P35579	P35579 [1092-1099]		0	903.442	29115142	2	-0.12	7.6236	45
[R].MLVESGTTDK.[T]	1xOxidation [M1]	1	1	1	O95714	O95714 [1999-2008]		0	1096.52		2	-0.2	10.7863	26
[R].EKEPIAASTNR.[G]		1	7	1	A0A0D9SGF6	A0A0D9SGF6 [802-812]		1	1215.63	2.95815e+06	2	0.06	9.1521	51
[K].MEGGTENDLR.[I]	1xOxidation [M1]	1	1	1	Q9BXP5	Q9BXP5 [257-266]		0	1137.48	155515	2	-1.09	9.8696	14
[K].VEDPEINSIQDIK.[E]		1	2	1	Q14690	Q14690 [1310-1322]		0	1499.76	188746	2	1.91	35.3363	19
[R].MDLQIGTEK.[A]		1	4	1	Q14966	Q14966 [1322-1330]		0	1034.52	116558	2	-1.96	29.1052	13
[K].VDSIDDR.[H]		1	4	1	Q01082	Q01082 [1250-1256]		0	819.384	14035673	2	-0.33	10.12	45
[R].ALVAVLLSR.[T]		1	4	1	A0A024RBS1	A0A024RBS1 [365-373]		0	941.614	133701	2	1.38	49.3631	37
[K].VDLIELSEK.[C]		1	1	1	Q69YN4	Q69YN4 [1550-1558]		0	1045.58	169620	2	0.58	40.054	12
[K].VCANEFK.[E]	1xCarbamidomethyl [C2]	1	3	1	Q6AHZ7	Q6AHZ7 [1362-1368]		0	867.403	419943	2	1.02	14.1748	27
[K].VAYQEAR.[G]		1	1	1	Q8TEM1	Q8TEM1 [935-941]		0	836.426	415904	2	1	9.4171	32
[K].LGNSGASPSSAGK.[-]	1xPhospho [S7(96.1)]	1	1	1	Q8IWI9	Q8IWI9 [3053-3065]	Q8IWI9 1xPhospho [S3059(96.1)]	0	1212.53	205611	2	0.35	9.3585	25
[K].SVEVEGYGSK.[K]		1	2	1	H7BXY3	H7BXY3 [68-77]		0	1054.51	85043.2	2	3.28	16.858	18
[K].AMLEEQLTAAR.[A]	1xOxidation [M2]	1	1	1	Q9P219	Q9P219 [364-374]		0	1248.63	214089	2	1.69	25.7669	20
[K].ETEPVEAYVIQK.[E]		1	4	1	A0A024RAM4	A0A024RAM4 [869-880]		0	1405.72	188578	2	-0.05	33.7683	8
[K].CSLEITLK.[E]	1xCarbamidomethyl [C1]	1	2	1	Q8TDY2	Q8TDY2 [853-860]		0	963.518	330177	2	0.68	35.3176	33
[K].LEDDAKDNQQK.[A]		1	20	1	A0A7P0T9C4	A0A7P0T9C4 [3419-3429]		1	1303.61	266494	3	-0.6	7.5966	29
[R].ALGEEVTR.[D]		1	1	1	O15020	O15020 [1126-1133]		0	874.463	657124	2	0.42	14.4648	23
[R].VFYVNQR.[V]		1	6	1	Q07864	Q07864 [1365-1371]		0	925.489	94134.9	2	-0.89	21.472	15
[K].SNESVDIQDQEEK.[V]		1	1	1	Q5UIP0	Q5UIP0 [1576-1588]		0	1520.67	897381	2	2.16	15.7364	29
[K].IATTAEPADK.[V]		1	6	1	A0A0U1RQJ2	A0A0U1RQJ2 [565-574]		0	1016.53	554952	2	1.26	9.8385	24
[R].DEEVEEAR.[Q]		1	5	1	Q92614	Q92614 [1594-1601]		0	976.422	299526	2	2.19	9.4573	39
[R].LDDMNQR.[W]	1xOxidation [M4]	1	3	1	P46939	P46939 [2533-2539]		0	907.394		2	1.12	7.7411	17
[K].LDFSSAEPEVK.[S]		1	11	1	A0A088AWN3	A0A088AWN3 [359-369]		0	1221.6	265320	2	-0.98	32.4529	15
[R].LDLPAAPGAVQAR.[N]		1	8	1	F8WEF5	F8WEF5 [600-612]		0	1278.72		2	0.11	36.6582	17
[R].VIFPTGDSK.[V]		1	2	1	P24928	P24928 [968-976]		0	963.515	729057	2	1.84	26.388	33
[RK].EYQELMNVK.[L]		2	14	1	P04259; P02538	P04259 [447-455]; P02538 [447-455]		0	1153.56	435233	2	2.05	29.0844	6
[RK].VLDELTLAR.[AT]		3	17	1	P02533; Q04695; P08779	P02533 [224-232]; Q04695 [193-201]; P08779 [226-234]		0	1029.59	6.24255e+06	2	2.4	38.3007	21
[R].DDGATSSVSALK.[R]		1	6	1	Q07864	Q07864 [22-33]		0	1150.56		2	2.24	19.618	22
[R].DAVSNTTNQLESK.[Q]		1	1	1	Q86UP2	Q86UP2 [431-443]		0	1406.68	110425	2	2.47	20.882	10
[-].XLAVEGPSK.[V]		1	1	1	H7C5L4	H7C5L4 [1-9]		0	871.488	317862	2	-1.01	14.6982	18
[K].MTSLETK.[T]	1xOxidation [M1]	1	1	1	P46013	P46013 [851-857]		0	825.402	687888	2	-0.64	8.6928	37
[K].ALELTGLK.[V]		1	14	1	B3KM80	B3KM80 [189-196]		0	844.514	2.45098e+06	2	-0.44	34.3718	28
[R].LEALLEAAGIGK.[L]		2	7	1	Q8IWZ3; O75179	Q8IWZ3 [146-157]; O75179 [175-186]		0	1184.69	452338	2	-1.02	48.2029	10
[K].SQADQFCQR.[L]	1xCarbamidomethyl [C7]	1	5	1	Q96N67	Q96N67 [382-390]		0	1139.49	369758	2	1.68	12.0321	39
[R].EGIAGVAVSSITK.[S]		1	2	1	Q9BYK8	Q9BYK8 [2538-2550]		0	1231.69	149152	2	5.26	38.3883	19
[K].MTENHVSQASVTIR.[I]	1xOxidation [M1]	1	1	1	B3KT81	B3KT81 [361-374]		0	1588.77	471260	3	-1.71	16.411	25
[K].SQLAAAAR.[A]		1	2	1	Q9Y490	Q9Y490 [1333-1340]		0	787.442	1676063	2	-0.4	9.8876	34
[R].MSQLEVK.[E]	1xOxidation [M1]	1	5	1	P15924	P15924 [316-322]		0	850.434	916979	2	-0.21	12.1569	32
[R].IEEVPELPLVVEDK.[V]		1	6	2	P36578	P36578 [144-157]		0	1608.87	4.24183e+06	2	3.5	50.9815	20
[R].VGENVSDVAPTQPR.[W]		1	4	1	E7EQL8	E7EQL8 [1063-1076]		0	1468.74	166919	2	2.5	21.3226	29
[K].MQSLLISNK.[E]	1xOxidation [M1]	1	2	1	Q7Z7G8	Q7Z7G8 [3484-3492]		0	1049.57	321401	2	1.17	23.9545	27
[K].ALEYVEAK.[S]		1	2	1	Q14690	Q14690 [1858-1865]		0	922.488	520228	2	-0.07	20.577	21
[K].EVIALQR.[T]		1	4	1	F5H269	F5H269 [2066-2072]		0	828.494	120721	2	-1.94	23.3465	10
[R].EGPINAESLGK.[S]		1	2	1	Q9UBS9	Q9UBS9 [63-73]		0	1114.57		2	1.11	24.1091	11
[K].LEMENQSLTK.[T]	1xOxidation [M3]	1	17	1	Q3V6T2	Q3V6T2 [465-474]		0	1208.58	552140	2	-1.14	12.1665	42
[K].MMMVLGAK.[W]	2xOxidation [M2; M3]	1	19	1	A0A2U3TZM0	A0A2U3TZM0 [201-208]		0	912.435	174122	2	-0.98	17.5003	26
[K].LLATGPDTR.[H]		1	3	1	Q7Z7G8	Q7Z7G8 [1192-1200]		0	943.521	617527	2	-0.18	17.1876	34
[K].SVVTVAVK.[G]		1	4	1	Q14966	Q14966 [818-825]		0	802.503	662567	2	-0.15	21.6105	35
[K].VALSSETEVALAR.[D]		1	7	1	P27816	P27816 [436-448]		0	1345.73	940605	2	-1.5	34.3835	20
[R].LITGLGVGR.[E]		1	3	1	Q9BQG0	Q9BQG0 [77-85]		0	885.552	209373	2	-0.14	31.8013	29
[R].LSLIGDR.[R]		1	6	1	O94915	O94915 [1944-1950]		0	773.452	232159	2	-1.18	28.8827	28
[R].LSLEGER.[Q]		1	5	1	P35658	P35658 [420-426]		0	803.426		2	0.32	18.6861	33
[K].YVEDEMAR.[L]		1	3	1	A6NHR9	A6NHR9 [681-688]		0	1012.44	264750	2	0.42	15.4323	26
[K].TQSILFNR.[H]		1	2	1	O75165	O75165 [1375-1382]		0	978.537	207620	2	-1.47	30.3229	11
[K].TETSAIK.[G]		1	8	1	B7Z687	B7Z687 [188-194]		0	749.404	1042150	2	-1.36	8.3516	21
[R].TETVTSFR.[K]		1	1	1	P78527	P78527 [3865-3872]		0	940.473	2.60073e+06	2	0.52	19.5631	18
[K].TQQQFTK.[E]		1	4	1	Q8IWZ3	Q8IWZ3 [849-855]		0	880.452	560525	2	0.36	8.7082	26
[R].IMFEVQDLK.[Y]		1	26	1	A0A7P0T9C4	A0A7P0T9C4 [2341-2349]		0	1122.59	93170.2	2	-1.64	45.6257	26
[R].TFSVWYVPEVTGTHK.[V]		1	8	1	P21333	P21333 [341-355]		0	1750.88	142732	3	-1.98	49.6216	18
[K].IQSQFTDAQK.[H]		1	5	1	P15924	P15924 [608-617]		0	1165.58	1118432	2	0.62	15.5688	19
[R].ASLDINK.[E]		1	6	1	D3DN91	D3DN91 [672-678]		0	760.42		2	1.32	15.517	10
[K].LMTGSETPSK.[V]	1xOxidation [M2]	1	1	1	Q5VUA4	Q5VUA4 [1841-1850]		0	1066.51	535909	2	0.43	8.9132	22
[R].EMENIIATVR.[D]		1	1	1	Q8N3C0	Q8N3C0 [1595-1604]		0	1175.61	369563	2	0.77	38.3707	22
[R].LLTDSSTDALEK.[V]		1	1	1	Q7Z333	Q7Z333 [746-757]		0	1292.66	219661	2	1.04	27.0399	15
[K].EPDSEQQPLK.[Q]		1	1	1	Q8IWI9	Q8IWI9 [1282-1291]		0	1170.56	605505	2	0.47	11.4554	29
[K].TIDDLEEK.[L]		1	7	1	B4DVY2	B4DVY2 [197-204]		0	962.468	330644	2	0.08	17.8901	17
[K].LNNQCELLSQLK.[G]	1xCarbamidomethyl [C5]	1	18	1	Q3V6T2	Q3V6T2 [1306-1317]		0	1459.76	153306	2	1.86	39.8444	22
[K].LPASFDAR.[E]		1	21	1	E9PQM1	E9PQM1 [80-87]		0	876.457	99309.8	2	-2.52	23.6421	30
[R].QSHSESPSLQSK.[S]		1	2	1	O60382	O60382 [110-121]		0	1314.63		3	-0.66	8.4737	21
[R].TLDSVLK.[K]		1	3	1	Q8IWI9	Q8IWI9 [867-873]		0	775.456	448486	2	1.16	25.2178	38
[K].LQNAAER.[L]		1	4	1	B0I1S0	B0I1S0 [678-684]		0	801.421	470784	2	1.41	7.8765	29
[K].ATEISTAVVQR.[S]		1	4	1	B3KNP0	B3KNP0 [793-803]		0	1174.64	227625	2	0.31	22.8079	20
[K].EMLAVDAPR.[R]		1	9	1	Q59GA5	Q59GA5 [517-525]		0	1001.51	65305.8	2	2.59	27.5519	21
[K].TLIAGQK.[S]		1	2	1	O95071	O95071 [1242-1248]		0	730.446	522021	2	-0.22	12.1951	28
[K].TNSLTDSTCDDSSEFK.[S]	1xCarbamidomethyl [C9]	1	8	1	A0A804HL12	A0A804HL12 [3037-3052]		0	1806.73	75551.5	2	1.36	23.4592	9
[R].LPLLPPESPGPLR.[Q]		1	7	1	A0A669KB89	A0A669KB89 [846-858]		0	1385.82	209531	2	3.79	49.6598	20
[K].TIMVDDSK.[T]		1	2	1	Q9Y490	Q9Y490 [99-106]		0	908.439	249116	2	-0.52	15.5762	31
[R].LQEDTDK.[A]		1	4	1	P12270	P12270 [468-474]		0	848.4	1.79747e+06	2	-1.17	7.6911	45
[K].ATAFPAEVK.[D]		1	3	1	Q5JSL3	Q5JSL3 [1566-1574]		0	933.504	273334	2	1.25	23.6724	21
[KR].LQQENSILR.[ND]		1	12	1	Q9P2E9	Q9P2E9 [798-806]		0	1100.61	2.56204e+06	2	0.7	21.9573	21
[R].ILTDHQK.[E]		1	1	1	Q5UIP0	Q5UIP0 [1063-1069]		0	854.473		2	-0.33	8.1376	35
[R].ELTAVVQK.[R]		1	11	1	H0YF32	H0YF32 [58-65]		0	887.52		2	1.15	18.5835	15
[K].IISLDAK.[L]		1	5	1	H6WCP5	H6WCP5 [587-593]		0	759.461	533704	2	0.2	24.2282	49
[K].VALLEDVNR.[M]		1	7	1	M0R0P8	M0R0P8 [1832-1840]		0	1028.57	189636	2	-4.46	32.7211	27
[R].VLTVINQTQK.[E]		1	3	1	P42766	P42766 [57-66]		0	1143.67	305656	2	2.73	23.7512	28
[R].VACDVEVDGVR.[E]	1xCarbamidomethyl [C3]	1	1	1	Q7Z7G8	Q7Z7G8 [3935-3945]		0	1218.58	113447	2	-0.32	22.226	24
[K].VAAYDKLEK.[T]		1	2	2	P35579	P35579 [1405-1413]		1	1036.57	1.8633e+06	3	0.55	14.5245	37
[KR].IIEEIQK.[VEYLK]		1	23	4	O75179	O75179 [865-871]		0	872.509	399508	2	-0.4	23.8805	17
[K].ELEPFLLR.[R]		1	1	1	O14646	O14646 [689-696]		0	1016.58	207143	2	0.83	49.7932	8
[R].CDSADLR.[H]	1xCarbamidomethyl [C1]	1	5	1	E9PK91	E9PK91 [688-694]		0	836.357	421000	2	-1.55	9.237	14
[R].IVNVTSLATEGGLVDMGGSK.[Y]	1xOxidation [M16]	1	1	1	Q8IWI9	Q8IWI9 [2651-2670]		0	1964	128634	2	2.02	47.293	6
[R].AYVPALQMAFK.[L]		1	2	1	P78527	P78527 [747-757]		0	1238.66	163621	2	1.49	50.1031	11
[K].TVFLVAEDK.[W]		1	1	1	A3KMH1	A3KMH1 [1271-1279]		0	1021.56	3808445	2	-0.71	34.4134	20
[R].AYLDIPNPR.[Y]		2	7	1	A0A7I2V4H7; O14578	A0A7I2V4H7 [1445-1453]; O14578 [1864-1872]		0	1058.56	85114.9	2	-0.24	35.6823	17
[K].APVGPVTMGLPLPMDPK.[K]	2xOxidation [M8; M14]	1	9	1	C9JE98	C9JE98 [1133-1149]		0	1751.91	35967.4	2	0.55	44.587	2
[R].TTVIQDGIK.[K]		1	3	2	Q6AHZ7	Q6AHZ7 [677-685]		0	974.552	1.96845e+06	2	0.5	20.3402	20
[K].TATDEAYKDPSNLQGK.[V]		1	7	1	A0A0D9SGF6	A0A0D9SGF6 [595-610]		1	1737.83	334411	2	0.59	16.2658	15
[K].LTVLSEER.[A]		1	7	1	A0A0D9SGF6	A0A0D9SGF6 [442-449]		0	946.52	8132951	2	-0.34	23.3794	42
[K].AVTLAVQPR.[L]		1	4	1	Q05C17	Q05C17 [415-423]		0	954.573	76175	2	-0.24	24.9425	24
[R].TDASTDLAMR.[S]	1xOxidation [M9]	1	2	1	Q9P219	Q9P219 [1500-1509]		0	1096.49	734063	2	-0.75	12.9583	17
[K].AQVSLNVLNDLAK.[V]		1	2	1	P46939	P46939 [930-942]		0	1384.78	140456	2	0.8	50.2703	17
[KR].LISDINK.[A]		2	7	1	Q01082; O15020	Q01082 [388-394]; O15020 [391-397]		0	802.467	13190529	2	-0.06	17.298	39
[R].EQTDFYR.[V]		1	3	1	Q9HCK8	Q9HCK8 [1802-1808]		0	958.426		2	-1	17.6354	13
[K].LLQLTEK.[R]		1	4	1	Q01082	Q01082 [1992-1998]		0	844.514	8504378	2	0.14	26.2109	38
[K].ERTEEPMETEPK.[G]	1xOxidation [M7]	1	23	1	A0A2U3TZM0	A0A2U3TZM0 [1612-1623]		1	1491.66	1.01735e+06	3	0.81	8.5739	20
[K].AVLQSMSGR.[DE]	1xOxidation [M6]	1	11	1	Q9HCK8	Q9HCK8 [1280-1288]		0	964.488	221178	2	-2.04	9.9033	17
[R].VAPDEHPILLTEAPLNPK.[I]		1	1	1	Q562R1	Q562R1 [97-114]		0	1954.06	3.21217e+06	3	0.82	40.3613	7
[K].LLQDFNR.[F]		1	1	1	P78527	P78527 [2836-2842]		0	905.484	1.24005e+06	2	0.26	24.9318	40
[R].TDFSEGK.[I]		1	2	1	O75165	O75165 [102-108]		0	783.352	509372	2	-0.64	9.5976	26
[K].AQIQEQK.[L]		3	14	1	A0A7P0MQR8; A0A590UJG2; A0A0U1RQJ2	A0A7P0MQR8 [5382-5388]; A0A590UJG2 [3264-3270]; A0A0U1RQJ2 [536-542]		0	844.452	1.07928e+06	2	-0.06	7.8117	32
[R].LLMNYEDK.[Y]	1xOxidation [M3]	1	1	1	Q9NU22	Q9NU22 [2762-2769]		0	1041.49	466278	2	-1.3	18.0045	16
[K].TTNTVEPLR.[G]		1	1	1	Q14210	Q14210 [47-55]		0	1030.55	345484	2	0.03	17.2948	32
[K].AQEEPPAK.[L]		1	5	1	E7EQT4	E7EQT4 [1162-1169]		0	869.436	759058	2	1.41	7.8262	35
[K].LILEVGEK.[S]		1	4	1	Q9C037	Q9C037 [249-256]		0	900.54	79699.1	2	0.17	23.5292	22
[K].LTNLNVDR.[N]		1	5	1	A0A669KB89	A0A669KB89 [314-321]		0	944.516	479025	2	1.88	19.1489	45
[K].VIYEGLTNYEK.[A]		1	4	1	H0Y4W2	H0Y4W2 [2256-2266]		0	1328.67	179709	2	4.69	33.9243	18
[K].TLSSASEKPK.[I]		1	5	1	Q5VT06	Q5VT06 [2124-2133]		0	1047.57	406611	3	-0.36	7.8272	14
[K].DMSMLEER.[I]	1xOxidation [M4]	1	2	1	Q14008	Q14008 [1412-1419]		0	1026.42		2	2.7	19.6983	21
[R].SFPLSSPISK.[F]		1	2	3	Q9NU22	Q9NU22 [3763-3772]		0	1062.58	498530	2	1.67	37.9224	37
[R].EAIYNDVLTK.[Q]		1	6	1	P46100	P46100 [2388-2397]		0	1165.61	234049	2	2.08	32.9608	16
[K].AEEDAALQAK.[K]		1	8	1	Q13428	Q13428 [65-74]		0	1045.52	147857	2	4.8	12.2326	46
[R].EANQAINPK.[L]		1	5	1	A0A0G2JLI4	A0A0G2JLI4 [357-365]		0	984.511	89693.1	2	-0.53	9.1501	31
[R].YSEIQDR.[C]		1	3	1	A0A590UJG2	A0A590UJG2 [3425-3431]		0	910.426	109295	2	-0.45	10.7721	19
[K].GGLVGTPAPFSIDTK.[G]		1	1	1	Q14315	Q14315 [1074-1088]		0	1459.78	151060	2	0.99	46.6277	16
[R].GYYSPGIVSTR.[N]		1	3	1	Q6AHZ7	Q6AHZ7 [1650-1660]		0	1199.61	330903	2	2.75	28.1044	15
[K].DVDGAYMTK.[V]		1	7	1	H6VRF8	H6VRF8 [290-298]		0	999.445	18806048	2	0.68	17.6703	20
[R].WQDIQNDPR.[Y]		1	19	1	A0A2U3TZM0	A0A2U3TZM0 [1738-1746]		0	1171.55	1.00264e+06	2	4.43	19.081	25
[K].AEAESLYQSK.[Y]		1	7	1	H6VRF8	H6VRF8 [367-376]		0	1125.54	29034348	2	-5.17	15.8253	29
[K].GEYTLVVK.[W]		1	10	1	P21333	P21333 [2624-2631]		0	908.509	1.3436e+06	2	-0.39	27.4917	26
[R].QYGPNVPEPILQK.[L]		2	2	1	A3KMH1; B3KT81	A3KMH1 [942-954]; B3KT81 [921-933]		0	1482.8	240122	3	0.68	37.5511	16
[R].DTVEVALEDK.[G]		1	1	1	Q14315	Q14315 [422-431]		0	1118.56	245201	2	3.15	27.9404	18
[R].NSAPASVSPDGTR.[V]		1	13	1	Q149N6	Q149N6 [1613-1625]		0	1258.6	345779	2	1.26	11.6813	16
[R].FQVEQIGDNK.[Y]		2	10	1	A0A494C073; A0A0U1RQJ2	A0A494C073 [1078-1087]; A0A0U1RQJ2 [2401-2410]		0	1177.58	282016	2	0.92	26.0015	21
[K].VSPTGAAGR.[D]		1	7	1	A0A669KB89	A0A669KB89 [1139-1147]		0	815.437	1.35246e+06	2	-0.07	8.3978	18
[K].SAVQGPPER.[D]		1	20	1	Q9UP60	Q9UP60 [200-208]		0	940.485	206194	2	-2.92	10.078	21
[K].YLDGNANK.[S]		1	4	1	H0YJZ6	H0YJZ6 [1242-1249]		0	894.432	248622	2	0.13	9.3061	17
[R].AELIVQPELK.[Y]		1	5	1	P15924	P15924 [85-94]		0	1139.67	1.28167e+06	2	1.17	38.2808	30
[K].DQNLVIEK.[G]		1	1	1	Q9Y2F5	Q9Y2F5 [1413-1420]		0	958.52	101102	2	-0.78	21.717	13
[R].GDEVMVELAENGKK.[A]	1xOxidation [M5]	1	4	1	P35580	P35580 [55-68]		1	1534.74	110219	3	0.79	21.088	15
[R].QQEQQVPILEK.[F]		1	3	1	P49327	P49327 [1106-1116]		0	1339.72	555939	2	0.46	28.3584	17
[K].GALALEEK.[R]		1	3	1	P35579	P35579 [1717-1724]		0	830.462	13152931	2	-0.33	20.0722	40
[R].YSALEQK.[H]		1	6	1	Q14789	Q14789 [363-369]		0	838.431	420951	2	-0.7	11.5284	21
[R].VVQSMTQLVR.[R]	1xOxidation [M5]	1	2	1	Q9C0C9	Q9C0C9 [1108-1117]		0	1176.64	135705	2	1.79	17.8072	20
[K].GQDIFQR.[S]		1	1	1	O75165	O75165 [1159-1165]		0	863.437	263243	2	-0.2	21.3537	17
[R].SALDVASEQR.[R]		1	3	1	O95248	O95248 [723-732]		0	1075.54	718964	2	5.05	18.2638	28
[K].GEILLEEEK.[S]		1	1	1	Q5UIP0	Q5UIP0 [1037-1045]		0	1059.56	148046	2	3.9	28.5682	31
[K].GQLTEASSATSK.[A]		1	1	1	Q14571	Q14571 [1865-1876]		0	1179.59	311767	2	2.03	10.4773	22
[K].VVNANQNASPNVPGK.[R]		1	3	1	Q8IWI9	Q8IWI9 [599-613]		0	1508.78	160541	2	0.22	14.1093	21
[R].DIMLATGK.[L]	1xOxidation [M3]	1	3	1	P49327	P49327 [1575-1582]		0	864.45	1.4119e+06	2	0.12	20.2664	12
[K].VVVEPPEGEEK.[V]		1	23	1	A0A2U3TZM0	A0A2U3TZM0 [1594-1604]		0	1211.62	992613	2	0.6	19.3599	20
[K].VVETELQEGATK.[Q]		1	1	1	Q8NFC6	Q8NFC6 [923-934]		0	1303.67	123727	2	1.41	18.9494	25
[K].QEGPATQVSK.[K]		1	3	1	Q13428	Q13428 [1055-1064]		0	1044.53	199408	2	0.13	9.0763	17
[K].QEAATLAANNTQLQAR.[V]		1	9	1	A0A024R5M9	A0A024R5M9 [420-435]		0	1699.87	244706	3	-0.62	23.1896	6
[K].DSETGLLIK.[E]		1	2	1	Q9NU22	Q9NU22 [782-790]		0	975.536	802294	2	0.49	32.3711	31
[K].FGDSNTVMR.[F]		1	4	1	P15924	P15924 [917-925]		0	1026.47	139211	2	-0.57	18.935	26
[K].DSLIELK.[E]		1	4	1	Q8NI27	Q8NI27 [1426-1432]		0	817.467	213973	2	-1	34.6378	17
[K].YLQAVVSSMPR.[Y]	1xOxidation [M9]	1	1	1	O95248	O95248 [1245-1255]		0	1266.65		2	0.26	25.199	26
[R].SECSSDFGGK.[D]	1xCarbamidomethyl [C3]	1	10	1	Q14C86	Q14C86 [787-796]		0	1073.42		2	0.61	10.1335	1
[K].VYSCLNNK.[L]	1xCarbamidomethyl [C4]	1	2	1	Q5UIP0	Q5UIP0 [877-884]		0	997.477	141745	2	-1.08	12.1271	19
[K].GADVNAPPVPSSR.[D]		2	12	1	Q8IWZ3; O75179	Q8IWZ3 [1280-1292]; O75179 [1308-1320]		0	1266.64	946920	2	1.47	20.0219	31
[R].VVAVSPQMR.[L]	1xOxidation [M8]	1	5	1	H0Y4W2	H0Y4W2 [3588-3596]		0	1002.54	140620	2	0.68	13.5164	13
[K].SEGDGTQDIVDK.[S]		1	1	1	Q5UIP0	Q5UIP0 [1513-1524]		0	1263.57	1343727	2	-0.32	14.7114	10
[K].DLQNFLK.[K]		1	2	1	P06702	P06702 [44-50]		0	877.478	637021	2	-0.24	41.3104	27
[R].HVLVTLGEK.[M]		1	13	1	B7Z6Z4	B7Z6Z4 [204-212]		0	995.588	152926	2	0.88	22.6242	16
[KR].YEDEINKR.[T]		6	32	1	Q7Z794; P35908; H6VRF8; P04259; P02538; P13647	Q7Z794 [254-261]; P35908 [268-275]; H6VRF8 [270-277]; P04259 [253-260]; P02538 [253-260]; P13647 [258-265]		1	1066.52		2	-2.25	9.4326	27
[K].QVDLDSR.[H]		1	7	1	A0A804HL12	A0A804HL12 [3922-3928]		0	832.416	412234	2	-1	12.828	17
[K].GQGTEFNLTFR.[K]		1	2	1	O75165	O75165 [63-73]		0	1269.62	66056.6	2	-2.58	41.9869	28
[K].AFEDELR.[G]		1	5	1	A0A024R674	A0A024R674 [681-687]		0	879.421	189270	2	0.38	24.4867	31
[K].FLDSGPNK.[A]		1	3	1	A0A3B3IUB9	A0A3B3IUB9 [3061-3068]		0	877.441	96808.7	2	-1.41	15.6201	20
[K].VPQFSFSR.[L]		1	3	1	P27708	P27708 [1263-1270]		0	967.5	256597	2	0.53	34.858	13
[R].VNIGQGSHPQK.[V]		2	6	2	A0A024R321; A0A804HK76	A0A024R321 [734-744]; A0A804HK76 [734-744]		0	1164.61	1.68598e+06	3	-0.47	8.7393	15
[K].DGAGNSFDLSSLSR.[Y]		1	3	1	P11717	P11717 [1373-1386]		0	1425.66	127365	2	2.13	40.9519	20
[K].KVPQVSTPTLVEVSR.[N]		1	13	1	B2RBS8	B2RBS8 [438-452]		1	1639.94	936469	3	-0.09	34.472	39
[K].EELSAVER.[L]		1	1	1	P46013	P46013 [2614-2621]		0	932.468	80408.6	2	-0.37	16.3054	26
[R].DFTVASPAEFVTR.[F]		1	8	1	A0A024R0Y2	A0A024R0Y2 [21-33]		0	1439.72	106793	2	0.9	49.7757	9
[R].KSVLADQGK.[S]		1	7	1	E9PK91	E9PK91 [413-421]		1	945.536	464522	2	0.77	8.5004	32
[K].EEPVEALTFSR.[E]		1	7	1	Q14766	Q14766 [778-788]		0	1277.64	231820	2	-2.73	39.8536	26
[R].DGMAFNALIHK.[H]	1xOxidation [M3]	1	5	1	Q01082	Q01082 [204-214]		0	1232.61	77830.7	2	-0.63	31.6117	13
[R].LAEPTEK.[E]		1	1	1	Q9NU22	Q9NU22 [1284-1290]		0	787.42	1.32131e+06	2	-0.55	9.5965	33
[K].FGTSETSK.[TA]		1	1	1	P49792	P49792 [1523-1530]; [1586-1593]		0	856.405	609215	2	-2.9	8.9393	24
[K].EELSAILK.[F]		1	1	2	O14646	O14646 [963-970]		0	902.519	214350	2	1.57	36.6418	15
[R].YTAISVIK.[N]		1	3	1	Q5JSL3	Q5JSL3 [1135-1142]		0	894.529	200766	2	-2.97	30.2271	10
[R].VNAALVIQK.[Y]		1	4	1	Q8IZT6	Q8IZT6 [1316-1324]		0	955.593	161013	2	2.43	26.3185	31
[K].FIDTTSK.[F]		1	10	1	P39023	P39023 [367-373]		0	811.42	204464	2	5.56	12.6954	42
[K].GLEAEVLR.[L]		1	4	1	Q7Z406	Q7Z406 [1701-1708]		0	886.499	158230	2	-0.9	30.2658	15
[K].NMQDMVEDYR.[N]	2xOxidation [M2; M5]	1	7	1	H6VRF8	H6VRF8 [258-267]		0	1332.52	3.10039e+06	2	1.18	14.7493	22
[K].GMPFGMGLGNTSR.[S]	2xOxidation [M2; M6]	1	3	1	H0Y720	H0Y720 [136-148]		0	1356.6	129361	2	-0.39	24.3455	12
[R].FGDSQQLR.[L]		3	14	1	A0A494C073; A0A7P0MQR8; A0A590UJG2	A0A494C073 [1090-1097]; A0A7P0MQR8 [7148-7155]; A0A590UJG2 [5142-5149]		0	950.469	179548	2	0.86	15.3498	25
[K].DPDTEEYR.[K]		1	1	1	P12270	P12270 [1348-1355]		0	1024.42	76474.8	2	0.01	11.2324	19
[K].SLEITGER.[K]		1	3	1	Q5T200	Q5T200 [1240-1247]		0	904.473	263081	2	-1.28	20.0383	28
[R].EDPVLLQGIR.[V]		1	2	1	Q7LBC6	Q7LBC6 [102-111]		0	1139.64	117354	2	3.42	41.467	34
[K].FQDDNVEGDK.[V]		1	5	1	Q92621	Q92621 [1733-1742]		0	1166.5	143965	2	0.83	12.1591	10
[R].AESGPDLR.[Y]		1	4	1	P15924	P15924 [20-27]		0	844.416	1.28249e+06	2	-0.27	11.4177	36
[K].IAMTTCEQIVR.[K]	1xCarbamidomethyl [C6]	1	4	1	A5YKK6	A5YKK6 [1415-1425]		0	1321.66	151150	2	3.37	29.3423	16
[K].AEPGDEALSPASR.[D]		1	2	1	Q9BYK8	Q9BYK8 [998-1010]		0	1299.62		2	0.62	18.5112	22
[R].EDADIQR.[E]		1	3	1	Q6AHZ7	Q6AHZ7 [1823-1829]		0	846.395		2	0.51	8.8295	31
[K].EFVNPSLPR.[E]		1	35	1	A0A024R1Y1	A0A024R1Y1 [720-728]		0	1058.56		2	-2.66	32.4231	13
[R].FDILPSR.[S]		1	2	1	Q08188	Q08188 [659-665]		0	847.467	77830.4	2	-1.25	38.3152	19
[R].GDLPFVVPR.[R]		1	3	1	P35579	P35579 [1924-1932]		0	999.562	1.01262e+06	2	1.21	46.2235	21
[R].APSTYGGGLSVSSR.[F]		1	1	1	P08779	P08779 [42-55]		0	1338.66	1.00186e+06	2	1.84	22.6344	22
[K].TVLDQQQTPSR.[L]		1	19	1	A0A804HL40	A0A804HL40 [1128-1138]		0	1272.65	128769	2	2.18	14.7832	24
[K].TDKPGAAPPSTEER.[K]		1	3	1	Q93074	Q93074 [1769-1782]		0	1455.71	114148	3	-0.51	9.0976	21
[R].IVFQEFR.[Q]		1	5	1	P35580	P35580 [719-725]		0	938.509	727702	2	-0.7	37.3643	26
[K].DSTSIATEYSLK.[F]		1	2	1	Q5VT06	Q5VT06 [1598-1609]		0	1314.64	113980	2	0.86	32.5106	21
[R].IMELDSNDGLLK.[V]	1xOxidation [M2]	1	4	1	B0I1S0	B0I1S0 [561-572]		0	1363.68	118040	2	-1.48	34.5757	21
[K].VTVDTGVIPASEEK.[A]		1	5	1	O60841	O60841 [285-298]		0	1444.75	640896	2	0.94	29.6629	27
[K].EGENICFEK.[-]	1xCarbamidomethyl [C6]	1	1	1	F2Z2A5	F2Z2A5 [121-129]		0	1125.49		2	-0.77	25.4636	5
[K].VSDVDEFGSVEAQEEK.[K]		1	2	1	E7EQS8	E7EQS8 [1444-1459]		0	1767.79	365225	2	-1.25	30.881	18
[K].ASEIEYK.[L]		1	10	1	Q8NF91	Q8NF91 [7852-7858]		0	839.415	121523	2	0.89	12.6031	27
[K].YECLAEEIK.[I]	1xCarbamidomethyl [C3]	1	1	1	O75165	O75165 [818-826]		0	1154.54		2	-4.62	29.3238	11
[R].NPGESSQPNVSDLSDKK.[E]		1	5	1	E7EQS8	E7EQS8 [153-169]		1	1801.86	317764	3	1.75	17.2014	10
[K].KQEALVAR.[Y]		1	7	1	A0A0D9SGF6	A0A0D9SGF6 [758-765]		1	914.542	1.89147e+06	2	-0.06	9.1975	36
[K].EIAEVNEINLEK.[V]		1	2	1	P50748	P50748 [1803-1814]		0	1400.73	178066	2	2.6	35.6172	31
[K].NLVQQEAK.[K]		1	1	1	O60293	O60293 [849-856]		0	929.505	1.53124e+06	2	0.18	11.7326	29
[K].VDVINFAQNK.[A]		1	7	1	F1T0I1	F1T0I1 [1509-1518]		0	1147.61	328620	2	-2.51	35.3011	14
[K].KSSTPLSEAK.[K]		1	4	1	A0A024RAM4	A0A024RAM4 [741-750]		1	1047.57	131860	2	2.07	8.9509	30
[R].LGAMSAAPSQPNSQIR.[Q]	1xOxidation [M4]	1	1	1	Q9BTC0	Q9BTC0 [656-671]		0	1643.82	252012	2	1.24	18.2766	35
[R].VESMEALPILSR.[N]	1xOxidation [M4]	1	2	1	Q5T5Y3	Q5T5Y3 [1425-1436]		0	1360.71	59895.6	2	-1.29	41.0099	13
[R].AATAGPPNAR.[Q]		1	2	1	M0QY97	M0QY97 [622-631]		0	925.485	512643	2	-1.16	8.54	38
[K].LLDTPIK.[N]		1	4	1	E7EQS8	E7EQS8 [1132-1138]		0	799.492	2486683	2	-0.34	28.3456	25
[K].GAADVEKVEEK.[S]		1	20	1	A0A2U3TZM0	A0A2U3TZM0 [1626-1636]		1	1174.6	3.35392e+06	3	1.95	10.7034	13
[R].TPAIPTAVNLADSR.[T]		1	3	1	O60382	O60382 [1279-1292]		0	1425.77	473203	2	0.4	39.998	15
[R].GDDETLHK.[N]		1	1	1	P35580	P35580 [1099-1106]		0	914.421	2.91729e+06	2	1.77	7.7922	27
[R].LQTAYAGEK.[A]		1	6	1	A0A024R674	A0A024R674 [1862-1870]		0	980.505	335405	2	2.19	12.6259	16
[K].LTDTLVSK.[Q]		1	1	1	Q86UP2	Q86UP2 [536-543]		0	876.504	2.24523e+06	2	0.6	17.0754	30
[K].GNDPNVNIVPK.[D]		1	2	1	Q9Y520	Q9Y520 [69-79]		0	1166.62	582988	2	1.44	24.7625	21
[K].LSIVPVR.[R]		1	12	1	Q8N5L9	Q8N5L9 [160-166]		0	783.509	73702.9	2	-0.6	33.6255	24
[K].YGTLTNR.[R]		1	2	1	E7EQS8	E7EQS8 [1276-1282]		0	824.426	765438	2	-1.21	11.6866	26
[K].TEQLLDCK.[Q]	1xCarbamidomethyl [C7]	1	17	1	Q3V6T2	Q3V6T2 [271-278]		0	1006.49	259735	2	0.1	19.2069	1
[K].TDSFVPR.[N]		1	3	1	Q14573	Q14573 [377-383]		0	821.415	195789	2	-1.39	20.2479	46
[R].AVAALLTIPEAEK.[S]		1	5	1	A0A0C4DGH5	A0A0C4DGH5 [719-731]		0	1325.77		2	-0.08	48.1372	16
[R].DTMLQALR.[F]		1	3	1	A0A024RBS1	A0A024RBS1 [2163-2170]		0	947.498	73609.5	2	0.04	36.2766	19
[R].QLSEVFIQLPSR.[K]		2	47	1	P51532; P51531	P51532 [1480-1491]; P51531 [1422-1433]		0	1416.78		2	1.42	50.0208	19
[R].LQQVDPVLLK.[D]		1	6	1	O75179	O75179 [929-938]		0	1152.7	475642	2	-0.56	38.5497	22
[K].YEESLADSDNK.[G]		1	3	1	Q6IEH8	Q6IEH8 [1985-1995]		0	1270.54	251209	2	1.55	13.8135	8
[R].TVTFGVVTSVITXVVAVFASLPGIIFTR.[S]	3xPhospho [T1(85.2); T/S]	1	1	3	H9MHP4	H9MHP4 [141-168]	H9MHP4 3xPhospho [T141(85.2); T/S]	0	3181.58	562539	4	8.94	49.7086	2
[K].GQLQELSTR.[W]		2	7	1	A0A7P0MQR8; A0A590UJG2	A0A7P0MQR8 [6738-6746]; A0A590UJG2 [4732-4740]		0	1031.55		2	-0.33	19.7432	21
[K].IQLLEAK.[F]		1	3	1	Q86U86	Q86U86 [1309-1315]		0	814.503	136784	2	1.58	28.8694	28
[R].ILLTGTPLQNK.[L]		2	30	4	P51532; P51531	P51532 [907-917]; P51531 [877-887]		0	1197.72	407413	2	-0.01	39.7209	18
[K].LEVETVIK.[T]		1	1	1	P46939	P46939 [1490-1497]		0	930.551	758438	2	1.07	32.3039	26
[R].AELGEYIR.[R]		1	26	1	A0A7P0T9C4	A0A7P0T9C4 [2512-2519]		0	950.494	355788	2	0.66	29.2877	18
[K].EGVLIDAMR.[K]	1xOxidation [M8]	1	2	1	Q9NU22	Q9NU22 [1135-1143]		0	1019.52		2	-0.34	25.3721	18
[R].LEQNTIK.[V]		1	3	1	O94813	O94813 [307-313]		0	845.473	3.24339e+06	2	-0.22	10.1555	38
[K].AEGPGLSK.[A]		2	6	1	A0A024R321; A0A804HK76	A0A024R321 [850-857]; A0A804HK76 [850-857]		0	758.404	2368606	2	-0.66	9.5948	29
[K].VQTSNFK.[D]		1	2	1	P46939	P46939 [555-561]		0	823.431	810555	2	-0.53	10.1773	28
[K].VQEMVESNEAK.[L]	1xOxidation [M4]	1	12	1	Q14C86	Q14C86 [247-257]		0	1279.58	170579	2	-0.12	9.0228	26
[R].DGNIQEGDVVLK.[I]		1	9	1	G3V1L9	G3V1L9 [313-324]		0	1286.66	310648	2	-0.14	28.5877	10
[K].MTSGVSQGEWK.[Q]	1xOxidation [M1]	1	3	1	H0Y720	H0Y720 [245-255]		0	1225.55	198759	2	0.63	16.524	23
[K].LAVSAQSEPAR.[V]		1	2	1	O75691	O75691 [2251-2261]		0	1128.6	327310	2	2.16	15.5719	27
[K].VMQVLNADAIVVK.[L]	1xOxidation [M2]	1	5	1	B2R5U1	B2R5U1 [322-334]		0	1415.79	70876.2	2	3.61	39.5076	17
[K].VLVEDTK.[V]		1	2	1	Q9Y490	Q9Y490 [2025-2031]		0	803.451	1.57975e+06	2	-0.07	12.7526	30
[K].VGEIEDK.[L]		1	1	1	Q14789	Q14789 [2673-2679]		0	789.399	234121	2	-0.42	9.8028	22
[K].TLGVDLVALATR.[V]		1	3	1	P27708	P27708 [1229-1240]		0	1228.73	269326	2	-2.95	51.6596	20
[R].EMQLEDGR.[F]		2	2	1	A3KMH1; B3KT81	A3KMH1 [197-204]; B3KT81 [176-183]		0	977.436	871201	2	0.98	15.9024	12
[K].LGMTPIR.[K]	1xOxidation [M3]	1	3	1	A6NHR9	A6NHR9 [1959-1965]		0	803.444	861099	2	-1.07	15.4753	28
[K].YQYAELGK.[L]		1	6	1	Q93008	Q93008 [2220-2227]		0	971.483	299478	2	0.87	21.7729	5
[R].VVELENEK.[G]		1	6	1	Q14789	Q14789 [477-484]		0	959.504	334482	2	1.7	15.2503	25
[R].LQQAQMLR.[R]	1xOxidation [M6]	1	2	1	Q09472	Q09472 [1822-1829]		0	1003.54	400074	2	2.13	13.0285	16
[K].HINMDGTINVDDFK.[I]	1xOxidation [M4]	1	5	1	O75643	O75643 [524-537]		0	1634.75	241023	3	1.53	31.3793	6
[K].SEAITTPGVR.[F]		1	7	1	A0A804HL12	A0A804HL12 [4611-4620]		0	1030.55	457145	2	2.28	19.2222	17
[K].QDGECGTLSK.[G]	1xCarbamidomethyl [C5]	1	1	1	Q5D862	Q5D862 [21-30]		0	1094.48	273391	2	3.06	9.0574	29
[R].TVTFGVVTSVITXVVAVFASLPGIIFTR.[S]	1xOxidation [M13]; 3xPhospho [T12(91.9); T27(92.2); T/S]	1	1	3	H9MHP4	H9MHP4 [141-168]	H9MHP4 3xPhospho [T152(91.9); T167(92.2); T/S]	0	3181.55	562539	4	19.32	49.7086	2
[R].QAGAEALSQAVAR.[Y]		1	3	1	A0A024RBS1	A0A024RBS1 [938-950]		0	1271.67	435279	2	2.28	25.0254	26
[R].LYLINSPVVR.[A]		1	14	1	A0A804HHW9	A0A804HHW9 [625-634]		0	1173.7	35162.8	2	0.94	44.9863	21
[K].NTNIAQK.[Q]		1	5	1	P15924	P15924 [302-308]		0	788.426	1.6792e+06	2	-0.88	7.7604	37
[R].LSAIAGNK.[I]		1	7	1	Q86T64	Q86T64 [156-163]		0	773.452	91030.1	2	-4.65	11.7533	26
[K].ATQALVLAPTR.[E]		1	14	1	Q59F68	Q59F68 [98-108]		0	1140.67	80004.6	2	2.65	30.7656	14
[K].ASSLPSSAPAVK.[L]		1	1	1	Q5VUA4	Q5VUA4 [567-578]		0	1114.61	532783	2	0.23	19.8744	18
[R].TNALAMGENQR.[L]	1xOxidation [M6]	1	1	1	Q9P219	Q9P219 [1243-1253]		0	1220.57	289885	2	0.07	10.6712	16
[truncated: 436 more rows]
