# Supplementary material for: Tet methylcytosine dioxygenase 2 (TET2) deficiency elicits EGFR-TKI (tyrosine kinase inhibitors) resistance in non-small cell lung cancer
Source: Signal Transduct Target Ther. 2024 Mar 9;9:65. doi: 10.1038/s41392-024-01778-4 (PMC10924974; doi:10.1038/s41392-024-01778-4)
Supplement: Supplementary file 5 — Supplementary Table 3. Peptides identified in TET2 X MEK1 co-transfected group [file 41392_2024_1778_MOESM5_ESM.xlsx]

## Sheet: PeptideGroups
Table S3. Peptides identified in TET2 & MEK1 co-transfected group.
Annotated Sequence	Modifications	# Protein Groups	# Proteins	# PSMs	Master Protein Accessions	Positions in Master Proteins	Modifications in Master Proteins	# Missed Cleavages	Theo. MH+ [Da]	Abundances (Grouped): T2-MK1	Charge (by Search Engine): Mascot	DeltaM [ppm] (by Search Engine): Mascot	RT [min] (by Search Engine): Mascot	Ions Score (by Search Engine): Mascot
[K].AAAAAAALQAK.[S]		1	5	1	P36578	P36578 [354-364]		0	956.552	1.39587e+06	2	-0.64	15.2815	56
[R].FLSSAAAVSK.[E]		1	3	1	P27708	P27708 [1110-1119]		0	980.541	2.64048e+06	2	2.93	21.0694	37
[R].QQQQQQILR.[Q]		1	2	1	Q93074	Q93074 [2081-2089]		0	1169.64	204690	2	3.18	14.3285	47
[K].FIQSEMSEAVER.[A]	1xOxidation [M6]	1	2	1	Q5JSZ5	Q5JSZ5 [494-505]		0	1441.66	434703	2	2.54	19.0232	24
[R].QQVAPTDDETGK.[E]		1	7	1	Q13813	Q13813 [958-969]		0	1288.6	4.92968e+06	2	0.52	9.7143	56
[R].FLQEEAEK.[M]		1	1	1	Q15149	Q15149 [2402-2409]		0	993.489	860873	2	1.72	16.0728	38
[R].QQVLPLDSIYK.[K]		1	3	1	A6NHR9	A6NHR9 [1771-1781]		0	1303.73	1.00746e+06	2	1.78	45.6725	49
[R].FLEQQNQVLQTK.[W]		2	10	1	P35908; H6VRF8	P35908 [198-209]; H6VRF8 [200-211]		0	1475.79	25678078	2	1.36	28.8158	56
[R].QSACNLEK.[K]	1xCarbamidomethyl [C4]	1	2	1	P35579	P35579 [1434-1441]		0	949.441	7006046	2	-2.61	8.7456	34
[K].QSAEEQAQAR.[A]		1	1	1	Q15149	Q15149 [2256-2265]		0	1117.52	1.18738e+06	2	0.87	8.0226	49
[-].QSALTQPRSVSGSPGQSVTISCTGTITDVGGYNYVSWYRHNPGK.[A]	1xCarbamidomethyl [C22]; 3xPhospho [S/T/Y]	1	1	5	A0A5C2FWY4	A0A5C2FWY4 [1-44]		2	4953.17		3	-0.02	58.1094	5
[R].FLTNGPSSSPGQER.[E]		1	2	1	Q7Z406	Q7Z406 [329-342]		0	1476.71	131706	2	-0.53	20.3854	19
[K].QSDELALVR.[Q]		1	8	1	A7BI36	A7BI36 [1377-1385]		0	1030.55	4066223	2	1.81	29.9139	47
[R].QSGVVVEEPPPSK.[T]		1	2	1	Q9NYV4	Q9NYV4 [1052-1064]		0	1352.71	531139	2	4.06	19.0024	36
[K].QSNCVTLLDTNQVVR.[I]	1xCarbamidomethyl [C4]	1	1	2	A3KMH1	A3KMH1 [1413-1427]		0	1746.88	763693	2	1.74	38.8072	38
[K].FLADQQSEIDGLK.[G]		1	4	1	P12270	P12270 [28-40]		0	1463.74	699215	2	0.3	36.1864	48
[R].QSNQDAQDIER.[A]		1	2	1	Q12923	Q12923 [875-885]		0	1303.59	305798	2	0.4	9.9115	35
[R].QSSEAEIQAK.[A]		1	1	1	Q15149	Q15149 [1564-1573]		0	1090.54	1.67382e+06	2	2.94	9.5928	66
[K].QSSSEISLAVER.[A]		1	15	1	A0A1U9X982	A0A1U9X982 [455-466]		0	1305.66	1640746	2	2.89	28.8883	56
[R].QSVEADINGLR.[RK]		1	8	1	A0A1B0GVI3	A0A1B0GVI3 [246-256]		0	1201.62	2687820	2	-0.02	30.5155	67
[K].FGFVDAQK.[E]		1	2	1	Q6P2Q9	Q6P2Q9 [51-58]		0	911.462	833681	2	-0.6	29.5215	36
[R].FGEDVVEVIK.[D]		1	6	1	Q96N67	Q96N67 [1885-1894]		0	1134.6	1.0174e+06	2	1.23	42.6953	27
[K].FFYSDQNVDSR.[D]		2	3	1	Q9Y4G6; Q9Y490	Q9Y4G6 [199-209]; Q9Y490 [197-207]		0	1377.61	118344	2	1.69	28.4833	26
[R].QSGPGAPNLDR.[F]		1	5	1	F1T0I1	F1T0I1 [1029-1039]		0	1111.55	570118	2	1.7	15.6659	32
[K].FEPSVIVTPLVESK.[S]		1	3	1	Q9UKL3	Q9UKL3 [786-799]		0	1544.86	234273	2	-2.01	50.636	42
[K].QQQMAALTK.[E]		1	2	1	A6NHR9	A6NHR9 [1620-1628]		0	1018.53	423969	2	0.45	15.9729	41
[K].FMELLEPLNER.[K]	1xOxidation [M2]	1	4	1	Q01082	Q01082 [1467-1477]		0	1406.7	1.60866e+06	2	2.24	44.9592	34
[K].FSSSIENSDSPVR.[S]		1	2	1	A0A6I8PIX7	A0A6I8PIX7 [601-613]		0	1424.67	101207	2	3.34	23.5402	25
[R].FSSSGGGGGGGR.[F]		1	1	1	P35527	P35527 [35-46]		0	982.434	12385089	2	0.25	7.7576	53
[R].QNTQSDIGGSGK.[S]		1	4	1	O43166	O43166 [1188-1199]		0	1191.56		2	-0.13	8.2723	65
[K].QPAPTTIGGLNK.[K]		1	8	1	E7EVA0	E7EVA0 [1872-1883]		0	1196.66	2.35929e+06	2	-0.91	23.2187	55
[R].FSNSSSSNEFSK.[C]		1	1	1	Q5D862	Q5D862 [404-415]		0	1320.57	219572	2	0.36	14.108	63
[R].QPPSQGLGYPK.[Y]		1	14	1	A0A1U9X982	A0A1U9X982 [628-638]		0	1171.61	597818	2	0.77	19.9932	47
[R].FSGSGSGTDFTLK.[IV]		1	241	1	A0A890VXV0	A0A890VXV0 [67-79]		0	1303.62	11747483	2	0.96	30.4182	70
[R].FSEILETSSTK.[L]		1	8	1	H7BZ37	H7BZ37 [764-774]		0	1241.63	146610	2	2.11	28.5433	47
[K].QQAAQGDDAGLQR.[Q]		1	2	1	P46939	P46939 [1042-1054]		0	1357.65	856662	2	0.06	10.1606	73
[R].FSALQQAVPTESTDNRR.[V]		1	12	1	E7EUU4	E7EUU4 [1084-1100]		1	1919.96	891594	3	1.89	27.2163	30
[K].FMELLEPLNER.[K]		1	4	1	Q01082	Q01082 [1467-1477]		0	1390.7	402952	2	0.02	50.9823	27
[R].FSALQQAVPTESTDNR.[R]		1	12	1	E7EUU4	E7EUU4 [1084-1099]		0	1763.86	217053	2	1.67	31.8704	50
[R].FQQVPTDALANK.[L]		1	4	1	Q6PKG0	Q6PKG0 [742-753]		0	1331.7	299886	2	1.44	28.5402	26
[K].QQLQGVNVCGGR.[C]	1xCarbamidomethyl [C9]	1	1	1	Q14766	Q14766 [161-172]		0	1315.65	296451	2	3.86	20.1469	39
[R].FQIMNEIVYEK.[I]	1xOxidation [M4]	1	4	2	O75643	O75643 [701-711]		0	1429.7	1.06998e+06	2	0.68	38.8503	51
[R].FQIMNEIVYEK.[I]		1	4	2	O75643	O75643 [701-711]		0	1413.71	163725	2	-1.18	47.9959	42
[K].FQGSGAATETAESR.[R]		1	3	1	O15047	O15047 [204-217]		0	1411.64	252886	2	0.79	12.2896	21
[R].QQITEKEEK.[T]		1	1	1	P12270	P12270 [1544-1552]		1	1132.58	558003	3	1.4	7.7784	21
[K].QQNFNTGIK.[D]		1	6	1	Q13813	Q13813 [1660-1668]		0	1049.54	9613123	2	-0.61	16.8634	33
[R].FPPVVFYTPK.[E]		1	3	2	Q6P2Q9	Q6P2Q9 [1311-1320]		0	1194.66	1.53433e+06	2	-0.06	50.0775	43
[K].QQPQKPQAQK.[R]		1	2	1	Q14690	Q14690 [1458-1467]		0	1180.64	347378	3	1.9	7.4633	26
[R].QQQEQQLAR.[M]		1	5	1	H0Y720	H0Y720 [993-1001]		0	1128.58	1600365	2	0.54	9.1154	73
[K].QQGYAACQTTK.[K]	1xCarbamidomethyl [C7]	1	4	1	O94813	O94813 [1465-1475]		0	1255.57	633880	2	-0.12	8.9545	42
[R].FSSSSGYGGGSSR.[V]		1	1	1	P35527	P35527 [47-59]		0	1235.53	9815058	2	1.49	10.54	51
[K].QTLENERGELANEVK.[V]		1	3	1	P35579	P35579 [1220-1234]		1	1729.87	2.50539e+06	3	0.41	23.2092	27
[R].FELQDSGSSLLPK.[E]		2	2	1	A3KMH1; B3KT81	A3KMH1 [362-374]; B3KT81 [341-353]		0	1420.73	328325	2	1.31	45.0865	30
[R].QYASYEFVQR.[L]		1	28	1	A0A7P0T9C4	A0A7P0T9C4 [1379-1388]		0	1290.61	100730	2	-1.19	29.7292	31
[K].QYEINATPK.[G]		1	3	1	B3KNP0	B3KNP0 [591-599]		0	1063.54	382766	2	0.98	18.3949	36
[K].EVPMVVVPPVGAK.[G]	1xOxidation [M4]	1	4	2	A7BI36	A7BI36 [176-188]		0	1337.75	1.76267e+06	2	0.6	39.981	48
[R].EVIEIEDASPTK.[C]		1	2	1	A4LAA3	A4LAA3 [1519-1530]		0	1330.67	104336	2	2.64	29.7478	23
[K].SAAQAAAQTNSNAAGK.[Q]		1	5	1	D3DQ69	D3DQ69 [116-131]		0	1460.71	250238	2	-0.85	8.3735	29
[K].EVGSSSSDVSGK.[E]		1	2	1	Q5T5Y3	Q5T5Y3 [1207-1218]		0	1138.52	383868	2	0.99	8.3359	54
[R].EVGEHLVSIK.[K]		2	6	1	A0A804HK76; O75369	A0A804HK76 [1930-1939]; O75369 [1970-1979]		0	1110.62	224596	2	0.71	23.705	29
[R].EVFTSSSSSSSR.[Q]		1	2	1	P08779	P08779 [442-453]		0	1260.57	247679	2	0.57	11.8509	34
[R].EVEYIALSR.[D]		2	2	1	A3KMH1; B3KT81	A3KMH1 [130-138]; B3KT81 [109-117]		0	1079.57	3.29847e+06	2	4.09	33.6904	23
[K].SADESGQALLAAGHYASDEVR.[E]		1	7	1	Q13813	Q13813 [419-439]		0	2147	754243	3	4.3	37.7154	39
[K].QVTQLAIDTEER.[L]		1	14	1	E7EUU4	E7EUU4 [743-754]		0	1402.72	2.79571e+06	2	1.45	28.8136	57
[R].SAEEGELAESK.[S]		1	2	1	Q9C0C2	Q9C0C2 [1666-1676]		0	1149.53	353468	2	0.46	11.2955	53
[K].EVDGLDVSK.[E]		1	30	1	A0A7P0T9C4	A0A7P0T9C4 [532-540]		0	961.484	758827	2	0.21	20.5142	39
[R].EVDDLEQWIAER.[E]		1	4	1	Q01082	Q01082 [1706-1717]		0	1502.71	138360	2	1.73	50.6371	42
[R].EVATNSELVQSGK.[S]		1	6	1	P02533	P02533 [316-328]		0	1361.69	1.70046e+06	2	0.73	17.189	66
[K].EVASNSELVQSSR.[S]		1	3	1	P08779	P08779 [318-330]		0	1405.69	149628	2	-2.04	16.7506	80
[K].EVANSTANLVK.[T]		2	6	1	Q9Y4G6; Q9Y490	Q9Y4G6 [1533-1543]; Q9Y490 [1531-1541]		0	1145.62	2403954	2	2.4	18.9478	41
[K].SAVEAQNEVTENPK.[Q]		1	2	1	Q32MZ4	Q32MZ4 [618-631]		0	1515.73	107568	2	0.18	14.4414	21
[K].ETTSGTSTEPVK.[N]		1	2	1	Q9NYV4	Q9NYV4 [1069-1080]		0	1236.6	489999	2	1.37	9.0155	52
[K].ETTGPGTAGPQSNTTSSLK.[G]		1	3	1	A0A2R8YH03	A0A2R8YH03 [1921-1939]		0	1833.88	201504	2	0.54	16.093	30
[K].ETSYEEALANQR.[K]		1	4	1	A7BI36	A7BI36 [35-46]		0	1410.65	1.10035e+06	2	1.14	24.3602	64
[K].ETSFNQAYGR.[D]		1	4	1	P42345	P42345 [2067-2076]		0	1172.53	100918	2	1.19	18.0642	45
[K].SAEQLTTFLK.[H]		1	6	2	O94915	O94915 [1780-1789]		0	1137.62	1137585	2	3.88	42.2485	51
[K].FELSGSK.[V]		1	3	2	Q8IWI9	Q8IWI9 [2140-2146]		0	767.393	1.93223e+06	2	0.91	17.8404	37
[R].EVTSPNSTVR.[K]		1	4	1	H0Y4W2	H0Y4W2 [1248-1257]		0	1089.55	848420	2	0.93	10.3108	19
[K].EVVEQGLLK.[M]		1	3	1	Q9BQG0	Q9BQG0 [287-295]		0	1014.58	638215	2	1.33	28.3518	38
[K].FEETTADGR.[K]		1	2	1	I6L8B7	I6L8B7 [39-47]		0	1025.45	136946	2	1.18	10.3789	46
[RK].FEELNADLFR.[G]		1	13	1	E9PKE3	E9PKE3 [283-292]		0	1253.62	76052	2	7.25	48.749	28
[K].FDQLLAEEK.[NAST]		3	15	1	P35580; P35579; Q7Z406	P35580 [1453-1461]; P35579 [1446-1454]; Q7Z406 [1470-1478]		0	1092.56	4784564	2	0.79	29.2206	63
[K].FDNNSGQSAIK.[H]		2	5	1	E7EVK1; O75376	E7EVK1 [21-31]; O75376 [1390-1400]		0	1180.56	193610	2	0.79	12.1921	69
[R].QTVSLQEQNTTLQTQNAK.[L]		1	17	2	A0A2R8Y7B1	A0A2R8Y7B1 [877-894]		0	2032.03	929204	2	0.86	23.5802	13
[K].FDDGDVTECK.[M]	1xCarbamidomethyl [C9]	1	5	1	Q93008	Q93008 [1900-1909]		0	1185.47	207900	2	3.28	16.5564	31
[R].QVAASPAVGQPLQK.[E]		1	4	1	Q92547	Q92547 [801-814]		0	1393.78	112204	2	0.73	22.4459	24
[R].QVEEEILALK.[A]		1	1	1	Q15149	Q15149 [2059-2068]		0	1171.66	370230	2	1.17	41.4916	46
[R].FAPSVVQSDR.[Q]		1	2	1	Q9BYK8	Q9BYK8 [1445-1454]		0	1105.56	243479	2	1.21	21.7347	20
[R].QVGNAVPPPLAK.[A]		2	7	2	P26358; I6L9H2	P26358 [1575-1586]; I6L9H2 [1470-1481]		0	1190.69	722780	2	0.88	26.5325	25
[R].EVTTEFTVDAR.[S]		1	1	1	Q14315	Q14315 [1268-1278]		0	1267.62	425587	2	-0.55	30.0501	19
[K].FADLSEAANR.[N]		1	5	1	P08670	P08670 [295-304]		0	1093.53	160652	2	1.35	23.4319	25
[R].QVLQSTQSPR.[T]		1	4	1	A0A024R152	A0A024R152 [1206-1215]		0	1143.61	130773	2	-0.89	11.7755	30
[K].QVNYNDGSQEDR.[DG]		1	22	1	A0A2U3TZM0	A0A2U3TZM0 [1329-1340]		0	1424.6	531543	2	2.32	9.7736	36
[R].EYQTQLIQR.[V]		1	30	1	A0A7P0T9C4	A0A7P0T9C4 [603-611]		0	1178.62	563549	2	-0.23	23.1467	48
[R].QVQNLVNK.[S]		1	5	1	P15924	P15924 [434-441]		0	942.537	956568	2	0.48	13.634	43
[R].QVQVALETAQR.[S]		1	1	1	Q15149	Q15149 [1699-1709]		0	1242.68	784788	2	0.91	23.7553	35
[K].QVSGGEDEIQQLQK.[A]		1	3	1	Q6IEH8	Q6IEH8 [1640-1653]		0	1558.77	244468	2	0.04	24.6946	49
[R].EYILWAASK.[S]		1	7	1	P42356	P42356 [1671-1679]		0	1080.57	105570	2	1.37	43.0894	24
[K].QVSGLTVDTEER.[L]		1	7	1	A0A0U1RQK7	A0A0U1RQK7 [965-976]		0	1333.66	271666	2	1.24	22.9962	53
[R].QVSPEALEGK.[I]		1	5	1	P28715	P28715 [16-25]		0	1057.55	151431	2	2.08	20.8278	37
[K].EVVLQVEEER.[R]		1	4	1	Q7Z406	Q7Z406 [1870-1879]		0	1229.64	149480	2	8.08	28.8756	47
[K].QVLEDSPAGK.[T]		1	6	1	Q8NI35	Q8NI35 [1106-1115]		0	1043.54	356686	2	-1.96	14.0366	32
[R].ETQSQLETER.[S]		1	2	1	P15924	P15924 [1923-1932]		0	1220.58	1.33549e+06	2	0.32	10.9665	43
[R].FSTLTDDPSPR.[L]		1	4	1	Q14C86	Q14C86 [1011-1021]		0	1235.59	209024	2	2.57	23.7204	38
[K].QNPATQNAPR.[L]		1	4	1	Q92614	Q92614 [951-960]		0	1096.55	1.04051e+06	2	-0.03	8.6045	43
[K].GGPAEGQLQENDR.[V]		1	9	1	G3V1L9	G3V1L9 [155-167]		0	1370.63	1.29243e+06	2	2.54	12.4615	38
[R].QEDVIATANLSR.[KR]		2	6	1	Q9Y4G6; Q9Y490	Q9Y4G6 [2199-2210]; Q9Y490 [2198-2209]		0	1316.68	901797	2	0.56	28.4095	51
[R].GGGTGGPNHPPAPR.[G]		1	15	1	A0A1U9X982	A0A1U9X982 [1067-1080]		0	1271.62	337826	2	-0.2	8.5604	54
[R].GGGEGNVDETGNNPSVSLK.[L]		1	6	1	A4LAA3	A4LAA3 [1964-1982]		0	1830.85	153526	2	1.7	21.6687	21
[R].GGAEGELQALR.[A]		1	1	1	Q15149	Q15149 [1606-1616]		0	1100.57	774096	2	-0.74	27.0087	29
[K].GGAADVDGR.[L]		1	8	1	J3KN01	J3KN01 [1035-1043]		0	817.38	3.34936e+06	2	0.15	8.2673	65
[R].GFTESFGAANISQAAR.[E]		1	4	1	Q12789	Q12789 [1958-1973]		0	1626.79	59324.2	2	-2.19	39.0514	54
[R].GFSSGSAVVSGGSR.[R]		1	1	1	P35908	P35908 [21-34]		0	1254.61	4.67112e+06	2	1.2	18.4348	52
[K].QEFISEGEGLK.[E]		1	2	1	E7EVZ1	E7EVZ1 [1844-1854]		0	1236.61	139049	2	-1.69	29.2747	35
[K].QEGPATQVSK.[K]		1	3	1	Q13428	Q13428 [1055-1064]		0	1044.53	340653	2	1.3	9.0774	54
[R].QEAIAQNR.[R]		1	2	1	Q6P2Q9	Q6P2Q9 [1394-1401]		0	929.48	7.41354e+06	2	0.25	8.5378	39
[K].QEIAEINR.[M]		3	10	1	B2R853; P04259; P02538	B2R853 [379-386]; P04259 [379-386]; P02538 [379-386]		0	972.511	371735	2	2.29	17.0975	42
[K].GEQVSQNGLPAEQGSPR.[MV]		2	6	2	Q8WYB3; Q01082	Q8WYB3 [23-39]; Q01082 [2124-2140]		0	1753.85	1057569	3	1.28	18.7562	30
[R].QEQIDNQTR.[I]		1	3	1	Q13813	Q13813 [1046-1054]		0	1131.54	6.23268e+06	2	2.03	8.7141	48
[K].QEQIINTMTQDLR.[G]		1	1	1	P12270	P12270 [756-768]		0	1589.8		2	-0.9	43.4298	18
[R].QEQTEVTAALAR.[A]		1	4	1	Q9BV73	Q9BV73 [561-572]		0	1316.68		2	1.11	25.2544	24
[K].QEVMISDLEER.[L]		1	1	1	P35580	P35580 [1032-1042]		0	1348.64	276549	2	0.8	35.59	23
[K].GEGPEFDVNLSK.[A]		1	2	1	Q09666	Q09666 [1013-1024]		0	1291.62	319655	2	2.48	35.028	23
[KE].GEGPDVDVNLPK.[A]		1	3	1	Q09666	Q09666 [2781-2792]; [3037-3048]; [3819-3830]; [4203-4214]; [4667-4678]		0	1239.62	778369	2	-0.93	32.2505	37
[K].GEEVTILAQK.[K]		1	9	1	G3V1L9	G3V1L9 [586-595]		0	1087.6	1.65842e+06	2	0.94	28.0329	55
[K].GEEVEAGAAK.[D]		1	2	1	Q14573	Q14573 [1136-1145]		0	960.463	586412	2	1.63	8.7239	39
[K].GEAVQEELLK.[G]		1	3	1	Q14008	Q14008 [122-131]		0	1115.59	1.18492e+06	2	1.54	28.7604	44
[R].QELTSQAER.[A]		1	9	1	A0A024R5M9	A0A024R5M9 [1313-1321]		0	1061.52	1102776	2	3.65	9.8375	52
[R].QGVDADINGLR.[Q]		1	2	2	P35527	P35527 [251-261]		0	1157.59	21154586	2	0.79	27.8281	70
[R].GGPISFSSSR.[S]		1	1	1	P35580	P35580 [1931-1940]		0	994.495	2.82459e+06	2	0.48	23.9549	46
[R].GGSGGSYGR.[G]		1	2	4	P35527	P35527 [479-487]		0	797.354	1.45131e+06	2	0.11	6.1303	38
[K].GISGEQSTEGSFPLR.[Y]		1	1	1	Q14766	Q14766 [319-333]		0	1564.76	133421	2	2.73	32.7265	35
[K].GLSEDTTEETLK.[E]		1	12	1	P19338	P19338 [578-589]		0	1322.63	903414	2	0.61	21.4785	36
[R].GLQISTTAAQIAK.[V]		1	9	1	A0A224AV41	A0A224AV41 [887-899]		0	1301.74	338803	2	1.79	34.6522	21
[R].QAEIEAER.[C]		1	6	1	Q93074	Q93074 [533-540]		0	945.464	273625	2	-0.31	10.4087	38
[R].QAGAEALSQAVAR.[Y]		1	3	1	E1NZA1	E1NZA1 [1177-1189]		0	1271.67	408867	2	1.32	24.9014	35
[R].QAGPAPAAATAASK.[K]		1	1	1	Q9BTC0	Q9BTC0 [613-626]		0	1211.64	1.39805e+06	2	2.61	11.225	59
[K].QALQDTLALYK.[M]		1	3	1	Q01082	Q01082 [843-853]		0	1263.69	3790068	2	0.33	40.9974	59
[R].QALQSTPLGSSSK.[S]		1	3	1	F1T0I1	F1T0I1 [60-72]		0	1303.69	430831	2	0.85	19.5733	34
[R].QALQTDPAAVK.[L]		1	5	1	M0R0P8	M0R0P8 [1748-1758]		0	1141.62	338017	2	3.72	18.2165	33
[R].QAQQERDELADEIANSSGK.[G]		1	3	1	P35579	P35579 [1698-1716]		1	2088.98	2.77714e+06	3	0.78	26.7122	55
[K].QDVPSSLEDALK.[V]		1	1	1	P50748	P50748 [871-882]		0	1301.66	164033	2	-0.44	40.7584	11
[K].QDAQVVLYR.[S]		1	1	1	P78527	P78527 [2765-2773]		0	1091.58	1.07833e+06	2	1.58	25.9283	53
[K].QDATVQTER.[G]		1	4	1	A6NNK5	A6NNK5 [1197-1205]		0	1047.51	623528	2	0.57	8.5731	53
[K].QDNYNEEVADLK.[LI]		1	3	1	Q8N3C0	Q8N3C0 [19-30]		0	1437.65	848453	2	1.78	26.3159	65
[R].QDQSIILLGSSGSGK.[T]		2	5	1	B4E0T8; Q92614	B4E0T8 [159-173]; Q92614 [490-504]		0	1489.79	951456	2	1.9	37.7934	51
[K].QDSSSASLASAGESTGK.[K]		1	3	1	P30414	P30414 [1194-1210]		0	1582.72	217480	2	2.59	13.936	37
[K].GKPPEADGVDR.[S]		1	10	2	G3V1L9	G3V1L9 [1495-1505]		0	1140.56	1.02952e+06	3	-0.63	8.708	49
[K].GKPAAPGGAGNTGTK.[N]		1	1	2	Q14008	Q14008 [558-572]		0	1283.67	947578	3	0.04	7.7281	37
[K].QDTELQEK.[E]		1	5	1	B2RTS4	B2RTS4 [575-582]		0	990.474	365042	2	0.53	9.1742	29
[R].GHNVAEVQK.[R]		1	3	1	O94813	O94813 [244-252]		0	981.511	1.41152e+06	2	-0.13	8.0173	52
[R].GGSQMDVLQR.[K]	1xOxidation [M5]	1	1	1	P46939	P46939 [1413-1422]		0	1106.53	1.0204e+06	2	0.48	13.4846	35
[K].GGSISGGGYGSGGGK.[H]		1	1	1	P35908	P35908 [581-595]		0	1197.55	6.50586e+06	2	0.03	9.9773	49
[R].GLDPVEILQER.[E]		1	9	1	P51532	P51532 [360-370]		0	1268.68	713674	2	-0.19	49.8962	32
[K].QNSGAATSEETLNDSLEDR.[G]		1	3	1	Q8IWI9	Q8IWI9 [2010-2028]		0	2036.9	124517	2	1.92	27.3687	57
[R].QLAEAHAQAK.[A]		1	1	1	Q15149	Q15149 [1511-1520]		0	1066.56		2	1.63	7.9662	54
[K].GDILTLLNSTNK.[D]		1	7	1	Q13813	Q13813 [991-1002]		0	1288.71	927669	2	2.58	50.3566	49
[R].QILMASGSTTFTK.[I]	1xOxidation [M4]	1	1	1	Q6P2Q9	Q6P2Q9 [1246-1258]		0	1400.71	2.47913e+06	2	1.34	27.7751	42
[R].GACAGSEDAVK.[A]	1xCarbamidomethyl [C3]	1	6	1	Q13813	Q13813 [1620-1630]		0	1064.47	9469027	2	0.34	8.571	57
[RK].QLLQANPILEAFGNAK.[T]		2	12	1	P35579; Q7Z406	P35579 [210-225]; Q7Z406 [237-252]		0	1726.95	255591	2	1.7	52.6764	57
[K].GAAAHPDSEEQQQR.[L]		1	2	2	Q9Y490	Q9Y490 [876-889]		0	1523.68		2	-0.19	7.6765	27
[R].QLLQANPILESFGNAK.[T]		1	2	2	P35580	P35580 [217-232]		0	1742.94	744371	2	2.99	51.4242	72
[R].QLLQEQESVK.[Q]		1	1	1	P15924	P15924 [1667-1676]		0	1201.64	582671	2	0.68	20.2763	43
[R].QLMHSGHPSEK.[E]	1xOxidation [M3]	1	4	2	Q01082	Q01082 [914-924]		0	1266.59		3	0.38	7.4193	18
[K].FYDPSNDNPSR.[I]		1	1	1	O60293	O60293 [1542-1552]		0	1311.56	268057	2	-0.12	18.497	28
[R].FYDDAIVSQK.[K]		1	3	1	O75643	O75643 [275-284]		0	1185.58	7030023	2	1.06	28.647	50
[R].QLQEDAAR.[L]		1	4	1	Q01082	Q01082 [1862-1869]		0	930.464	19199774	2	0.5	8.9513	46
[K].GADVNAPPVPSSR.[D]		3	12	1	E9PDP5; Q8IWZ3; O75179	E9PDP5 [1299-1311]; Q8IWZ3 [1280-1292]; O75179 [1308-1320]		0	1266.64	1.43226e+06	2	1.09	19.9023	33
[R].QLQLAQEAAQK.[R]		1	1	1	Q15149	Q15149 [2172-2182]		0	1227.67	1.01141e+06	2	0.85	21.8133	53
[K].FVTDSNAVVQLK.[G]		1	3	1	Q14008	Q14008 [56-67]		0	1320.72	1.41198e+06	2	2	35.3959	40
[R].FVPQEMGVHTVSVK.[Y]	1xOxidation [M6]	3	7	1	H7C5L4; A0A804HK76; O75369	H7C5L4 [81-94]; A0A804HK76 [2117-2130]; O75369 [2157-2170]		0	1573.8	1.15907e+06	3	0.82	22.6786	32
[R].FVPAEMGTHTVSVK.[Y]	1xOxidation [M6]	3	11	1	B4E2F9; P21333; Q60FE6	B4E2F9 [335-348]; P21333 [2202-2215]; Q60FE6 [2167-2180]		0	1518.76	1.85463e+06	2	0.91	19.5754	19
[R].FVPAEMGTHTVSVK.[Y]		3	11	1	B4E2F9; P21333; Q60FE6	B4E2F9 [335-348]; P21333 [2202-2215]; Q60FE6 [2167-2180]		0	1502.77	2.14416e+06	3	0.53	27.7553	13
[R].QLSEVFIQLPSR.[K]		2	47	1	P51532; F6VDE0	P51532 [1480-1491]; F6VDE0 [1346-1357]		0	1416.78	152062	2	0.64	50.0259	44
[K].QLSGQLAELK.[E]		1	1	1	Q14571	Q14571 [2662-2671]		0	1086.62	229851	2	3.42	30.3054	33
[R].QLSMSSADSADAK.[R]	1xOxidation [M4]	1	1	1	Q5JSZ5	Q5JSZ5 [414-426]		0	1326.58	434466	2	1.45	9.1303	74
[K].FVDPSQDHALAK.[R]		1	9	1	J3KN01	J3KN01 [484-495]		0	1327.66	516122	3	-0.39	19.8817	31
[K].QLSSDAEAQK.[L]		1	6	1	A6NNK5	A6NNK5 [879-888]		0	1076.52	843371	2	2.43	8.7264	43
[R].FTVNETVLSTK.[D]		1	1	1	O60287	O60287 [1966-1976]		0	1238.66	349723	2	2.52	35.5455	76
[R].QLQNIIQATSR.[E]		1	5	1	P15924	P15924 [271-281]		0	1271.71	582256	2	1.22	31.7617	50
[R].QLAEEDAAR.[Q]		1	1	1	Q15149	Q15149 [1955-1963]		0	1002.49	1.19835e+06	2	0.52	10.341	21
[R].QILMASGSTTFTK.[I]		1	1	1	Q6P2Q9	Q6P2Q9 [1246-1258]		0	1384.71	1.07283e+06	2	-0.12	34.4211	40
[R].QLLEQPESDSR.[I]		1	3	1	P46939	P46939 [3351-3361]		0	1301.63	380639	2	2.28	19.7824	21
[R].QLAEEDLAQQR.[A]		1	1	1	Q15149	Q15149 [2432-2442]		0	1300.65	649291	2	0.98	21.1115	29
[R].QLAQAEQEGK.[T]		1	1	1	Q9BV73	Q9BV73 [832-841]		0	1101.55	1.04409e+06	2	-0.08	9.0123	37
[R].QLAQLEAR.[R]		1	4	1	Q5TZA2	Q5TZA2 [919-926]		0	928.521	173352	2	0.58	19.7749	33
[R].GDEVMVELAENGK.[K]	1xOxidation [M5]	1	4	1	P35580	P35580 [55-67]		0	1406.65	297728	2	1.12	26.2953	42
[R].GDEVMVELAENGK.[K]		1	4	1	P35580	P35580 [55-67]		0	1390.65	133016	2	0.29	37.1346	35
[K].QLDAQQTQLR.[I]		1	6	1	P28715	P28715 [983-992]		0	1200.63	150008	2	0.8	17.0236	29
[R].QLDSIVGER.[G]		3	12	1	B2R853; P02538; P13647	B2R853 [224-232]; P02538 [224-232]; P13647 [229-237]		0	1016.54	1.7595e+06	2	-0.72	24.86	30
[R].QLDTETNLHLNTK.[E]		1	1	1	P12270	P12270 [879-891]		0	1526.78	608730	3	1.3	24.4534	8
[R].QIEAQEKPR.[D]		1	4	2	Q01082	Q01082 [1933-1941]		0	1098.59	1.09783e+07	3	0.01	8.1463	25
[K].QLEDELVSLQK.[K]		1	7	1	D9YZV5	D9YZV5 [38-48]		0	1301.69	198176	2	5.18	39.7567	48
[R].GAEVLTAQFVQK.[T]		1	2	1	A0A2R8YH03	A0A2R8YH03 [617-628]		0	1290.71	215865	2	-0.17	36.9314	31
[R].QLEEAEEEAQR.[A]		1	3	1	P35579	P35579 [1878-1888]		0	1331.61	6890031	2	2.19	13.6166	28
[K].QLEELLSDMK.[A]	1xOxidation [M9]	1	17	1	A0A2U3TZM0	A0A2U3TZM0 [1846-1855]		0	1221.6	741635	2	0.25	33.1179	22
[R].QLEEQEEALR.[Q]		1	1	1	Q9BTC0	Q9BTC0 [1492-1501]		0	1244.61	600833	2	0.51	19.7895	54
[R].QLEGVDTQGTNR.[V]		1	2	1	O15047	O15047 [1520-1531]		0	1317.64	244523	2	3.7	14.4216	33
[R].QLEMSAEAER.[L]	1xOxidation [M4]	1	1	1	Q15149	Q15149 [2512-2521]		0	1179.53	580552	2	0.54	10.2152	27
[R].QLESTEFNK.[S]		1	8	1	Q92576	Q92576 [410-418]		0	1095.53	212740	2	1.1	17.9643	27
[R].GAGTGGLGLAVEGPSEAK.[M]		2	5	3	P21333; Q60FE6	P21333 [1382-1399]; Q60FE6 [1355-1372]		0	1570.81	5.10223e+07	2	1.2	33.7819	79
[R].GAGTGGLGLAIEGPSEAK.[M]		1	1	1	Q14315	Q14315 [1377-1394]		0	1584.82	542075	2	1.02	38.5076	74
[R].GAGTAVQMR.[V]	1xOxidation [M8]	1	8	1	A0A669KB89	A0A669KB89 [802-810]		0	906.446	718575	2	0.04	8.0592	27
[R].GAGIGGLGITVEGPSESK.[I]		2	6	1	A0A804HK76; O75369	A0A804HK76 [1355-1372]; O75369 [1355-1372]		0	1628.85	1.11749e+06	2	-1.09	42.5699	16
[K].QLGAQSPGR.[E]		1	3	1	A0A024RAM4	A0A024RAM4 [1071-1079]		0	913.485	826689	2	-1.84	9.4535	51
[R].QLEEAEEEATR.[A]		1	1	1	P35580	P35580 [1885-1895]		0	1304.6	7.18138e+06	2	0.95	15.2422	43
[K].QAAASATQTIAAAQHAASTPK.[A]		1	2	1	Q9Y490	Q9Y490 [923-943]		0	1995.03	1.22183e+06	3	2.04	27.0077	13
[R].SAVETADEGR.[V]		1	2	1	Q8TDY2	Q8TDY2 [1424-1433]		0	1034.47	2.17865e+06	2	0.83	8.9332	36
[R].SDAESLAGVTK.[L]		1	2	1	Q12923	Q12923 [1010-1020]		0	1077.54	374053	2	0.94	20.1448	39
[K].SNQEQVQPGGPPR.[G]		1	2	1	Q9BYK8	Q9BYK8 [2194-2206]		0	1393.68	152423	2	3.81	11.3848	43
[R].SNTLDIMDGR.[I]	1xOxidation [M7]	1	6	1	O94915	O94915 [1957-1966]		0	1137.52	191671	2	-0.67	20.1896	27
[K].SPAIDSTR.[G]		1	1	1	Q8TDY2	Q8TDY2 [1274-1281]		0	846.432	3.28234e+06	2	0.28	9.6439	33
[K].SPDSDVAATLK.[K]		1	5	1	O60841	O60841 [767-777]		0	1103.56	520981	2	0.9	22.4232	57
[K].SPFEVQVGPEAGMQK.[V]		2	6	1	A0A804HK76; O75369	A0A804HK76 [537-551]; O75369 [537-551]		0	1603.78	374504	2	2.6	38.5461	37
[K].ELLMFSNK.[E]	1xOxidation [M4]	1	1	1	Q9UKA4	Q9UKA4 [1408-1415]		0	997.502	378898	2	0.87	32.5738	40
[R].ELLLQEDDSGSDTK.[Y]		1	1	1	Q9P219	Q9P219 [943-956]		0	1549.72	308197	2	0.58	29.1133	33
[R].SPFEVQVSPEAGVQK.[V]		1	1	1	Q14315	Q14315 [559-573]		0	1601.82	492230	2	0.22	36.5168	44
[K].SPFEVYVDK.[S]		2	8	4	P21333; Q60FE6	P21333 [368-376]; Q60FE6 [341-349]		0	1083.54	2.77865e+07	2	0.33	35.6177	77
[K].ELLGLQQAEER.[L]		1	3	1	Q5VYS8	Q5VYS8 [213-223]		0	1285.67	608964	2	0.25	34.0266	10
[R].ELISNASDALDK.[I]		1	21	1	P08238	P08238 [42-53]		0	1275.64	141688	2	2.34	29.5904	52
[R].ELLEQISAFDNVPR.[K]		1	2	1	A8K3Y5	A8K3Y5 [96-109]		0	1630.84		2	2.27	50.7552	23
[K].SPFTVGVAAPLDLSK.[I]		2	6	1	A0A804HK76; O75369	A0A804HK76 [932-946]; O75369 [932-946]		0	1501.83	2139555	2	0.26	50.4851	79
[K].SPPSTGSTYGSSQK.[E]		1	6	1	Q9Y2W1	Q9Y2W1 [320-333]		0	1383.64	405422	2	0.66	9.2396	56
[K].SPSLSPSPPSPLEK.[T]		1	4	1	A0A024RAM4	A0A024RAM4 [1256-1269]		0	1422.75	564361	2	2.4	31.5398	13
[R].EIGQSVDEVEK.[L]		1	5	1	Q01082	Q01082 [2044-2054]		0	1232.6	16420469	2	-0.28	19.0013	49
[R].SPSTLLPK.[K]		1	9	1	E7EVA0	E7EVA0 [1970-1977]		0	842.498	2.10523e+06	2	-0.19	23.8997	44
[K].EIFMQVEDER.[R]	1xOxidation [M4]	1	1	1	P35580	P35580 [1853-1862]		0	1311.59	255878	2	2.7	29.1836	46
[R].SPTLYGISHDDLK.[G]		1	4	1	O75643	O75643 [932-944]		0	1445.73	390533	2	1.28	31.7607	56
[K].SPTTTQSPK.[S]		1	3	1	A0A6Q8PHK0	A0A6Q8PHK0 [1105-1113]		0	946.484	591372	2	0.7	7.6733	25
[R].SPYTVTVGQACNPSACR.[A]	2xCarbamidomethyl [C11; C16]	2	7	1	P21333; Q60FE6	P21333 [468-484]; Q60FE6 [441-457]		0	1867.84	355114	3	1.29	26.4776	24
[R].ELESQISELQEDLESER.[A]		1	4	1	P35579	P35579 [1108-1124]		0	2033.95	202358	3	-1.1	50.5594	28
[K].SPFSVAVSPSLDLSK.[I]		2	5	1	P21333; Q60FE6	P21333 [959-973]; Q60FE6 [932-946]		0	1533.82	16298114	2	0.84	49.6163	45
[K].ELEQELAEQK.[S]		1	3	1	Q8NF91	Q8NF91 [6236-6245]		0	1216.61	129666	2	3.87	21.9677	18
[K].SNNSETSSVAQSGSESK.[V]		1	8	1	P49792	P49792 [2555-2571]		0	1698.74	287510	2	0.56	8.6655	69
[R].EINITSALAEK.[I]		1	2	1	A6NHR9	A6NHR9 [1080-1090]		0	1188.65	1.76399e+06	2	0.9	39.7206	49
[K].ELTASVTEAIPVSR.[D]		1	16	1	A0A1U9X982	A0A1U9X982 [1784-1797]		0	1472.8	170319	2	2.54	40.152	44
[K].EITALAPSTMK.[I]	1xOxidation [M10]	2	37	1	Q53G99; A8K3K1	Q53G99 [316-326]; A8K3K1 [318-328]		0	1177.61	632779	2	-1.43	23.5359	26
[R].SLVNLGGSK.[S]		1	6	1	H6VRF8	H6VRF8 [66-74]		0	874.499	25361682	2	-1.75	24.7938	47
[R].SLVQEMVGSFGK.[R]	1xOxidation [M6]	1	5	2	O75643	O75643 [546-557]		0	1297.65	4.14772e+06	2	2.08	32.6103	71
[R].EISNLLVATK.[K]		1	7	1	A0A5F9ZH07	A0A5F9ZH07 [389-398]		0	1087.64	417097	2	0.82	37.462	21
[R].SMDAETYVEGQR.[I]	1xOxidation [M2]	1	9	1	J3KN01	J3KN01 [450-461]		0	1401.6	577464	2	1.43	18.6443	74
[K].SMEEDPQTSR.[E]		1	2	1	P78527	P78527 [237-246]		0	1179.49	515245	2	-0.18	9.5949	28
[R].SMMSSYSAADR.[S]	2xOxidation [M2; M3]	1	2	1	P18583	P18583 [1091-1101]; [1102-1112]		0	1237.48	495311	2	1.66	9.1345	56
[K].ELSAALQDK.[K]		1	9	1	A0A024R5M9	A0A024R5M9 [365-373]		0	974.515	441688	2	1.01	19.5517	26
[R].SMMSSYTADR.[S]	2xOxidation [M2; M3]	1	2	1	P18583	P18583 [1113-1122]		0	1180.46	291729	2	0.18	9.104	45
[R].SNLSIVSINTVSQPR.[I]		1	1	1	O60293	O60293 [668-682]		0	1614.88	335542	2	1.4	41.936	72
[K].SMPPSLETSPITDTDLAK.[R]	1xOxidation [M2]	1	6	1	A0A804HL12	A0A804HL12 [3546-3563]		0	1918.93	97586.8	2	1.42	40.5636	17
[R].SNASLTNNQNLIQSLK.[E]		1	1	1	P12270	P12270 [1385-1400]		0	1744.92	292225	2	1.37	39.6207	70
[K].ELQGDGPPSSPTNDPTVK.[Y]		1	2	1	Q12873	Q12873 [704-721]		0	1838.88	219403	2	1.58	20.4965	40
[K].EIQELQSKPDR.[S]		1	10	1	J3KN01	J3KN01 [1531-1541]		0	1342.7	198803	2	2.25	12.9919	38
[K].SNAVQEADSELK.[Q]		1	2	1	Q5VZL5	Q5VZL5 [1116-1127]		0	1290.62	1.26912e+06	2	-1.77	22.766	50
[R].SNEETDDYGK.[A]		1	2	1	Q9NYV4	Q9NYV4 [154-163]		0	1157.46	753671	2	0.29	8.7162	47
[K].ELQAEQEDR.[A]		1	8	1	Q00341	Q00341 [1040-1048]		0	1117.51		2	0	9.5831	19
[K].SNESVDIQDQEEK.[V]		1	1	1	Q5UIP0	Q5UIP0 [1576-1588]		0	1520.67	881152	2	1.27	15.6517	55
[K].EIPSATQSPISK.[K]		1	3	1	Q9BQG0	Q9BQG0 [1156-1167]		0	1257.67	514214	2	1.65	22.5718	48
[R].SNGDNVVVGDK.[V]		1	2	1	Q14573	Q14573 [172-182]		0	1103.53	254240	2	0.46	11.8745	50
[K].ELNPSLNFK.[E]		1	2	1	A5YKK6	A5YKK6 [347-355]		0	1061.56	1.5115e+06	2	0.77	34.5086	30
[R].EIQLEISGK.[E]		1	4	1	B3KNC3	B3KNC3 [629-637]		0	1016.56	152503	2	-2.95	31.4385	24
[K].ELTGDMQLSK.[S]		1	2	1	Q8N3C0	Q8N3C0 [563-572]		0	1121.55	506542	2	-0.87	24.6785	43
[K].ELEQEEEER.[K]		1	7	1	Q7Z6C1	Q7Z6C1 [1519-1527]		0	1190.52	215432	2	0.81	10.2948	31
[K].ELENANDLLSATK.[R]		1	4	1	P12270	P12270 [352-364]		0	1417.72	1.39522e+06	2	-1.51	36.4045	74
[K].EGMQLISEKPETEAVVK.[E]		1	4	1	Q01082	Q01082 [1336-1352]		0	1887.97	1.56195e+06	3	1.25	34.0697	15
[R].EGLTSIEEVTK.[N]		1	4	1	Q15149	Q15149 [4050-4060]		0	1205.63	545204	2	0.95	33.7459	42
[K].EGISEDLPVK.[M]		1	6	1	A0A804HL12	A0A804HL12 [3474-3483]		0	1086.57	413215	2	0.29	31.5882	30
[K].SSFTVDCSK.[A]	1xCarbamidomethyl [C7]	3	10	2	B4E2F9; P21333; Q60FE6	B4E2F9 [709-717]; P21333 [2576-2584]; Q60FE6 [2541-2549]		0	1030.45	2.17623e+07	2	-3.8	15.9807	44
[R].EGLIDTAVK.[T]		1	2	1	P24928	P24928 [845-853]		0	945.525	2.03751e+06	2	-1.94	27.9779	47
[K].SSGPTSLFAVTVAPPGAR.[Q]		1	8	1	A0A1X7SBS1	A0A1X7SBS1 [187-204]		0	1714.91	387398	2	3.64	50.2476	92
[K].EGLEEGDQILR.[V]		1	9	1	G3V1L9	G3V1L9 [552-562]		0	1258.63	900087	2	0	31.9448	55
[K].EGLDEVAGIINDAK.[F]		1	1	1	Q14008	Q14008 [879-892]		0	1443.73	223291	2	2.72	49.5823	37
[R].EGIAGVAVSSITK.[S]		1	2	1	Q9BYK8	Q9BYK8 [2538-2550]		0	1231.69	305373	2	-1.57	38.345	26
[R].SSNASDKDSDLQK.[T]		1	2	2	Q9UKA4	Q9UKA4 [284-296]		1	1394.64		2	0.66	7.8132	56
[K].EGPEPPEEVPPPTTPPVPK.[V]		1	14	3	A0A1U9X982	A0A1U9X982 [597-615]		0	1994.01	837399	3	1.5	36.504	21
[R].SSPLVNAALEGK.[L]		2	2	1	A3KMH1; B3KT81	A3KMH1 [498-509]; B3KT81 [477-488]		0	1185.65	4268362	2	-0.3	32.7935	51
[K].SSQGDSGVDLSAESR.[E]		2	3	1	Q5JSZ5; A0A804HKC3	Q5JSZ5 [1666-1680]; A0A804HKC3 [399-413]		0	1494.67	471929	2	0.25	17.7602	54
[K].SSSSGSVGESSSK.[G]		1	2	1	A0A1B0GVI3	A0A1B0GVI3 [568-580]		0	1185.52	1.9088e+06	2	0.75	7.3256	55
[K].SSSTSESGDSDNMR.[I]	1xOxidation [M13]	1	2	1	O75179	O75179 [1605-1618]		0	1475.56		2	-0.48	7.4823	34
[R].EFSANNPFK.[G]		1	7	1	Q12873	Q12873 [195-203]		0	1053.5	230124	2	0.17	30.3568	25
[R].SSVASGPISPTNYR.[Q]		1	1	1	Q9BYK8	Q9BYK8 [330-343]		0	1435.72	132813	2	2.97	25.7216	35
[K].EEVPTQESVK.[W]		1	4	1	Q96RL7	Q96RL7 [1542-1551]		0	1145.57	476474	2	0.59	14.159	38
[R].STDAPSQSTGDR.[K]		1	3	1	H0Y720	H0Y720 [149-160]		0	1221.53	564539	2	1.12	8.0356	47
[K].STDEVDSKR.[L]		1	4	2	Q01082	Q01082 [1452-1460]		1	1036.49	132114	3	-3.09	7.5427	51
[K].EESFTSLEVR.[K]		1	3	1	A4LAA3	A4LAA3 [928-937]		0	1196.58	166629	2	2.27	34.5354	50
[K].STESLQANVQR.[L]		1	3	1	P26373	P26373 [106-116]		0	1232.62	732956	2	4.37	15.3655	41
[K].SSPSILAVQR.[S]		1	2	1	O14646	O14646 [89-98]		0	1057.6	749202	2	0.22	28.428	39
[K].SQADQFCQR.[L]	1xCarbamidomethyl [C7]	1	5	1	Q96N67	Q96N67 [382-390]		0	1139.49	562286	2	1.47	11.8713	40
[K].EGPSGSGDSQLSASSR.[S]		1	3	1	Q12789	Q12789 [743-758]		0	1521.68	888556	2	3.67	11.6482	74
[R].EGQEDQGLTK.[D]		1	7	1	A6NLN1	A6NLN1 [415-424]		0	1104.52	362877	2	0.56	9.2747	50
[R].SQAGVSSGAPPGR.[N]		1	9	1	A0A024R5M9	A0A024R5M9 [1873-1885]		0	1170.59	335525	2	0.36	9.4642	44
[K].EIEELQSQAQALSQEGK.[S]		1	4	1	Q01082	Q01082 [1435-1451]		0	1887.93	1.75698e+06	2	1.72	35.0927	65
[R].SQEQEVLER.[G]		1	4	1	Q9UKV3	Q9UKV3 [328-336]		0	1117.55	1.02204e+06	2	0.21	15.6878	39
[K].ELEDTLQVR.[H]		1	1	1	Q8TDY2	Q8TDY2 [990-998]		0	1102.57	871345	2	0.24	28.5931	46
[R].ELEDATETADAMNR.[E]		1	3	1	P35579	P35579 [1899-1912]		0	1565.67	2080486	2	1.21	23.678	73
[R].ELEAENYHDIK.[R]		1	5	1	Q01082	Q01082 [487-497]		0	1360.64	1.11772e+06	3	-0.13	19.113	29
[R].ELEAELEDERK.[Q]		1	1	1	P35580	P35580 [1600-1610]		1	1360.66	1.73946e+06	3	-0.99	20.3832	18
[R].ELEAELEDER.[K]		1	1	1	P35580	P35580 [1600-1609]		0	1232.56	2.20814e+06	2	1.81	25.6424	23
[K].ELEAASAPEER.[T]		1	7	1	A0A0U1RQK7	A0A0U1RQK7 [1050-1060]		0	1201.57	323729	2	-0.22	15.1197	34
[K].EIDLLLGQTDDTR.[Y]		1	2	2	O75643	O75643 [156-168]		0	1488.75	2196491	2	1.43	46.9316	66
[R].EGPYSISVLYGDEEVPR.[S]		2	5	1	P21333; Q60FE6	P21333 [1516-1532]; Q60FE6 [1489-1505]		0	1909.92	171124	2	2.29	49.4148	72
[R].ELDDATEANEGLSR.[E]		1	1	3	P35580	P35580 [1906-1919]		0	1519.69	6.56594e+06	2	0.39	21.7188	46
[K].ELAQGFLANQK.[R]		1	2	1	Q8TDY2	Q8TDY2 [388-398]		0	1218.65	1.01927e+06	2	0.93	32.1656	35
[R].SQLLGSAHEVQR.[F]		1	7	1	Q13813	Q13813 [1226-1237]		0	1324.7	3.98946e+06	3	0.23	16.9638	57
[K].EIAEVNEINLEK.[V]		1	2	1	P50748	P50748 [1803-1814]		0	1400.73	187266	2	2.43	35.6566	34
[K].SQQASVLQGYK.[N]		1	4	1	E7EQS8	E7EQS8 [911-921]		0	1208.63	1.38631e+06	2	1.13	21.995	40
[R].SSAEMIENTNSLGK.[T]	1xOxidation [M5]	1	1	1	Q5VZL5	Q5VZL5 [539-552]		0	1496.69	362948	2	0.27	18.402	27
[K].EGVQGPLNVSLSEEGK.[S]		1	1	1	P12270	P12270 [1176-1191]		0	1642.83	854664	2	2.48	37.9151	25
[K].EGTLTQVPLAPPPPGAPPSPAPAR.[F]		1	15	2	A0A1U9X982	A0A1U9X982 [1129-1152]		0	2318.25	944336	3	0.41	45.7102	13
[R].EGSLSSQDSR.[T]		1	3	1	Q12923	Q12923 [1241-1250]		0	1065.48		2	0.17	8.3665	50
[R].EGSFFGQTK.[V]		1	4	1	E7EQS8	E7EQS8 [793-801]		0	1000.47	1.02619e+06	2	0.98	24.895	32
[R].EGSASTEVLR.[T]		1	4	1	O75643	O75643 [754-763]		0	1048.53	16173471	2	0.67	15.5741	65
[K].SQGSSNVAPGEK.[Q]		1	3	1	A0A2R8Y7W5	A0A2R8Y7W5 [717-728]		0	1160.55	806302	2	0.77	8.1957	60
[K].SAYASGTTAK.[I]		1	8	1	J3KN01	J3KN01 [1179-1188]		0	956.468	2.42326e+06	2	0.85	8.2035	42
[RK].SLTSDDTAVYYCAR.[DEA]	1xCarbamidomethyl [C12]	1	11	1	A0A7S5EUY5	A0A7S5EUY5 [85-98]		0	1621.72	186071	2	-0.17	29.0668	19
[R].LIVDHNIADYMTAK.[N]	1xOxidation [M11]	1	2	1	Q6P2Q9	Q6P2Q9 [999-1012]		0	1619.81	1.22225e+06	3	0.43	30.4599	6
[R].SEVVESTTESQDKENSHQK.[K]		1	1	1	Q5UIP0	Q5UIP0 [1422-1440]		1	2161.98		3	0.13	8.5473	19
[R].ESGVELFAIGVK.[N]		1	4	1	Q05707	Q05707 [284-295]		0	1248.68	489222	2	4.37	50.3088	51
[R].ESGSSTAEEGDFSK.[G]		1	13	1	A0A1W2PQA1	A0A1W2PQA1 [200-213]		0	1430.59	431944	2	0.39	12.4876	27
[R].ESGAAEQVDNK.[G]		1	3	1	Q9P2R3	Q9P2R3 [860-870]		0	1147.52		2	0.69	8.3012	70
[K].SFEENVNDSK.[S]		1	2	1	A0A024RAL3	A0A024RAL3 [549-558]		0	1168.51	151622	2	0.08	13.6251	58
[R].SGAIQVLSSFR.[R]		1	2	1	E7EQS8	E7EQS8 [1462-1472]		0	1164.64	531050	2	0.62	45.8598	44
[R].SGASEANLIVAK.[S]		1	2	1	P46013	P46013 [648-659]		0	1159.63	709503	2	1.92	25.1822	67
[R].SGASGPENFQVGSMPPAQQQITSGQMHR.[G]	2xOxidation [M14; M26]	1	2	1	Q9Y490	Q9Y490 [455-482]		0	2959.34	173903	3	-0.55	27.3305	9
[R].SGFSSISVSR.[S]		2	5	1	B2R853; P04259	B2R853 [31-40]; P04259 [31-40]		0	1026.52	118310	2	4.72	26.3191	36
[R].ESATADAGYAILEK.[K]		1	3	1	Q7Z3D7	Q7Z3D7 [751-764]		0	1438.71	1.52347e+06	2	1.59	34.8661	47
[R].SESVVSGLDSPAK.[T]		1	2	1	O14578	O14578 [431-443]		0	1275.64	275002	2	1.39	24.8971	44
[K].ESALTLACYK.[G-]	1xCarbamidomethyl [C8]	3	8	1	E9PDP5; Q8IWZ3; O75179	E9PDP5 [373-382]; Q8IWZ3 [373-382]; O75179 [402-411]		0	1155.57	393725	2	0.44	32.6467	21
[K].ESADGLQGETQLLVSR.[K]		1	1	1	P46013	P46013 [275-290]		0	1702.86		2	-0.56	40.6467	20
[R].SGGGGGGGGCGGGGGVSSLR.[I]	1xCarbamidomethyl [C10]	1	2	1	A0A1B0GVI3	A0A1B0GVI3 [16-35]		0	1549.68	260825	2	0.3	13.1384	65
[K].EQYQQLDITSTK.[L]		1	19	1	A0A2R8Y7B1	A0A2R8Y7B1 [1082-1093]		0	1453.72	254483	2	1.55	26.8545	43
[K].EQVQQDFSGK.[M]		1	71	1	A0A5F9ZI73	A0A5F9ZI73 [1612-1621]		0	1165.55	141881	2	1.25	14.2747	49
[R].SGGGGGGGLGSGGSIR.[S]		1	1	1	P35527	P35527 [14-29]		0	1232.6	14018654	2	0.81	13.6155	83
[R].SGGGVGDVLR.[K]		1	12	1	A0A3F2YNW8	A0A3F2YNW8 [2545-2554]		0	916.485	133536	2	-1.27	22.8401	23
[K].EQTTHPELFAGNK.[T]		1	4	1	E7EQS8	E7EQS8 [867-879]		0	1471.72	481290	3	0.13	20.8682	22
[K].EQTFSGGTSQDTK.[A]		1	6	1	Q9Y2W1	Q9Y2W1 [203-215]		0	1385.62	3.07781e+06	2	-0.59	10.238	16
[R].EQTEILESSR.[M]		1	2	1	Q5T200	Q5T200 [922-931]		0	1191.59	417532	2	-1.47	19.1357	40
[K].EQSQLTATQTR.[T]		1	3	1	Q6P2Q9	Q6P2Q9 [2035-2045]		0	1262.63	16194908	2	-0.04	10.9129	31
[R].SGGGGGGGFGR.[V]		1	4	1	P13647	P13647 [38-48]		0	865.391	684830	2	-1.27	8.9556	35
[R].SGGTDKDISAK.[A]		1	7	1	A0A0U1RQJ2	A0A0U1RQJ2 [1222-1232]		1	1078.54		2	2.4	7.6803	55
[K].SESGGSEYGTGPGR.[K]		1	2	1	Q12873	Q12873 [88-101]		0	1340.57	352942	2	0.66	9.8128	79
[R].SEGVVAVLLTK.[K]		1	2	2	P49327	P49327 [225-235]		0	1115.67	2.25989e+06	2	0.21	48.5919	19
[K].ETLNQAETK.[S]		1	1	1	P12270	P12270 [1481-1489]		0	1033.52	3.59977e+06	2	0.13	9.4483	36
[K].ETGEHLVHVK.[K]		3	8	2	B4E2F9; P21333; Q60FE6	B4E2F9 [148-157]; P21333 [2015-2024]; Q60FE6 [1980-1989]		0	1148.61	4.20517e+06	3	-0.41	10.3736	14
[R].ETGAIGQER.[V]		1	7	1	P11277	P11277 [1738-1746]		0	960.475	963370	2	-0.66	9.2699	39
[K].ETFTDSNQSK.[T]		1	3	1	Q12923	Q12923 [1294-1303]		0	1156.51	317117	2	-0.55	9.7908	10
[K].SDGEAKPEPSPSPR.[I]		1	13	1	P26358	P26358 [143-156]		0	1453.69	439227	3	3.1	8.6754	5
[K].ETENEKPER.[S]		1	2	1	Q9NU22	Q9NU22 [5248-5256]		0	1131.53		3	-0.46	7.4654	24
[R].SDPNLSAPEK.[GA]		1	13	1	Q149N5	Q149N5 [1795-1804]		0	1057.52	609536	2	0.01	14.0334	41
[K].SDSYTLDPDTLR.[K]		1	8	1	A0A804HL12	A0A804HL12 [2965-2976]		0	1382.64	158358	2	1.46	34.7442	37
[K].ESVVSINK.[Q]		1	7	1	A0A5F9ZH07	A0A5F9ZH07 [218-225]		0	875.483	333733	2	-0.15	17.43	60
[K].ESVSSVAQENAVK.[D]		1	5	1	E7EQS8	E7EQS8 [170-182]		0	1347.68	2.57912e+06	2	0.85	18.4263	61
[R].SELELTLGK.[L]		1	2	1	Q15149	Q15149 [1202-1210]		0	989.551	861943	2	-0.47	36.4092	38
[K].ESVSGGVVTETER.[N]		1	2	1	Q7Z7G8	Q7Z7G8 [1649-1661]		0	1349.65		2	0.57	18.316	37
[R].ESTDDESNPLGR.[A]		1	3	1	A0A6Q8PHK0	A0A6Q8PHK0 [1450-1461]		0	1319.57	129707	2	-0.19	16.7327	65
[K].ESSTPEEFSR.[R]		1	7	1	O14578	O14578 [1342-1351]		0	1168.51	320323	2	0.92	16.0887	19
[K].ESSSESFISR.[L]		1	3	1	Q9P2R3	Q9P2R3 [44-53]		0	1128.52	129828	2	-0.96	20.1666	34
[K].SDTTDSSQGLQDK.[E]		1	1	1	O60293	O60293 [331-343]		0	1381.61	265762	2	-0.03	9.3645	45
[K].SEAITTPGVR.[F]		1	7	1	A0A804HL12	A0A804HL12 [4611-4620]		0	1030.55	598201	2	0.03	19.1757	29
[R].ESQNPDQKDETNSIK.[R]		1	3	1	Q8IWI9	Q8IWI9 [1971-1985]		1	1732.8	1.11391e+06	3	0.33	8.9692	5
[K].SEETNQQEVANSLAK.[L]		1	2	1	O75165	O75165 [1566-1580]		0	1647.78	473999	2	1.26	20.9238	129
[R].SEFDGDLQSQLLSK.[A]		1	6	1	A0A804HL12	A0A804HL12 [1885-1898]		0	1566.76	173411	2	2.72	43.0512	52
[R].SEGDNIVVGDK.[V]		1	1	1	Q14571	Q14571 [171-181]		0	1132.55	407398	2	2.34	17.6369	28
[K].ESLSLQLQK.[K]		1	2	1	O95613	O95613 [1089-1097]		0	1045.59	150481	2	2.56	31.23	22
[K].SDTNNSGPEINK.[I]		1	5	1	P42694	P42694 [1282-1293]		0	1275.58	556900	2	0.35	9.6691	61
[R].SLSAIYLEK.[L]		1	2	1	Q15149	Q15149 [1216-1224]		0	1023.57	487775	2	1.41	35.2098	40
[R].EQQPSSASER.[Q]		1	1	1	P12270	P12270 [2056-2065]		0	1118.51	805854	2	0.43	7.6884	28
[R].EQLMTVLQAGK.[A]	1xOxidation [M4]	1	2	1	Q9BQG0	Q9BQG0 [758-768]		0	1233.65	300884	2	3.71	28.427	66
[K].SLETLNTAATK.[V]		1	11	1	A0A804HI84	A0A804HI84 [1578-1588]		0	1148.62	147224	2	1.72	21.4817	44
[K].ENDPEANIDTIYDR.[F]		1	4	1	Q14966	Q14966 [996-1009]		0	1664.74	179807	2	-0.68	34.6987	41
[K].ENALSQLDVPFK.[V]		1	3	2	Q96RL7	Q96RL7 [45-56]		0	1360.71	151990	2	1.1	49.4716	41
[R].SLGPPQGEEDSVPR.[D]		1	1	1	P78527	P78527 [2107-2120]		0	1467.71	2271245	2	1.1	23.9177	71
[R].SILAETEGMLR.[D]	1xOxidation [M9]	1	8	1	A7BI36	A7BI36 [1263-1273]		0	1235.63	517818	2	0.53	35.5445	53
[R].SLLEGEGSSGGGGR.[G]		1	2	1	A0A1B0GVI3	A0A1B0GVI3 [451-464]		0	1262.6	7.03693e+06	2	0.65	18.0001	70
[K].SLLEQETENLR.[T]		1	1	1	Q8TDY2	Q8TDY2 [1091-1101]		0	1331.68	845671	2	-2.41	35.4738	28
[K].SIIQSAQQDSIK.[K]		1	4	1	E1NZA1	E1NZA1 [777-788]		0	1317.7		2	-2.7	25.1991	28
[R].EMEAELEDERK.[Q]	1xOxidation [M2]	1	3	2	P35579	P35579 [1593-1603]		1	1394.61	3.21627e+06	2	-0.35	10.1617	40
[R].EMEAELEDERK.[Q]		1	3	1	P35579	P35579 [1593-1603]		1	1378.62	175830	2	2.51	16.4011	27
[R].ENEFSFEDNAIR.[GS]		1	27	2	A0A2U3TZM0	A0A2U3TZM0 [805-816]		0	1470.65	868290	2	1.26	39.1061	46
[R].EMEAELEDER.[K]	1xOxidation [M2]	1	3	1	P35579	P35579 [1593-1602]		0	1266.52	1.5315e+06	2	1.25	14.0709	52
[K].EMDEAATAEER.[G]	1xOxidation [M2]	1	12	1	E7EUU4	E7EUU4 [828-838]		0	1267.51	996998	2	1.04	9.1165	52
[R].ELYQQLQR.[G]		1	3	1	Q15149	Q15149 [3132-3139]		0	1077.57	377034	2	-0.87	23.0177	41
[R].ELYLEDSPLELK.[I]		1	1	1	Q8TEM1	Q8TEM1 [127-138]		0	1448.75		2	0.07	50.155	27
[R].SIQEELQQLR.[Q]		1	1	1	Q15149	Q15149 [1554-1563]		0	1243.66	291470	2	1.39	40.3555	56
[K].SLQFDVAGTSSER.[S]		1	2	1	Q5VT06	Q5VT06 [1265-1277]		0	1396.67	142404	2	0.11	32.8551	38
[K].ELVQASER.[L]		1	5	1	Q5VT25	Q5VT25 [550-557]		0	931.484	800756	2	0.36	11.9956	43
[K].SIQGEDIPDQR.[H]		1	2	1	Q5T5Y3	Q5T5Y3 [431-441]		0	1257.61	180704	2	0.3	19.1478	44
[-].EIVLTQSPGILSLSPGER.[AVG]		1	11	1	A0A5C2GW48	A0A5C2GW48 [1-18]		0	1896.04	145385	2	-1.63	51.4482	33
[K].SLQSDLEAEQVK.[V]		1	2	1	P46939	P46939 [465-476]		0	1346.68	388121	2	3.58	30.7217	36
[K].ELVLALYDYQEK.[S]		1	7	1	Q13813	Q13813 [970-981]		0	1483.77	657639	2	-0.09	50.1699	46
[R].EMEAELEDER.[K]		1	3	1	P35579	P35579 [1593-1602]		0	1250.52	743590	2	2.56	21.3207	49
[K].SGPNTQNEDIEK.[E]		1	1	1	Q14692	Q14692 [796-807]		0	1331.61	388206	2	1.73	10.1055	51
[K].SLEQETSQLEK.[D]		1	12	1	A0A2R8Y7B1	A0A2R8Y7B1 [607-617]		0	1291.64	1.69651e+06	2	-1.02	23.3302	54
[R].ENLLEEQGSIALR.[Q]		1	8	1	Q13813	Q13813 [1033-1045]		0	1471.78	841395	2	1.81	43.1	47
[K].SGVQVFQQSSR.[G]		1	3	1	Q8IZH2	Q8IZH2 [674-684]		0	1222.62	112901	2	-0.1	22.2191	22
[R].EQLEEEEEAK.[H]		1	3	1	P35579	P35579 [1343-1352]		0	1233.55	3.91256e+06	2	2.1	11.9389	20
[K].SHVEDGDIAGAPASSPEAPPAEQDPVQLK.[T]		1	8	1	A7BI36	A7BI36 [1393-1421]		0	2912.39	649916	3	0.36	33.6206	23
[K].SIAAATSALVK.[SA]		2	6	2	Q9Y4G6; Q9Y490	Q9Y4G6 [2352-2362]; Q9Y490 [2351-2361]		0	1031.61	2.20974e+06	2	0.01	31.1901	43
[K].SLAAEEEAAR.[Q]		1	1	1	Q15149	Q15149 [2130-2139]		0	1046.51	846181	2	-2.45	14.6817	37
[R].EQEITAVQAR.[M]		1	6	1	A7BI36	A7BI36 [882-891]		0	1144.6	5.9096e+06	2	0.17	17.0399	28
[K].SLADVESQVSAQNK.[E]		1	2	1	Q14789	Q14789 [1519-1532]		0	1475.73	266508	2	2.69	27.6826	43
[R].SIAMQYLELTK.[R]		2	2	2	A3KMH1; B3KT81	A3KMH1 [118-128]; B3KT81 [97-107]		0	1296.69	338769	2	0.95	48.4348	46
[R].SIAMQYLELTK.[R]	1xOxidation [M4]	2	2	1	A3KMH1; B3KT81	A3KMH1 [118-128]; B3KT81 [97-107]		0	1312.68	470415	2	0.54	42.2959	48
[R].EQAQIHNTDGPK.[N]		1	3	2	H0Y720	H0Y720 [106-117]		0	1337.64	1.01539e+06	2	2.04	8.3231	48
[R].ENGVYLIDVK.[F]		3	10	1	B4E2F9; P21333; Q60FE6	B4E2F9 [529-538]; P21333 [2396-2405]; Q60FE6 [2361-2370]		0	1149.62	11254851	2	0.87	40.0181	42
[R].SLDLDSIIAEVK.[A]		1	6	3	H6VRF8	H6VRF8 [344-355]		0	1302.72	1.9028e+06	2	1.88	49.2931	49
[K].EQADFAIEALAK.[A]		2	6	4	P35579; Q7Z406	P35579 [408-419]; Q7Z406 [434-445]		0	1305.67	6.96489e+06	2	2.71	47.1572	58
[R].EQAAALPPTLSR.[T]		1	1	3	O15020	O15020 [808-819]		0	1253.68	363718	2	0.03	29.2021	34
[K].SLEAEILQLQEELASSER.[A]		1	1	1	P35580	P35580 [1684-1701]		0	2045.04	324945	3	0.84	54.1116	11
[R].EPPGSTAGLPQEPK.[T]		1	1	2	Q9BTC0	Q9BTC0 [1334-1347]		0	1407.71	431058	2	0.2	21.5035	30
[R].SIEALLEAGQAR.[D]		1	6	1	A7BI36	A7BI36 [1089-1100]		0	1257.68	1.02067e+06	2	1.84	44.8089	43
[R].ENVVVIHPDFR.[M]		2	2	1	A3KMH1; B3KT81	A3KMH1 [888-898]; B3KT81 [867-877]		0	1324.7	163651	2	-0.89	34.8878	42
[R].ENTELAQPLR.[K]		1	7	1	J3KN01	J3KN01 [985-994]		0	1170.61	1.19272e+06	2	-2.36	23.2377	26
[K].ENTAAENGLTVR.[L]		1	3	1	Q12789	Q12789 [1144-1155]		0	1274.63	520673	2	2.84	18.3641	34
[R].SLEEQDQETLR.[T]		1	2	1	D3DVC4	D3DVC4 [746-756]		0	1347.64	103197	2	1.31	18.2319	33
[K].ENIINDLSDK.[L]		1	2	1	Q8TDY2	Q8TDY2 [1344-1353]		0	1160.58	1.38821e+06	2	-0.39	34.5719	20
[K].EQADFAVEALAK.[A]		1	7	1	P35580	P35580 [415-426]		0	1291.65	8.10545e+06	2	0.4	40.6349	53
[K].EESAASGGAAYTK.[R]		1	6	1	Q9Y2W1	Q9Y2W1 [334-346]		0	1241.56	3.65888e+06	2	1.43	9.542	60
[M].PATEKDLAEDAPWK.[K]		1	3	1	Q60FE6	Q60FE6 [2-15]		1	1570.77	427043	3	0.62	30.5281	53
[K].GLVQALQTK.[V]		1	3	1	P49327	P49327 [1143-1151]		0	957.573	2.17829e+06	2	0.75	29.0363	43
[R].LFTTTEQDEQGSK.[V]		1	2	1	Q14573	Q14573 [2155-2167]		0	1483.69	422078	2	2.55	18.45	34
[R].LFSQGQDVSNK.[V]		1	9	1	J3KN01	J3KN01 [1789-1799]		0	1222.61	1.40828e+06	2	1.1	16.8005	73
[R].LTEMETLQSQLMAEK.[L]	1xOxidation [M]	1	4	3	P35579	P35579 [868-882]		0	1767.85	505190	2	1.98	37.5283	59
[R].LTEMETLQSQLMAEK.[L]	2xOxidation [M4; M12]	1	4	3	P35579	P35579 [868-882]		0	1783.85	1.42077e+06	2	1.73	31.7027	41
[K].IFAQDGEGQR.[I]		2	6	1	A0A804HK76; O75369	A0A804HK76 [682-691]; O75369 [682-691]		0	1120.54	2.13733e+06	2	-0.57	14.3275	41
[K].LTEQLQATEK.[I]		1	1	1	O60293	O60293 [871-880]		0	1160.62	1.99126e+06	2	2.65	16.6439	50
[K].LTETLSEDTLAGR.[L]		1	6	1	P42694	P42694 [513-525]		0	1405.72	236030	2	1.17	31.4128	36
[R].LEVSYQGLDIENQR.[L]		1	15	1	A0A2R8Y7B1	A0A2R8Y7B1 [542-555]		0	1663.83	70193.5	2	2.83	41.6184	58
[R].LEVNMQAMK.[A]	1xOxidation [M8]	1	1	1	P35580	P35580 [1565-1573]		0	1079.52	1.19292e+06	2	0.35	20.1059	63
[R].ITGAPAVIFTK.[V]		1	3	1	Q7Z7G8	Q7Z7G8 [1697-1707]		0	1117.66	536273	2	0.52	40.1812	39
[R].LTEAEAPPSVAPR.[Q]		1	3	1	Q9P219	Q9P219 [1757-1769]		0	1337.71	526403	2	0.2	22.886	24
[R].LEVNLQAMK.[A]		1	3	1	P35579	P35579 [1558-1566]		0	1045.57	3.7514e+06	2	1.1	36.0527	26
[K].LTGLGQSNAALR.[E]		1	1	1	Q08378	Q08378 [1121-1132]		0	1200.67	195569	2	-0.84	25.5729	37
[R].LETTLALQK.[L]		1	5	1	P11277	P11277 [524-532]		0	1016.6	683440	2	-0.92	28.2827	29
[K].ITGQLESLESR.[W]		1	8	1	A0A7P0MQR8	A0A7P0MQR8 [5423-5433]		0	1232.65	226534	2	1.89	27.7092	20
[R].LETELGQPAER.[W]		1	4	1	O95248	O95248 [1661-1671]		0	1242.63	567855	2	1.31	21.2716	82
[K].LTNLEGIYNSETEK.[L]		1	6	1	F8WE88	F8WE88 [950-963]		0	1610.79	99501.2	2	1.75	36.4023	26
[K].LTNLNVDR.[N]		1	5	1	A0A669KB89	A0A669KB89 [314-321]		0	944.516	1.61078e+06	2	0.46	19.0737	45
[R].IEQYATR.[L]		1	7	1	P46939	P46939 [3194-3200]		0	880.452	641299	2	0.77	10.2005	47
[K].ITPGNYGNTPR.[K]		1	2	2	Q5VYS8	Q5VYS8 [56-66]		0	1189.6	557039	2	-0.22	16.1644	30
[R].ITSLQEEVK.[H]		1	3	1	D9ZGF8	D9ZGF8 [631-639]		0	1046.57	322806	2	2.32	21.496	29
[R].LTTLELLEVR.[R]		1	5	1	Q01082	Q01082 [2079-2088]		0	1186.7	5336074	2	-0.22	50.8178	45
[K].IEVLEEELR.[L]		1	4	1	P15924	P15924 [1034-1042]		0	1129.61	483307	2	3.66	38.8422	45
[R].LENEIQTYR.[S]		1	2	1	A0A1B0GVI3	A0A1B0GVI3 [442-450]		0	1165.58	5.43749e+06	2	1.14	21.2727	56
[K].IFVGGLSPDTPEEK.[I]		1	10	1	H0Y8G5	H0Y8G5 [117-130]		0	1488.76	74321.3	2	1.1	37.9298	32
[K].LGAPEALGGR.[E]		1	2	1	Q9P219	Q9P219 [1829-1838]		0	940.521	514405	2	0.64	22.8513	35
[K].LSQEEYER.[Q]		1	1	1	Q5JRA6	Q5JRA6 [1538-1545]		0	1053.48	225763	2	3.07	11.7952	43
[R].LSSDDGDSSTMR.[N]	1xOxidation [M11]	1	5	1	Q6IEH8	Q6IEH8 [254-265]		0	1286.52		2	1.92	8.2011	62
[R].LGNADNFNYTK.[Q]		1	5	1	F8WE88	F8WE88 [279-289]		0	1256.59	147419	2	1.29	22.574	24
[K].LSSLENSSNK.[N]		1	2	1	E7EQS8	E7EQS8 [1500-1509]		0	1078.54	1.85041e+06	2	-0.43	10.4633	77
[R].LGMLSPEGTCK.[A]	1xCarbamidomethyl [C10]	1	2	1	P49327	P49327 [203-213]		0	1192.57	208356	2	2	27.6306	25
[K].LSSLENSSNKNEK.[E]		1	2	2	E7EQS8	E7EQS8 [1500-1512]		1	1449.72	1.2402e+06	3	0.91	8.7623	35
[K].IGLVEDLNK.[G]		1	5	1	Q6IEH8	Q6IEH8 [989-997]		0	1000.57	392330	2	0.34	33.6085	34
[K].LGLSDNEIQR.[L]		1	7	1	A0A669KB89	A0A669KB89 [64-73]		0	1144.6	793128	2	1.24	26.1138	36
[K].IGILITDGK.[S]		1	4	2	Q05707	Q05707 [262-270]		0	929.567	960004	2	0.36	37.5077	57
[-].XSVESIPSLR.[G]		1	1	2	E7EVK1	E7EVK1 [1-10]		0	1100.63	187071	2	1.69	40.7488	34
[R].LGAMSAAPSQPNSQIR.[Q]	1xOxidation [M4]	1	1	1	Q9BTC0	Q9BTC0 [656-671]		0	1643.82	254869	2	0.13	18.2069	48
[K].LGLAPQIQDLYGK.[V]		1	7	1	A4QPB0	A4QPB0 [162-174]		0	1415.79	171932	2	0.91	49.1885	26
[R].LTAEEMDER.[R]	1xOxidation [M6]	1	8	1	A4QPB0	A4QPB0 [26-34]		0	1109.48	755765	2	-0.09	9.2503	40
[K].ITALDEFATK.[L]		1	7	2	Q13813	Q13813 [523-532]		0	1108.59	1.41297e+07	2	0.29	30.8149	36
[R].ITDLYTDLR.[D]		1	4	2	Q01082	Q01082 [75-83]		0	1109.58	5.5146e+06	2	0.73	36.7148	42
[K].LGESQTLQQFSR.[D]		1	6	1	Q13813	Q13813 [1547-1558]		0	1393.71	5107921	2	1.36	30.0092	53
[R].LGELQGEAASR.[E]		1	1	1	Q08378	Q08378 [754-764]		0	1130.58	291503	2	-0.24	17.0773	29
[K].IGELFSK.[F]		1	3	1	P78527	P78527 [149-155]		0	793.445	1.35804e+06	2	-0.09	29.3863	41
[K].LGEESGIVESK.[L]		1	3	1	E9PHV5	E9PHV5 [406-416]		0	1147.58		2	-7.41	19.0211	30
[R].LGDYQTQLEK.[L]		1	2	1	P46939	P46939 [1099-1108]		0	1194.6	619731	2	1.47	22.3753	59
[K].LGDSHDLQR.[F]		1	6	1	Q13813	Q13813 [1335-1343]		0	1040.51	1.46574e+06	2	0.65	9.809	35
[R].LGDLQADSEESQR.[A]		2	6	1	B4E0T8; Q92614	B4E0T8 [1080-1092]; Q92614 [1411-1423]		0	1447.67	507144	2	2.28	18.0972	35
[R].LSVQSAISTQPEAVK.[Q]		1	6	1	A0A7P0MQR8	A0A7P0MQR8 [4711-4725]		0	1557.85	139383	2	-0.05	33.5592	20
[R].IGNLQTDLSDGLR.[L]		2	5	2	A0A804HK76; O75369	A0A804HK76 [37-49]; O75369 [37-49]		0	1401.73	1.33454e+06	2	0.67	40.2007	35
[K].LEMYVLNPVK.[S]	1xOxidation [M3]	1	12	1	A0A024RAM4	A0A024RAM4 [420-429]		0	1221.65	210212	2	0.45	35.0541	25
[K].LEMENQSLTK.[T]		1	17	1	A0A2R8Y7B1	A0A2R8Y7B1 [253-262]		0	1192.59	391445	2	1.03	21.5321	51
[K].LDVQFSGLTK.[G]		2	5	2	P21333; Q60FE6	P21333 [907-916]; Q60FE6 [880-889]		0	1107.6	19519290	2	0.85	40.3924	53
[K].LDVQFAGTAK.[G]		1	2	1	Q14315	Q14315 [902-911]		0	1049.56	534112	2	0.66	29.5193	64
[R].IVNTQEQLNHR.[W]		1	1	1	O15020	O15020 [929-939]		0	1351.71	132865	2	0.18	11.344	30
[K].LDSSPSVSSTLAAK.[D]		1	5	1	Q13428	Q13428 [1225-1238]		0	1362.71	942686	2	1.62	24.9135	84
[R].IDSATGAVSTDSVLDR.[E]		1	2	1	A0A6I8PRU0	A0A6I8PRU0 [298-313]		0	1606.79	67646.9	2	-0.35	31.1679	28
[R].IVQATTLLTMDK.[Y]	1xOxidation [M10]	1	8	2	J3KN01	J3KN01 [838-849]		0	1349.73	1.83274e+06	2	3.67	36.8059	66
[K].LVQEQGSHSK.[F]		1	1	2	P35580	P35580 [553-562]		0	1112.57		3	0.19	7.5081	34
[R].LVSDGNINSDR.[I]		1	4	3	Q01082	Q01082 [1235-1245]		0	1189.58	1.78758e+07	2	0.8	14.7708	77
[R].LVSPGSANETSSILVESVTR.[S]		2	5	1	A0A804HK76; O75369	A0A804HK76 [2436-2455]; O75369 [2476-2495]		0	2046.07	128989	2	4.12	48.2081	28
[K].LDPAQSASR.[E]		1	8	1	Q13813	Q13813 [1024-1032]		0	944.48	3706212	2	0.02	9.8896	45
[K].LDVSNVATDTER.[L]		1	5	1	A0A494C1L5	A0A494C1L5 [1244-1255]		0	1319.64		2	-0.3	25.45	42
[K].LDNFLGEVR.[D]		1	7	1	A0A7P0MQR8	A0A7P0MQR8 [6628-6636]		0	1062.56	64074.5	2	-3.03	40.2895	47
[K].LDLTENLTGSK.[R]		1	1	1	P46013	P46013 [1320-1330]; [1562-1572]		0	1190.63	1.42343e+06	2	1.81	34.6202	55
[R].LVVDVSGSMYR.[F]	1xOxidation [M9]	1	1	1	A3KMH1	A3KMH1 [1717-1727]		0	1241.62	1.00072e+06	2	-0.7	29.8996	27
[R].LDLSENQIQAIPR.[K]		1	4	1	O94813	O94813 [132-144]		0	1496.81	772027	2	0.46	40.935	81
[K].LDLLGNLPGSK.[R]		1	1	1	P46013	P46013 [1928-1938]; [2411-2421]		0	1126.65	186173	2	-0.75	48.2008	33
[K].LDILDQER.[A]		1	6	1	Q13813	Q13813 [1420-1427]		0	1001.53	3.10594e+06	2	2.96	31.9632	26
[K].LYSILQGDSPTK.[W]		1	1	1	O15042	O15042 [477-488]		0	1321.7	125029	2	-1.52	36.6375	37
[R].IDGITIQAR.[Q]		1	7	3	Q13813	Q13813 [734-742]		0	986.563	8764728	2	-0.13	29.1112	40
[K].MADPESNQEAVNSSAAR.[T]	1xOxidation [M1]	1	5	2	A0A6Q8PHK0	A0A6Q8PHK0 [398-414]		0	1792.78	268521	2	2.6	11.581	59
[R].MAPALSGANLTSPR.[V]	1xOxidation [M1]	1	2	1	Q9UQ35	Q9UQ35 [2371-2384]		0	1401.72		2	1.33	28.296	42
[K].IDEPLEGSEDR.[I]		1	7	1	B4DUQ1	B4DUQ1 [399-409]		0	1259.58	160727	2	1.55	20.571	43
[K].LVVDSHVQYR.[L]		1	2	2	Q6P2Q9	Q6P2Q9 [556-565]		0	1215.65	1.83431e+06	3	-0.13	20.795	20
[R].LEMNLGLQK.[I]	1xOxidation [M3]	1	5	1	Q01082	Q01082 [524-532]		0	1061.57	4.24212e+06	2	1.16	22.8648	57
[K].LDVTILSPSR.[K]		2	6	1	A0A804HK76; O75369	A0A804HK76 [977-986]; O75369 [977-986]		0	1100.63	2.93854e+06	2	0.58	41.7755	72
[R].IEASLQHEITR.[L]		1	11	1	F8WE88	F8WE88 [1397-1407]		0	1296.69	136184	3	-5.36	21.6481	8
[R].LTVMSLQESGLK.[V]	1xOxidation [M4]	2	5	2	A0A804HK76; O75369	A0A804HK76 [2250-2261]; O75369 [2290-2301]		0	1321.7	2.9954e+06	2	1.2	33.6559	46
[R].ITVPDTYEAR.[E]		1	4	1	P42356	P42356 [1041-1050]		0	1164.59	603129	2	1.67	27.6081	35
[R].LTVSSLQESGLK.[V]		2	9	2	P21333; Q60FE6	P21333 [2335-2346]; Q60FE6 [2300-2311]		0	1261.7	32567982	2	1.12	33.2277	76
[K].LVAAFGELR.[S]		2	2	1	A3KMH1; B3KT81	A3KMH1 [955-963]; B3KT81 [934-942]		0	975.562	2.69477e+06	2	0.05	40.3384	36
[K].LVAEGNLYSDK.[I]		1	5	1	P11277	P11277 [1234-1244]		0	1208.62	411173	2	-0.08	23.7193	39
[R].IVALSSSLSNAK.[D]		1	4	1	O75643	O75643 [1487-1498]		0	1189.68	13151933	2	0.79	29.915	60
[K].LVAIVDVIDQNR.[A]		1	7	1	P50914	P50914 [24-35]		0	1354.77	99173.4	2	0.96	50.2662	52
[R].IVANSANVNGR.[E]		2	2	1	A3KMH1; B3KT81	A3KMH1 [877-887]; B3KT81 [856-866]		0	1114.6	1.86898e+06	2	-0.21	10.5905	70
[R].LVASMEEAR.[R]	1xOxidation [M5]	1	3	1	Q15149	Q15149 [2685-2693]		0	1021.5	828393	2	2.81	10.0206	42
[R].LEGEVTPNSLSTSYK.[T]		1	9	1	Q8IWZ3	Q8IWZ3 [1648-1662]		0	1624.81	152939	2	1.8	30.6283	46
[K].IEALEQENSELER.[E]		1	13	1	A0A2R8Y7B1	A0A2R8Y7B1 [446-458]		0	1559.75	463556	2	-1.14	27.5186	79
[K].LEGDSTDLSDQIAELQAQIAELK.[M]		1	4	1	P35579	P35579 [1053-1075]		0	2487.25	350889	3	-0.66	54.2355	25
[R].LEESTNYNQQLR.[Q]		1	16	1	A0A2R8Y7B1	A0A2R8Y7B1 [771-782]		0	1494.72	821303	2	1.14	19.7178	91
[K].IEEQEEQR.[K]		1	7	1	A0A0U1RQK7	A0A0U1RQK7 [1194-1201]		0	1060.49	317740	2	-0.94	8.2401	38
[K].IVGPSGAAVPCK.[V]	1xCarbamidomethyl [C11]	2	5	2	P21333; Q60FE6	P21333 [1008-1019]; Q60FE6 [981-992]		0	1155.62	22496942	2	1.28	21.2131	64
[K].LEEEQIILEDQNCK.[L]	1xCarbamidomethyl [C13]	1	4	1	P35579	P35579 [976-989]		0	1760.84	415851	2	-0.22	34.5146	62
[K].LEDYQDAVIIPR.[Y]		1	4	1	Q9UPY3	Q9UPY3 [924-935]		0	1431.75		2	0.45	42.1765	84
[R].LVMAESEK.[S]	1xOxidation [M3]	1	9	1	A0A024R5M9	A0A024R5M9 [1254-1261]		0	922.455	414716	2	0.26	9.0896	33
[R].LEDSSNQVTQAVAK.[L]		1	2	1	P46939	P46939 [628-641]		0	1489.75	993902	2	2.16	19.7242	58
[K].LVMAGETTNSR.[G]	1xOxidation [M3]	2	11	1	P26358; I6L9H2	P26358 [1197-1207]; I6L9H2 [1092-1102]		0	1194.58	1.27913e+06	2	0.6	9.9059	53
[R].LEDLEVVQQR.[-F]		1	2	1	O15020	O15020 [884-893]		0	1228.65	537610	2	0.64	29.6534	52
[K].LEDDAKDNQQK.[A]		1	20	1	A0A7P0T9C4	A0A7P0T9C4 [3419-3429]		1	1303.61		3	-1.72	7.6016	13
[R].IEEVPELPLVVEDK.[V]		1	6	1	P36578	P36578 [144-157]		0	1608.87	1.8779e+06	2	1.68	50.9646	31
[K].LDELQASDVSVK.[Y]		1	4	1	P12270	P12270 [166-177]		0	1303.67	2.09969e+06	2	-1.49	28.3725	27
[K].LGNSGASPSSAGK.[-]		1	1	1	Q8IWI9	Q8IWI9 [3053-3065]		0	1132.56	1966173	2	1.58	8.4371	69
[K].LGQASLGVIK.[V]		1	3	1	Q8WTT2	Q8WTT2 [394-403]		0	985.604	246823	2	0.74	30.683	59
[K].IPDVAPIVSDQKPSVSK.[S]		1	6	1	P30414	P30414 [312-328]		0	1779.99	354921	3	1.02	33.9854	16
[K].IPEINSSDMSAHVTSPSGR.[V]		2	6	1	A0A804HK76; O75369	A0A804HK76 [2081-2099]; O75369 [2121-2139]		0	1984.94	302649	3	1.46	30.5166	16
[K].IPEINSSDMSAHVTSPSGR.[V]	1xOxidation [M9]	2	6	1	A0A804HK76; O75369	A0A804HK76 [2081-2099]; O75369 [2121-2139]		0	2000.93	525797	3	1.3	22.4562	26
[K].IPEISIQDMTAQVTSPSGK.[T]		3	10	2	B4E2F9; P21333; Q60FE6	B4E2F9 [299-317]; P21333 [2166-2184]; Q60FE6 [2131-2149]		0	2002.02	200068	2	0.69	50.363	43
[K].IPEISIQDMTAQVTSPSGK.[T]	1xOxidation [M9]	3	10	2	B4E2F9; P21333; Q60FE6	B4E2F9 [299-317]; P21333 [2166-2184]; Q60FE6 [2131-2149]		0	2018.01	2.84384e+06	2	2.05	39.5325	103
[R].LIMNPSYYNLGDVSHDSVNK.[F]	1xOxidation [M3]	1	1	1	Q8N3C0	Q8N3C0 [1763-1782]		0	2282.08	292408	3	0.03	36.9729	25
[R].IPEQTYITLK.[L]		1	7	1	B2RTS4	B2RTS4 [73-82]		0	1205.68	148881	2	4.29	36.616	32
[K].LPGTSHGGSK.[K]		1	3	1	A6NHR9	A6NHR9 [733-742]		0	940.485	731070	2	-2.34	7.6974	39
[K].IIITVVEEQEQK.[G]		1	3	1	Q15149	Q15149 [3095-3106]		0	1428.79	378087	2	1.14	37.4631	46
[K].LLLSGTADGADLR.[T]		1	4	1	O75179	O75179 [153-165]		0	1301.71	470213	2	4.05	37.6639	35
[R].YYPTEDVPR.[K]		1	8	1	Q02878	Q02878 [115-123]		0	1139.54	563184	2	0.99	23.4995	34
[K].LPYLVELSPDGSDSR.[D]		1	3	1	J3KN01	J3KN01 [384-398]		0	1647.82	371967	2	0.29	49.6925	64
[K].ILLNAGAEINSR.[T]		3	12	1	E9PDP5; Q8IWZ3; O75179	E9PDP5 [1192-1203]; Q8IWZ3 [1173-1184]; O75179 [1201-1212]		0	1270.71	319609	2	0.27	33.6942	38
[R].LQAAYAGDK.[A]		1	4	1	Q01082	Q01082 [1870-1878]		0	936.479	14782690	2	0.76	11.867	52
[K].LQAEADDLQIR.[E]		1	1	1	Q08378	Q08378 [1233-1243]		0	1271.66	267432	2	1.52	29.7137	47
[R].LQAEEVAQQK.[S]		1	1	1	Q15149	Q15149 [1783-1792]		0	1143.6	1.7878e+06	2	1.89	13.5347	34
[R].LQDTSSYAK.[I]		1	3	1	P15924	P15924 [2764-2772]		0	1012.49	716153	2	-0.19	10.4643	29
[K].ILLAELEQLK.[G]		1	5	1	P08670	P08670 [130-139]		0	1169.71	774140	2	-1.01	50.9072	35
[R].LLHDEQSTDDSR.[Y]		1	12	1	A0A2R8Y7B1	A0A2R8Y7B1 [730-741]		0	1415.64	429977	3	0.64	9.1377	24
[R].IIGLDQVAGMSETALPGAFK.[T]	1xOxidation [M10]	1	4	2	P35579	P35579 [618-637]		0	2034.06	412796	2	0.87	50.8778	33
[K].LQELEGAVK.[S]		1	1	2	P35580	P35580 [1801-1809]		0	986.552	18733750	2	0.06	21.9929	41
[K].LLFDETQGKPAVAVIDNGR.[G]		1	1	1	A6NHR9	A6NHR9 [169-187]		0	2043.09	148649	3	2.79	44.1688	17
[R].LQAAGNAVK.[R]		2	5	1	Q9Y4G6; Q9Y490	Q9Y4G6 [2457-2465]; Q9Y490 [2456-2464]		0	871.5	2884983	2	-0.32	9.6449	29
[K].LIEVDDER.[K]		1	3	1	P62753	P62753 [15-22]		0	988.495	311434	2	-3.16	20.6258	65
[R].INSTATPDQDRDK.[I]		1	1	1	Q9H2G2	Q9H2G2 [1092-1104]		1	1460.7	464794	3	1.32	8.3697	38
[R].LLPQTTPENVSK.[N]		1	2	1	Q7RTP6	Q7RTP6 [447-458]		0	1326.73	237959	2	0.56	23.278	27
[K].LIVDPALDPALR.[R]		1	5	1	O15047	O15047 [22-33]		0	1292.76	249628	2	1.78	49.4694	49
[K].ILVGPSEIGDASK.[V]		1	2	1	Q14315	Q14315 [2031-2043]		0	1285.7	1218913	2	1.19	33.6569	36
[K].ILTGTDAPK.[A]		1	20	1	P51532	P51532 [627-635]		0	915.515	1.37171e+06	2	0.67	15.2784	43
[K].ILTFDQLALDSPK.[G]		1	6	1	H0YHA7	H0YHA7 [99-111]		0	1460.8	198692	2	-0.11	50.9093	47
[K].LLVTPTSGGK.[T]		1	3	1	Q05707	Q05707 [62-71]		0	972.572	1.32646e+06	2	0.77	21.6264	29
[K].IMADNPSWDGEK.[T]	1xOxidation [M2]	1	3	1	Q6P2Q9	Q6P2Q9 [2199-2210]		0	1378.59	1.15514e+06	2	0.57	21.6818	38
[R].LMDNSTSVR.[E]	1xOxidation [M2]	1	3	1	Q6IEH8	Q6IEH8 [1820-1828]		0	1038.49	481004	2	1.19	9.2579	31
[K].LMPSNQQHK.[T]	1xOxidation [M2]	1	2	2	A6NHR9	A6NHR9 [1310-1318]		0	1098.54		3	-0.2	7.454	43
[R].LMSQSMSSVSSR.[H]	2xOxidation [M2; M6]	1	3	1	Q8TDY2	Q8TDY2 [1480-1491]		0	1331.59	2.90475e+06	2	0.43	8.6061	68
[R].LLSAYSAIDPR.[V]		1	4	1	Q5VYS8	Q5VYS8 [1133-1143]		0	1205.65	321636	2	3.89	37.2372	42
[K].LIPGPLSPVAR.[G]		1	14	1	A0A1U9X982	A0A1U9X982 [1213-1223]		0	1119.69	1.67226e+06	2	0.82	40.579	32
[R].LMVHTVATFNSIK.[E]	1xOxidation [M2]	1	7	1	Q13813	Q13813 [1197-1209]		0	1476.79	796690	3	0.78	32.3342	38
[K].LLQVSVDDR.[L]		1	2	1	P46939	P46939 [2783-2791]		0	1044.57	633467	2	-1.04	28.4822	43
[K].LNDLEDALQQAK.[E]		1	7	1	H6VRF8	H6VRF8 [444-455]		0	1357.7	6420439	2	0.05	38.2487	63
[K].LIQNNHYAMEDVATR.[R]	1xOxidation [M9]	1	7	1	Q13813	Q13813 [533-547]		0	1790.85	1314587	3	1.38	17.9479	24
[K].LIQNNHYAMEDVATR.[R]		1	7	1	Q13813	Q13813 [533-547]		0	1774.85	596601	3	0.83	25.0169	40
[K].LNESTFDTQITK.[K]		1	1	1	P78527	P78527 [1858-1869]		0	1396.7	3.06191e+06	2	2.99	29.6577	27
[K].LIQEQHPEEELIK.[T]		1	7	1	Q13813	Q13813 [215-227]		0	1605.85	412176	2	1.63	27.024	22
[R].LLQDSVDFSLADAINTEFK.[N]		1	6	2	P08670	P08670 [79-97]		0	2126.07		2	3.35	53.2843	15
[R].LNLNNTVLSK.[R]		1	5	1	P07814	P07814 [426-435]		0	1115.64	762913	2	1.31	32.5194	47
[K].LNNQCELLSQLK.[G]	1xCarbamidomethyl [C5]	1	18	1	A0A2R8Y7B1	A0A2R8Y7B1 [1094-1105]		0	1459.76	222207	2	1.03	39.864	37
[R].LLQAETASNSAR.[A]		1	8	1	A0A024R5M9	A0A024R5M9 [1271-1282]		0	1260.65	701318	2	1.62	15.0336	40
[R].LNAALATPAK.[E]		1	2	1	Q9NU22	Q9NU22 [4206-4215]		0	969.573	1.07251e+06	2	3	20.4997	65
[K].LGNSGASPSSAGK.[-]	1xPhospho [S7(100)]	1	1	1	Q8IWI9	Q8IWI9 [3053-3065]	Q8IWI9 1xPhospho [S3059(100)]	0	1212.53	345589	2	1.26	9.2909	48
[K].LQEMEGTVK.[S]	1xOxidation [M4]	1	3	1	P35579	P35579 [1794-1802]		0	1050.51	16546376	2	0.24	9.3801	52
[R].LIESLFTIQK.[M]		1	4	1	Q12789	Q12789 [630-639]		0	1191.7	1437957	2	-1.08	50.1151	51
[R].ISDTGLAAGTVPEK.[Q]		1	2	1	Q7LBC6	Q7LBC6 [436-449]		0	1358.72	340464	2	-0.05	25.4947	38
[K].LLATEQEDAAVAK.[S]		1	6	1	A7BI36	A7BI36 [838-850]		0	1358.72	6.91176e+06	2	0.75	22.3131	64
[R].LSDVNVER.[V]		1	5	1	P42694	P42694 [972-979]		0	931.484	527544	2	-0.76	15.2411	45
[R].ISELTSELTDER.[N]		2	6	1	B4E0T8; Q92614	B4E0T8 [960-971]; Q92614 [1291-1302]		0	1392.69	793463	2	1.01	33.4331	82
[R].LLALQSASK.[K]		1	1	1	O60293	O60293 [376-384]		0	930.562	1.57112e+06	2	0.02	25.141	22
[R].LIALLEVLSQK.[KR]		5	14	1	P21333; Q60FE6; A0A804HK76; O75369; Q14315	P21333 [77-87]; Q60FE6 [50-60]; A0A804HK76 [50-60]; O75369 [50-60]; Q14315 [70-80]		0	1226.77	1.54829e+06	2	3.72	53.867	38
[K].LIAEQTLQENLIEK.[G]		1	1	2	Q5UIP0	Q5UIP0 [1468-1481]		0	1641.91	442245	2	2.1	43.6745	75
[K].LLADQAEAR.[R]		1	6	1	A0A7I2YQG2	A0A7I2YQG2 [174-182]		0	986.527	606197	2	0.56	15.357	35
[R].IIADLEEEQR.[N]		1	3	1	P46939	P46939 [3266-3275]		0	1215.62	507541	2	1.37	26.0864	40
[R].ISETTMLQSGMK.[V]	1xOxidation [M11]	1	9	1	J3KN01	J3KN01 [462-473]		0	1341.64	179315	2	0.71	23.3223	35
[R].LSDEDLYK.[F]		1	3	1	Q96N67	Q96N67 [480-487]		0	982.473	1.2572e+06	2	-1.49	22.0703	36
[R].ISETTMLQSGMK.[V]	2xOxidation [M6; M11]	1	9	1	J3KN01	J3KN01 [462-473]		0	1357.63	380196	2	3.37	14.4761	23
[K].IHNAENIQPGEQK.[Y]		1	15	1	E7EUU4	E7EUU4 [541-553]		0	1477.74	451062	2	0.53	10.0195	26
[R].IGVMSLIR.[K]	1xOxidation [M4]	1	22	1	A0A2U3TZM0	A0A2U3TZM0 [1483-1490]		0	904.528	731626	2	-1.44	36.4476	30
[R].ISGVQVNAK.[L]		1	1	1	O14646	O14646 [1204-1212]		0	915.526	1.43092e+06	2	0	14.757	42
[R].ISKPGAVSTPVK.[H]		1	8	1	G3V1L9	G3V1L9 [439-450]		0	1183.7	637829	3	0.23	14.4393	29
[R].LSLEDGGK.[G]		1	1	1	O95613	O95613 [2043-2050]		0	818.425	165669	2	2.88	17.0954	34
[K].ISMPDIDLNLK.[G]	1xOxidation [M3]	1	2	2	Q09666	Q09666 [2707-2717]; [3091-3101]; [3219-3229]; [3543-3553]; [3745-3755]; [3873-3883]; [4721-4731]		0	1274.67	269376	2	0.96	41.7765	38
[R].ISNVGSNSAR.[L]		1	4	1	Q05707	Q05707 [543-552]		0	1004.51	1.75756e+06	2	0.12	8.5398	26
[R].LGSDLTSAQK.[E]		1	1	1	Q08378	Q08378 [981-990]		0	1019.54	462374	2	1.34	14.6608	58
[K].LSQADGSFLK.[E]		1	1	1	P46939	P46939 [2046-2055]		0	1065.56	484142	2	-0.19	27.3459	49
[R].ISQDLALIAR.[E]		1	12	1	B2RTS4	B2RTS4 [1207-1216]		0	1099.65	200005	2	1.25	38.4959	44
[K].LHVENDEK.[L]		1	1	1	Q8TDY2	Q8TDY2 [965-972]		0	983.479	542329	2	1.54	8.3029	35
[R].LLESQLQSQK.[R]		1	12	1	F8WE88	F8WE88 [1348-1357]		0	1173.65	476885	2	4.38	20.2215	67
[K].LSDDNTIGKEEIQQR.[L]		1	6	1	Q13813	Q13813 [1830-1844]		1	1745.87	4.68219e+06	3	0.98	19.2226	57
[R].ILAVNGQDVR.[D]		1	7	1	A0A669KB89	A0A669KB89 [1058-1067]		0	1084.61	599320	2	0.97	23.48	53
[R].LQETLSAADR.[C]		1	2	2	P78527	P78527 [15-24]		0	1103.57	2709320	2	3.33	18.6432	46
[K].LQLQEQLQAETELCAEAEELR.[A]	1xCarbamidomethyl [C14]	1	4	2	P35579	P35579 [883-903]		0	2501.22	2.03462e+06	3	1.26	50.927	115
[R].LIEILSEK.[A]		1	6	1	A7BI36	A7BI36 [800-807]		0	944.566	4990661	2	0.13	38.399	39
[R].LLELETR.[L]		1	7	1	O14578	O14578 [851-857]		0	873.504	229959	2	1.4	29.4455	37
[R].LLEGEDAHLSSSQFSSGSQSSR.[D]		1	3	1	P02533	P02533 [418-439]		0	2309.06	182503	3	1.79	27.7209	10
[R].LQNALNEQR.[V]		1	8	1	A0A024R5M9	A0A024R5M9 [1034-1042]		0	1085.57	712584	2	1.76	13.5591	37
[R].LLEEAQLQDLEK.[A]		1	3	1	Q9NU22	Q9NU22 [222-233]		0	1428.76	491610	2	1.49	40.5034	60
[K].ILEDTQFVDGYK.[Q]		1	10	1	Q14C86	Q14C86 [76-87]		0	1427.71	96505.3	2	1.43	38.4322	9
[K].LQNELDNVSTLLEEAEKK.[G]		1	1	1	P35580	P35580 [1285-1302]		1	2073.07	250984	3	3.45	50.9004	14
[R].LQQENMNLLSDAR.[S]	1xOxidation [M6]	1	17	1	A0A2R8Y7B1	A0A2R8Y7B1 [79-91]		0	1547.75	507998	2	4.41	26.4964	49
[K].LSDDNTIGK.[E]		1	6	1	Q13813	Q13813 [1830-1838]		0	962.479	4841069	2	-0.49	11.3865	45
[K].LQQLFNHTMFILEQEEYQR.[E]		2	10	1	P35580; P35579	P35580 [483-501]; P35579 [476-494]		0	2467.21	190679	3	0.56	50.9026	29
[R].LQQSLESSSHK.[T]		1	1	2	Q9P219	Q9P219 [771-781]		0	1243.63	883754	2	0.42	9.033	54
[R].LLEAAAQSTK.[G]		1	4	1	Q15149	Q15149 [4600-4609]		0	1031.57	505952	2	-2.59	15.459	50
[R].LQSQDLGR.[H]		1	2	2	O15020	O15020 [554-561]		0	916.485	1544542	2	1.46	11.5746	33
[K].LQSSEAEVR.[S]		1	6	1	A7BI36	A7BI36 [1052-1060]		0	1018.52	8404885	2	0.4	10.2999	50
[K].LQTASDESYKDPTNIQSK.[H]		1	4	2	Q13813	Q13813 [1571-1588]		1	2024.98	8.03055e+06	3	1.35	18.9807	60
[K].LLDPEDVNVDQPDEK.[S]		1	2	1	O15020	O15020 [253-267]		0	1725.82	463089	2	1.58	34.734	59
[K].LLDPEDVAVQLPDKK.[S]		1	2	1	P46939	P46939 [227-241]		1	1679.92	157692	3	0.65	42.6873	21
[K].LQVELDNVTGLLSQSDSK.[S]		1	3	1	P35579	P35579 [1278-1295]		0	1946.01	135048	2	2.35	51.1475	81
[K].LQVEQEENR.[F]		1	2	2	Q9H1A4	Q9H1A4 [906-914]		0	1144.56	630608	2	1.99	12.0921	42
[R].ISAVESQPSR.[K]		1	4	1	Q9Y520	Q9Y520 [912-921]		0	1073.56	2.63787e+06	2	2.92	11.2987	33
[R].LQQSHPLSATQIQVK.[R]		1	7	2	Q13813	Q13813 [321-335]		0	1677.93	5.79189e+06	2	1.11	24.3226	40
[K].NYQSQADIPIR.[S]		1	4	1	Q14966	Q14966 [372-382]		0	1304.66	338443	2	-0.27	26.9054	40
[K].MAQLQLENK.[E]		1	15	1	A0A2R8Y7B1	A0A2R8Y7B1 [508-516]		0	1074.56	354449	2	1.59	24.1584	14
[K].LDAQVQELHAK.[V]		1	1	2	P35580	P35580 [1257-1267]		0	1251.67	4.48187e+06	2	0.73	18.6659	20
[K].NLSSNEAISLEEIR.[I]		1	2	1	P78527	P78527 [839-852]		0	1574.8	419723	2	1.01	41.4927	24
[K].NLSVAADK.[W]		1	6	1	A0A5F9ZH07	A0A5F9ZH07 [608-615]		0	817.441	368487	2	2.45	12.7844	42
[K].NLTQDEMQR.[M]	1xOxidation [M7]	1	7	1	J9R021	J9R021 [309-317]		0	1150.52	659985	2	1.34	9.6153	21
[R].GTAGAIQEGSITR.[G]		1	3	1	O75376	O75376 [1134-1146]		0	1260.65	396638	2	3.36	18.743	43
[R].NLVDNITGQR.[L]		1	4	1	Q15149	Q15149 [4438-4447]		0	1129.6	323482	2	-0.12	31.8151	54
[R].GSVLEPEGTVEIK.[F]		1	9	1	A0A024R0Y2	A0A024R0Y2 [2037-2049]		0	1357.72	584003	2	1.48	34.5611	30
[K].GSVEEDILER.[A]		1	1	1	O14646	O14646 [916-925]		0	1146.56	504028	2	2.08	32.9198	28
[K].GSTLEEVYGSVAK.[V]		1	8	1	Q07864	Q07864 [996-1008]		0	1339.67	278342	2	0.74	38.4392	54
[R].NMQDLVEDFK.[N]	1xOxidation [M2]	1	2	1	P13647	P13647 [246-255]		0	1254.57	142821	2	0.57	33.5119	37
[K].NMQDMVEDYR.[N]	1xOxidation [M5]	1	7	2	H6VRF8	H6VRF8 [258-267]		0	1316.52	1.41903e+06	2	1.41	23.3334	20
[K].NLPIYSEEIVEMYK.[G]	1xOxidation [M12]	1	5	1	P35579	P35579 [126-139]		0	1743.85	237069	2	2.82	49.4997	40
[R].GSSSGGGYSSGSSSYGSGGR.[Q]		1	1	1	P35908	P35908 [525-544]		0	1740.71	1.32349e+06	2	0.86	10.0135	120
[R].NNAALQAEK.[Q]		1	1	1	Q9P219	Q9P219 [1065-1073]		0	958.495	1344291	2	-0.26	9.1702	38
[K-].NNHHEENISSK.[M]		1	8	1	Q13813	Q13813 [1940-1950]		0	1308.59		3	-1.49	7.4225	35
[K].GSNEEDTDTPLFIGK.[V]		1	3	1	A6NHR9	A6NHR9 [1543-1557]		0	1622.75	1.36161e+06	2	1.44	37.8996	59
[R].NNTITTTSSK.[R]		1	2	1	O75179	O75179 [1559-1568]		0	1066.54	1.04672e+06	2	-0.2	8.5013	39
[K].NPEIVFVADMTK.[N]	1xOxidation [M10]	1	4	1	Q96RL7	Q96RL7 [1560-1571]		0	1379.69	96408.2	2	0.63	39.0274	39
[K].GSGTAEVELK.[K]		1	11	1	A0A024R5Z9	A0A024R5Z9 [126-135]		0	990.51	337060	2	-0.65	16.55	37
[HR].GSGSSQSSGYGR.[QH]		1	1	1	Q86YZ3	Q86YZ3 [1106-1117]; [1340-1351]; [1576-1587]; [2046-2057]; [2516-2527]; [2750-2761]		0	1129.49	627982	2	0.76	7.8705	63
[R].NPLDAGAAEPIASR.[A]		1	1	1	O14578	O14578 [10-23]		0	1381.71	271249	2	-4.02	28.3185	40
[R].GSGGGSSGGSIGGR.[G]		1	7	1	H6VRF8	H6VRF8 [603-616]		0	1092.5	67597696	2	-0.21	8.0184	86
[R].GSGGAGALPEAAR.[E]		1	1	1	Q13395	Q13395 [50-62]		0	1113.56	127377	2	0.25	16.4788	21
[K].GSPVNALQNK.[R]		1	3	1	Q8NI27	Q8NI27 [406-415]		0	1027.55	302259	2	1.25	17.3543	48
[R].GSGEGQGQILQR.[F]		1	1	1	O95248	O95248 [19-30]		0	1229.62	647751	2	3.22	15.4657	56
[R].NIPGITLLNVSK.[L]		1	6	1	P36578	P36578 [223-234]		0	1268.76	1.39276e+06	2	1.53	50.4094	35
[K].GTYTTDDSPSDIAEIR.[L]		1	6	1	A0A804HL12	A0A804HL12 [1801-1816]		0	1740.79	208875	2	2.96	33.2538	31
[K].NEETAQVVR.[K]		1	2	1	O95613	O95613 [1299-1307]		0	1045.53	374253	2	-0.69	11.4274	40
[K].HEAMITDLEER.[L]	1xOxidation [M4]	1	4	2	P35579	P35579 [1025-1035]		0	1359.62	366327	2	0.44	20.6072	32
[R].NEGGNSESSLK.[N]		1	3	1	Q8IWI9	Q8IWI9 [807-817]		0	1121.51	901352	2	-0.9	8.3588	26
[R].NESSFSASLGR.[A]		1	2	1	Q5JSZ5	Q5JSZ5 [776-786]		0	1154.54	394229	2	2.74	23.8532	18
[R].GYYSPGIVSTR.[N]		1	3	1	Q12789	Q12789 [1650-1660]		0	1199.61	388532	2	0.41	27.8297	46
[R].GYSFTTTAER.[E]		2	21	1	V9HVZ7; Q53G99	V9HVZ7 [45-54]; Q53G99 [197-206]		0	1132.53	614536	2	0.09	23.0505	37
[K].NFINNPLAQADWAAK.[K]		1	6	1	P35579	P35579 [15-29]		0	1672.84	409694	2	1.3	50.3002	78
[K].NGQDLGVAFK.[I]		1	15	1	A0A1X7SBS1	A0A1X7SBS1 [343-352]		0	1048.54	505785	2	-0.37	28.7798	46
[R].NIAIQSQFTR.[T]		1	3	1	P12270	P12270 [106-115]		0	1177.63	701060	2	0.29	30.9455	44
[R].NLDVQLLDTK.[R]		1	1	1	P12270	P12270 [868-877]		0	1158.64	851916	2	1.09	41.7883	33
[R].NLNPNDSIVVNSCQMK.[F]	1xCarbamidomethyl [C13]	1	3	1	Q12789	Q12789 [1661-1676]		0	1832.86	88641.5	2	1.74	32.5266	30
[R].NIEELQQQNQR.[L]		1	4	1	P12270	P12270 [542-552]		0	1399.69	818329	2	-0.35	17.0868	42
[K].GVPAGNSDTEGGQPGR.[K]		1	7	1	Q9UKV3	Q9UKV3 [832-847]		0	1498.69	437786	2	1.85	9.8487	59
[R].GVNASAQK.[F]		1	5	3	Q01082	Q01082 [586-593]		0	774.41	660837	2	-0.23	6.5589	50
[K].GVLLTDGSEK.[D]		1	26	1	P51532	P51532 [1015-1024]		0	1018.54	877981	2	0.87	22.1242	44
[R].NIEMTQEDVR.[L]	1xOxidation [M4]	1	4	2	O75643	O75643 [638-647]		0	1250.57	7.78515e+06	2	0.5	13.1815	46
[R].GVIDMGNSLIER.[G]	1xOxidation [M5]	1	6	1	Q13813	Q13813 [1608-1619]		0	1319.66	1.97733e+06	2	-1.37	32.7967	48
[R].GVIDMGNSLIER.[G]		1	6	1	Q13813	Q13813 [1608-1619]		0	1303.67	1.21132e+06	2	-0.89	43.7589	26
[K].NLGTALAELR.[T]		1	2	2	Q9Y490	Q9Y490 [1026-1035]		0	1057.6	567909	2	2.88	43.2128	37
[R].GVGSGGQGPPPPR.[R]		1	15	2	A0A1U9X982	A0A1U9X982 [905-917]		0	1162.6	2.32049e+06	2	0.33	10.4976	71
[K].GVGQANKPDETSK.[T]		1	4	2	Q14966	Q14966 [1366-1378]		0	1330.66	1.03687e+06	3	-1.86	7.7935	33
[K].NILAEQLQAETELFAEAEEMR.[A]	1xOxidation [M20]	1	1	1	P35580	P35580 [890-910]		0	2451.17	248295	3	-2.31	53.5782	26
[R].NIEMTQEDVR.[L]		1	4	1	O75643	O75643 [638-647]		0	1234.57	2.36103e+06	2	3.71	20.9106	34
[R].NDPQQLLLDAK.[H]		1	7	1	Q9ULV0	Q9ULV0 [1805-1815]		0	1254.67	443520	2	0.32	37.4436	37
[R].NPQNSTVLAR.[G]		1	7	2	Q13428	Q13428 [833-842]		0	1099.59	1.01323e+06	2	0.6	13.9775	55
[R].NPSSAAPVQSR.[G]		1	6	1	F1T0I1	F1T0I1 [772-782]		0	1113.56	1.17458e+06	2	0.8	9.22	39
[R].GPDPAAAPYSTQK.[S]		1	6	1	E9PHV5	E9PHV5 [935-947]		0	1302.63	316890	2	2.28	16.1072	22
[R].NSPPPFVPTLK.[S]		1	1	1	O14578	O14578 [370-380]		0	1196.67	343120	2	0.83	41.8419	33
[R].GPAPSAMPQSR.[S]	1xOxidation [M7]	1	2	1	O15020	O15020 [2188-2198]		0	1114.53	861698	2	1.5	8.7445	43
[K].GPALINIQEYPIER.[H]		1	1	1	A3KMH1	A3KMH1 [1076-1089]		0	1612.87	915467	2	-1.75	48.9431	48
[K].NSQGGPAPR.[E]		1	4	1	H0Y720	H0Y720 [656-664]		0	883.438		2	-0.16	7.6288	52
[K].GNTPATGTTQGK.[K]		1	6	1	A7BI36	A7BI36 [189-200]		0	1132.56	7.2181e+06	2	-3.05	7.7928	54
[K].NSSQFFQSYVER.[G]		1	3	2	Q14008	Q14008 [1871-1882]		0	1491.69	157783	2	0.68	38.9199	59
[K].GNSLTVLDVLEGR.[T]		1	1	1	A3KMH1	A3KMH1 [1247-1259]		0	1372.74	463831	2	2.15	52.3637	29
[R].NTALTLACFQGR.[AT]	1xCarbamidomethyl [C8]	3	12	1	E9PDP5; Q8IWZ3; O75179	E9PDP5 [1244-1255]; Q8IWZ3 [1225-1236]; O75179 [1253-1264]		0	1351.68	189058	2	2.94	40.7294	42
[R].NTDQASMPDNTAAQK.[V]	1xOxidation [M7]	1	9	1	P35579	P35579 [359-373]		0	1607.7	9175552	2	0.3	8.1302	80
[K].NSNQFIFQDK.[E]		1	3	1	A0A2R8YH03	A0A2R8YH03 [2339-2348]		0	1240.6	264766	2	1.34	31.6662	28
[R].NTDQASMPENTVAQK.[L]		1	1	1	P35580	P35580 [366-380]		0	1633.75	1.31285e+06	2	2.44	16.4214	42
[R].NTGESASQLLDAETAER.[L]		2	6	1	B4E0T8; Q92614	B4E0T8 [972-988]; Q92614 [1303-1319]		0	1791.84	420222	2	3.73	33.566	52
[K].GNDPNVSLVPK.[D]		1	15	2	A0A1U9X982	A0A1U9X982 [71-81]		0	1139.61	2.12783e+06	2	0.32	26.6636	50
[R].NTIDINNFDGK.[S]		1	2	1	A0A0A0MTH9	A0A0A0MTH9 [1059-1069]		0	1250.6		2	0.56	32.2248	26
[R].NTIEETGNLAEQAR.[A]		1	2	1	P11047	P11047 [1122-1135]		0	1545.75	307778	2	1.71	24.6178	31
[R].NTSSNSSPLNLK.[G]		1	2	1	Q9P219	Q9P219 [1578-1589]		0	1261.64	317387	2	1.71	22.3885	67
[R].NTTGVTEEALK.[E]		1	6	1	Q13813	Q13813 [2316-2326]		0	1162.6	15906517	2	0.85	18.6987	52
[K].NVEQDELQQVIR.[E]		1	8	1	E9PHV5	E9PHV5 [1191-1202]		0	1470.75	112088	2	1.82	38.0133	24
[K].GMGTVEGGDQSNPK.[S]	1xOxidation [M2]	1	7	1	Q13428	Q13428 [1424-1437]		0	1392.61		2	0.98	8.2343	56
[K].NVQDAIADAEQR.[G]		1	1	1	P35908	P35908 [419-430]		0	1329.64	2446178	2	1.47	27.4618	80
[K].NVSQESLETK.[E]		1	2	1	Q5UIP0	Q5UIP0 [1871-1880]		0	1134.56	1.80998e+06	2	1.67	12.965	45
[R].NTDQASMPENTVAQK.[L]	1xOxidation [M7]	1	1	3	P35580	P35580 [366-380]		0	1649.74	4.87092e+06	2	0.54	10.2507	80
[K].GSELQLPFQACLK.[V]	1xCarbamidomethyl [C11]	1	4	1	Q6P2Q9	Q6P2Q9 [1886-1898]		0	1490.77	586131	2	2.27	50.5421	29
[K].GPESESEDHR.[A]		1	2	2	P78527	P78527 [500-509]		0	1142.47	633237	2	-0.21	7.5624	39
[K].NSLQEQQEEEEEAR.[K]		1	1	1	P35580	P35580 [1346-1359]		0	1718.75	1.19397e+06	2	1.21	13.9697	99
[K].NQCTQVVQER.[E]	1xCarbamidomethyl [C3]	1	2	1	P15924	P15924 [1803-1812]		0	1261.6	392096	2	0.99	11.224	44
[R].GQVLAAAYELQR.[F]		1	1	1	O15020	O15020 [1794-1805]		0	1318.71	431214	2	-0.85	36.8126	55
[K].NQDAAQQFLGR.[L]		1	1	1	O15020	O15020 [1263-1273]		0	1247.61	630343	2	4.79	28.5391	60
[R].GQPLPPDLLQQAK.[C]		1	3	2	P27708	P27708 [855-867]		0	1404.78	806579	2	2.91	40.4662	17
[R].NQDMSGQQAAQLAQQR.[Y]	1xOxidation [M4]	1	4	2	E7EQS8	E7EQS8 [924-939]		0	1789.82	1.86426e+06	3	1.86	16.2964	18
[K].NQEILDDTAK.[N]		1	2	1	Q5JRA6	Q5JRA6 [1275-1284]		0	1146.56	1.03843e+06	2	0.9	18.4436	41
[K].NQGGGLSSSGAGEGQGPK.[K]		1	1	1	P07814	P07814 [992-1009]		0	1587.74	547248	2	2.01	10.1952	63
[K].GQLTEASSATSK.[A]		1	1	1	Q14571	Q14571 [1865-1876]		0	1179.59	826761	2	0.69	10.2475	21
[R].GQLQSHGVQAR.[E]		1	4	1	Q7Z3D7	Q7Z3D7 [212-222]		0	1180.62		2	1.71	8.7786	39
[K].NQPIATEEK.[S]		1	8	1	Q96L73	Q96L73 [2087-2095]		0	1029.52	413770	2	1.59	9.7236	35
[K].GPEVDVSGPK.[L]		1	1	1	Q09666	Q09666 [3331-3340]		0	984.5	159965	2	1.15	16.8243	48
[R].GQLGTYTIASPPER.[S]		1	2	1	Q96N67	Q96N67 [1416-1429]		0	1489.76		2	1.01	32.5008	37
[K].NQVLVFVHSR.[K]		1	4	2	O75643	O75643 [719-728]		0	1198.67	963913	3	-1.18	30.7381	19
[R].NSAPASVSPDGTR.[V]		1	13	1	Q149N5	Q149N5 [1658-1670]		0	1258.6	540241	2	2.81	11.5725	30
[K].NSDIEQSSDSK.[VA]		1	18	1	P49792	P49792 [2582-2592]		0	1209.52	481269	2	0.03	8.1874	77
[R].GPVLEALVAR.[A]		1	4	2	O75643	O75643 [625-634]		0	1024.61	673027	2	1.03	44.4447	57
[R].NSEDEAQEAK.[D]		1	3	1	A2RRP1	A2RRP1 [1936-1945]		0	1120.48		2	-0.45	7.726	45
[K].GPQVSSALNLDTSK.[F]		1	2	1	Q09666	Q09666 [5599-5612]		0	1416.73	132661	2	0.21	30.5338	64
[R].GPQAGLGPR.[R]		1	5	1	E7EUU4	E7EUU4 [655-663]		0	852.469	1.59675e+06	2	0.42	12.5021	34
[K].NSFTVDCSK.[A]	1xCarbamidomethyl [C7]	1	4	1	Q14315	Q14315 [2654-2662]		0	1057.46	252051	2	-1.31	16.0185	36
[K].NSLEDLTAEDFR.[L]		1	4	1	O95071	O95071 [2665-2676]		0	1409.65	125535	2	1.49	43.2957	22
[R].NSINQVVQLR.[Y]		1	2	1	P24928	P24928 [881-890]		0	1170.66	670881	2	5.04	32.1867	44
[K].GQLEDLEK.[M]		1	16	1	A0A2R8Y7B1	A0A2R8Y7B1 [998-1005]		0	931.473	1.06649e+06	2	0.23	19.9225	13
[K].MASSSGTATNRPGK.[N]	1xOxidation [M1]	1	3	1	Q8IWI9	Q8IWI9 [1503-1516]		0	1380.65		3	-0.56	7.4802	74
[R].HGVESTLER.[S]		1	11	1	E7EUU4	E7EUU4 [1242-1250]		0	1027.52	924684	2	1.02	10.7029	32
[R].HLCEPGADGAETFADGVPR.[E]	1xCarbamidomethyl [C3]	1	27	1	A0A2U3TZM0	A0A2U3TZM0 [1453-1471]		0	1998.9	119419	3	0.07	32.7345	13
[R].IANLQTDLSDGLR.[L]		2	8	2	P21333; Q60FE6	P21333 [64-76]; Q60FE6 [37-49]		0	1415.75	1.72808e+07	2	0.91	41.3608	100
[K].MGQLASGIR.[S]	1xOxidation [M1]	1	1	1	P46939	P46939 [1856-1864]		0	948.493	447235	2	0.67	16.0749	33
[K].MGSDEFDISPR.[I]	1xOxidation [M1]	1	1	1	Q8IWI9	Q8IWI9 [2533-2543]		0	1269.54	938013	2	0.74	28.6708	113
[R].MGVVIVGPSGAGK.[S]	1xOxidation [M1]	1	2	1	B0I1S0	B0I1S0 [1973-1985]		0	1187.65	515628	2	-0.27	26.0741	18
[R-].MLLQSSEGR.[C-]	1xOxidation [M1]	1	4	1	O75643	O75643 [1367-1375]		0	1036.51	3.30086e+06	2	0.86	14.2337	25
[K].IALLEEAR.[RT]		1	13	2	Q5TZA2	Q5TZA2 [1247-1254]		0	914.531	193475	2	-2.13	34.6785	32
[R].MLPQAATEDDIR.[G]	1xOxidation [M1]	1	3	2	Q7Z3D7	Q7Z3D7 [200-211]		0	1375.65	979039	2	-0.22	23.7278	32
[K].LAGVTLGQR.[R]		2	11	1	P26358; I6L9H2	P26358 [587-595]; I6L9H2 [482-490]		0	914.542	1.29565e+06	2	0.27	24.8622	32
[K].IAGQISASVAQQR.[N]		1	7	1	A0A804HL12	A0A804HL12 [3974-3986]		0	1328.73	406205	2	3.48	21.4583	24
[K].IAGPGLGSGVR.[A]		2	6	1	A0A804HK76; O75369	A0A804HK76 [1426-1436]; O75369 [1426-1436]		0	983.563	3036617	2	2.38	22.3317	31
[R].MESTAGITTTTSPR.[T]	1xOxidation [M1]	1	2	1	Q8TDY2	Q8TDY2 [656-669]		0	1468.69	1.13942e+06	2	0.63	16.1633	36
[R].LAGAPALAPEPPLIPK.[L]		1	2	1	Q562E7	Q562E7 [592-607]		0	1554.93	244662	2	3.5	49.7666	40
[K].MLTAQDVSYDEAR.[N]		1	1	1	O15020	O15020 [1298-1310]		0	1498.68	136228	2	2.05	28.912	39
[K].LAEYENLTNK.[L]		1	6	1	A0A6F7YPF6	A0A6F7YPF6 [494-503]		0	1194.6	151214	2	2.5	23.1486	47
[R].LAEVGQYEQVK.[Q]		1	1	1	A5YKK6	A5YKK6 [460-470]		0	1263.66	1082657	2	0.63	23.8834	20
[K].MLTAQDVSYDEAR.[N]	1xOxidation [M1]	1	1	1	O15020	O15020 [1298-1310]		0	1514.68	224947	2	0.39	24.3093	43
[K].IAELDTEAK.[N]		1	1	1	Q8TD26	Q8TD26 [1029-1037]		0	989.515	449716	2	0.16	17.9827	62
[K].MNALNEVNK.[V]	1xOxidation [M1]	1	3	1	Q93008	Q93008 [352-360]		0	1048.51	1.13008e+06	2	0.5	13.0645	55
[K].MNLTGNDQEGR.[E]	1xOxidation [M1]	1	1	1	Q8IWI9	Q8IWI9 [3028-3038]		0	1250.54	1525922	2	-0.66	9.4262	76
[R].LAEDEAFQR.[R]		1	1	1	Q15149	Q15149 [2006-2014]		0	1078.52	626780	2	1.28	20.2943	55
[R].IAECSSQLAEEEEKAK.[N]	1xCarbamidomethyl [C4]	1	1	1	P35580	P35580 [1008-1023]		1	1821.85	1.34326e+06	3	0.97	19.1119	48
[R].LAEAAVAEK.[R]		1	3	1	Q8N201	Q8N201 [92-100]		0	901.499	496615	2	2.33	12.8412	35
[K].MLTAQDMSYDEAR.[N]	1xOxidation [M1]	1	4	1	Q01082	Q01082 [1295-1307]		0	1546.65		2	-1.22	25.2653	87
[K].LADSDQASK.[V]		1	9	1	A0A024R5M9	A0A024R5M9 [1544-1552]		0	934.448	798744	2	0.53	7.7302	59
[K].LAQAEEQLEQETR.[E]		1	4	2	Q7Z406	Q7Z406 [1840-1852]		0	1544.76	547312	2	0.45	23.9571	41
[R].LAQGHTTVDELAR.[R]		1	3	1	Q15149	Q15149 [2809-2821]		0	1410.73	335084	3	-0.25	18.9621	34
[R].MATNAAAQNAIK.[K]		1	2	1	Q9Y490	Q9Y490 [899-910]		0	1203.62	455054	2	1.02	15.3754	68
[R].LDAGHTVYQVSQAEK.[D]		1	1	1	A3KMH1	A3KMH1 [1590-1604]		0	1645.82	1.43934e+06	3	1.23	23.7542	54
[R].LDAEEAEIR.[Q]		1	5	1	Q5VT06	Q5VT06 [1882-1890]		0	1045.52	872154	2	-2.68	20.977	34
[K].LCYVALDFEQEMATAASSSSLEK.[S]	1xCarbamidomethyl [C2]; 1xOxidation [M12]	2	25	1	V9HVZ7; Q53G99	V9HVZ7 [64-86]; Q53G99 [216-238]		0	2566.17	621600	3	4.28	49.9494	35
[K].LCYVALDFENEMATAASSSSLEK.[S]	1xCarbamidomethyl [C2]; 1xOxidation [M12]	1	12	1	A8K3K1	A8K3K1 [218-240]		0	2552.15		3	15.43	52.7434	47
[R].LCTVNSVEEK.[I]	1xCarbamidomethyl [C2]	2	27	1	P51532; F6VDE0	P51532 [1204-1213]; F6VDE0 [1116-1125]		0	1178.57	408586	2	0.75	16.0142	41
[K].MAVLALLAK.[I]		1	1	1	P78527	P78527 [1643-1651]		0	929.585	605005	2	0.41	51.2575	53
[K].LAVSAQSEPAR.[V]		1	2	1	O75691	O75691 [2251-2261]		0	1128.6	284178	2	0.64	15.471	46
[K].MAVLALLAK.[I]	1xOxidation [M1]	1	1	1	P78527	P78527 [1643-1651]		0	945.58	1.45286e+06	2	0.55	45.4857	78
[R-].MAVILSLEQGNR.[L]	1xOxidation [M1]	1	5	2	A6NNK5	A6NNK5 [1539-1550]		0	1346.71	132407	2	-0.92	37.7956	31
[K].MENAGVNFVVSGR.[E]	1xOxidation [M1]	1	3	1	H0Y720	H0Y720 [93-105]		0	1395.67	380207	2	1.39	31.999	43
[K].MDCQECPEGYR.[V]	2xCarbamidomethyl [C3; C6]; 1xOxidation [M1]	3	10	1	B4E2F9; P21333; Q60FE6	B4E2F9 [607-617]; P21333 [2474-2484]; Q60FE6 [2439-2449]		0	1460.52	1.092e+06	2	2.47	12.1873	31
[K].IATTAEPADK.[V]		1	6	1	A0A0U1RQJ2	A0A0U1RQJ2 [565-574]		0	1016.53	807176	2	1.38	9.6787	41
[R].LATNTSAPDLK.[N]		1	11	1	E7EVA0	E7EVA0 [2068-2078]		0	1130.61	4.40792e+06	2	0.95	19.2803	67
[K].LATLSDQVNR.[R]		1	5	2	Q92614	Q92614 [1636-1645]		0	1116.6	1.3658e+06	2	-1.1	21.0147	56
[K].MDLSVGSLSDK.[K]	1xOxidation [M1]	1	5	2	H0Y720	H0Y720 [826-836]		0	1167.56	446108	2	-2.07	27.6295	64
[R].MDTDLETMDLDQGGEALAPR.[Q]	2xOxidation [M1; M8]	1	4	2	O75643	O75643 [387-406]		0	2209.96	889355	2	2.78	36.822	57
[R].MDTIDQDDELIR.[Y]	1xOxidation [M1]	1	4	2	Q93008	Q93008 [1956-1967]		0	1479.66	187877	2	-0.52	31.2787	56
[K].MEADPELSK.[F]		1	4	1	O75643	O75643 [350-358]		0	1019.47	3181121	2	-0.86	16.6749	29
[K].LASGEEFCSGSSSNLQAPGGSSER.[Y]	1xCarbamidomethyl [C8]	1	5	1	E7EQS8	E7EQS8 [367-390]		0	2414.05	184993	3	0.96	27.2372	18
[K].MEDISPVQTDALDSVR.[E]	1xOxidation [M1]	1	1	1	Q8IWI9	Q8IWI9 [1426-1441]		0	1791.84		2	0.15	38.7041	23
[K].MEEEILLLEDQNSK.[F]		1	1	1	P35580	P35580 [983-996]		0	1690.82	101838	2	1.93	46.6734	36
[R].MDGTYACSYTPVK.[A]	1xCarbamidomethyl [C7]; 1xOxidation [M1]	2	6	1	A0A804HK76; O75369	A0A804HK76 [700-712]; O75369 [700-712]		0	1508.64	701114	2	0.15	22.7427	32
[RK].NDNDTFTVK.[Y]		3	6	5	P21333; Q60FE6; Q14315	P21333 [829-837]; Q60FE6 [802-810]; Q14315 [824-832]		0	1053.48	6.07401e+07	2	0.17	19.3136	65
[K].LADDLSTLQEK.[M]		1	7	1	A0A024R5M9	A0A024R5M9 [898-908]		0	1232.64	828406	2	0.01	29.0006	36
[R].IACGPPQAK.[L]	1xCarbamidomethyl [C3]	1	2	1	Q9Y520	Q9Y520 [221-229]		0	941.487	248819	2	-1.97	10.3463	45
[K].NADETVLQK.[W]		1	3	1	Q96N67	Q96N67 [1338-1346]		0	1017.52	1.8355e+06	2	0.65	14.1579	44
[K].KGEGAPIQGK.[K]		1	3	1	A7BI36	A7BI36 [669-678]		1	984.547	3056419	2	0.02	8.0727	55
[R].KGAAPTPPGK.[T]		1	9	1	Q13428	Q13428 [909-918]		1	923.531	597117	2	-0.02	8.0203	56
[R].KGAAPAPPGK.[T]		1	6	1	Q13428	Q13428 [384-393]		1	893.52	480154	2	1.01	7.9016	44
[R].KETTSGTSTEPVK.[N]		1	2	1	Q9NYV4	Q9NYV4 [1068-1080]		1	1364.69		2	1.96	8.0267	36
[R].NAEQYKDQADK.[A]		1	3	1	P35579	P35579 [1857-1867]		1	1309.6	2972508	2	0.26	8.15	66
[KR].KEEELQAALAR.[LAV]		2	11	2	P35579; Q7Z406	P35579 [1081-1091]; Q7Z406 [1105-1115]		1	1257.68	1.44984e+06	2	1.06	22.1813	61
[R].NALLQLTDSQIADVAR.[F]		1	8	1	O75643	O75643 [1994-2009]		0	1727.93		2	3.18	50.6174	55
[K].NAPNDASYDAVR.[Q]		1	3	1	E1NZA1	E1NZA1 [1305-1316]		0	1292.59	347162	2	1.15	16.1136	35
[R].NAQSNALQER.[E]		1	3	1	P11717	P11717 [2437-2446]		0	1130.55	764916	2	-0.12	10.2141	48
[R].MYAALGDPK.[A]		1	1	1	P78527	P78527 [3613-3621]		0	965.476	552766	2	0.36	23.2748	45
[K].HSPTEDEESAK.[A]		1	4	1	A0A024RAM4	A0A024RAM4 [969-979]		0	1229.53	371391	2	1.75	7.6775	24
[K].NASSAANAQPHK.[L]		1	7	1	A0A805TBS0	A0A805TBS0 [1922-1933]		0	1195.58	215015	3	-2.73	7.4995	12
[R].NAVALSASPQLK.[E]		1	4	1	Q92547	Q92547 [881-892]		0	1198.68	145810	2	-0.11	27.7761	25
[K].NCGQMSEIEAK.[V]	1xCarbamidomethyl [C2]; 1xOxidation [M5]	1	2	1	Q9Y490	Q9Y490 [285-295]		0	1282.54	281651	2	0	9.665	30
[R].HQATGELDDAK.[I]		1	1	1	A3KMH1	A3KMH1 [1673-1683]		0	1184.55	3.53482e+06	2	0.65	8.7397	58
[R].NDDIADGNPK.[L]		1	6	1	Q15149	Q15149 [259-268]		0	1058.47	767360	2	1.05	9.7689	51
[K].HQAFEAEVQANSGAIVK.[L]		1	9	1	Q13813	Q13813 [85-101]		0	1798.91	287730	3	0.44	29.4805	38
[K].HPPAPAEPSSDLASK.[L]		1	8	1	A7BI36	A7BI36 [1229-1243]		0	1503.74	385898	2	1.23	15.7585	25
[K].NDLAVVDVR.[I]		1	14	2	P19338	P19338 [334-342]		0	1000.54	1.86069e+06	2	0.47	30.4279	41
[R].NDIQTAGTMTVPLCSEK.[T]	1xCarbamidomethyl [C14]; 1xOxidation [M9]	1	5	1	E7EQS8	E7EQS8 [509-525]		0	1880.87	136233	2	-0.51	27.8676	26
[K].HLENQIAK.[S]		1	1	1	Q8TDY2	Q8TDY2 [1266-1273]		0	952.521	853596	2	2.04	9.1324	33
[R].NASQETVATILK.[C]		1	6	1	Q8NI35	Q8NI35 [1590-1601]		0	1274.7	357786	2	0.14	34.6409	29
[K].MQELALSEGALPR.[H]	1xOxidation [M1]	1	2	1	O75165	O75165 [600-612]		0	1430.73	241452	2	-2.24	37.3135	62
[K].MWEVLESTTQTK.[A]	1xOxidation [M1]	1	4	1	Q01082	Q01082 [1361-1372]		0	1468.7	1392739	2	2.88	35.9194	40
[R].KLEGDSTDLSDQIAELQAQIAELK.[M]		1	4	1	P35579	P35579 [1052-1075]		1	2615.34	1.02917e+06	3	3.13	53.0625	83
[R].LACDVDQVTR.[Q]	1xCarbamidomethyl [C3]	1	2	1	P78527	P78527 [972-981]		0	1176.57	1572369	2	0.77	19.1098	70
[R].IAATGVVLDLDK.[S]		1	1	1	Q14692	Q14692 [1008-1019]		0	1214.7	377330	2	0.05	43.736	45
[R].MQHNLEQQIQAR.[N]		1	6	1	Q13813	Q13813 [2304-2315]		0	1495.74	582843	3	0.55	19.1672	26
[R].MQHNLEQQIQAR.[N]	1xOxidation [M1]	1	6	2	Q13813	Q13813 [2304-2315]		0	1511.74	2.11365e+06	2	0.88	16.5939	21
[K].LAALNVTEK.[D]		1	1	1	O75691	O75691 [1504-1512]		0	958.557	306658	2	0.04	24.8786	48
[R].IAAGQAVEAIVK.[N]		1	2	1	A0A0A0MTH9	A0A0A0MTH9 [60-71]		0	1169.69	197183	2	-1.32	37.9076	34
[R].LAAGDQLLSVDGR.[S]		1	8	2	J3KN01	J3KN01 [1044-1056]		0	1314.7	1.74652e+06	2	1.03	36.7232	115
[K].MSLQQDQAK.[K]	1xOxidation [M1]	1	6	1	A0A804HL12	A0A804HL12 [2318-2326]		0	1064.5	1.09195e+06	2	0.91	8.4049	49
[K].MSISEGTVSDK.[S]		1	4	1	A0A024RAM4	A0A024RAM4 [1519-1529]		0	1153.54	378063	2	1.63	20.1458	26
[R].IAAENELNQSYK.[I]		1	1	1	O15397	O15397 [20-31]		0	1379.68	127093	2	-0.02	22.0528	37
[K].MWEVLESTTQTK.[A]		1	4	1	Q01082	Q01082 [1361-1372]		0	1452.7	403051	2	-0.25	41.8069	14
[K].MSISEGTVSDK.[S]	1xOxidation [M1]	1	4	1	A0A024RAM4	A0A024RAM4 [1519-1529]		0	1169.54	543456	2	-0.1	12.4373	35
[K].KVDTTPNQGK.[K]		1	4	1	A7BI36	A7BI36 [271-280]		1	1087.57	728856	2	1.06	7.5537	78
[R].MSYLLLPLDSSK.[S]	1xOxidation [M1]	1	3	1	O95248	O95248 [765-776]		0	1382.72	212892	2	-0.81	50.6521	36
[K].KTESASVQGR.[N]		1	5	1	A7BI36	A7BI36 [729-738]		1	1062.55		2	0.41	7.5474	46
[K].MTEELEALR.[NS]	1xOxidation [M1]	2	10	1	Q5VT25; Q9Y5S2	Q5VT25 [845-853]; Q9Y5S2 [842-850]		0	1107.54	493586	2	-1.52	25.9929	24
[K].MTENHVSQASVTIR.[I]	1xOxidation [M1]	1	1	1	B3KT81	B3KT81 [361-374]		0	1588.77	716511	3	1.63	16.2158	50
[K].KQELEEILHDLESR.[V]		1	1	1	P35580	P35580 [917-930]		1	1738.9	286750	3	0.18	50.2454	19
[K].KQEGPATQVSK.[K]		1	3	1	Q13428	Q13428 [1054-1064]		1	1172.63	361960	2	-0.4	8.0434	48
[K].KPTSQIPETK.[HL]		1	4	1	Q9BQG0	Q9BQG0 [489-498]		0	1128.63	344356	2	0.75	9.2366	48
[R].MTQNPNYYNLQGISHR.[H]		1	7	1	O75643	O75643 [1764-1779]		0	1935.91	144726	3	0.63	30.073	13
[K].MVVPGLDGAQIPR.[D]	1xOxidation [M1]	1	3	1	P49327	P49327 [1159-1171]		0	1368.73	1.45791e+06	2	1.34	39.1576	43
[K].MSQPGSPSPK.[T]	1xOxidation [M1]	1	22	1	A0A2U3TZM0	A0A2U3TZM0 [1517-1526]		0	1031.48	822542	2	-0.5	8.0647	55
[K].STGSLLTPTR.[G]		1	7	1	A0A805TBS0	A0A805TBS0 [1732-1741]		0	1032.57	281294	2	2.14	23.0547	29
[R].LITSQVFGK.[L]		1	7	1	A0A804HL12	A0A804HL12 [3998-4006]		0	992.578	635314	2	0.61	33.763	46
[R].VEQQPDYR.[R]		1	9	1	J3KN01	J3KN01 [563-570]		0	1034.49	1.23596e+06	2	0.48	9.9309	43
[R].DAATDVASR.[N]		1	3	1	Q08188	Q08188 [202-210]		0	905.432	375968	2	-1.21	10.1065	50
[R].CVIMCQGSK.[K]	2xCarbamidomethyl [C1; C5]; 1xOxidation [M4]	1	7	1	O75643	O75643 [1702-1710]		0	1098.47	402684	2	0.78	11.1151	18
[K].AGVAPLQVK.[V]		2	5	1	P21333; Q60FE6	P21333 [1478-1486]; Q60FE6 [1451-1459]		0	882.541	78056672	2	0.17	24.3401	50
[R].AGVLAHLEEER.[D]		2	5	1	P35580; P35579	P35580 [772-782]; P35579 [765-775]		0	1223.64	3383744	3	0.15	27.4831	40
[R].CVIMCQGSK.[K]	2xCarbamidomethyl [C1; C5]	1	7	1	O75643	O75643 [1702-1710]		0	1082.48	384714	2	0.49	15.6111	46
[K].CSGPGLSPGMVR.[A]	1xCarbamidomethyl [C1]; 1xOxidation [M10]	2	5	2	P21333; Q60FE6	P21333 [1453-1464]; Q60FE6 [1426-1437]		0	1233.57	4812711	2	1.19	19.9552	55
[K].VDLLNQEIEFLK.[V]		1	1	1	P35908	P35908 [303-314]		0	1460.8	257273	2	1.23	52.1602	34
[K].VDINTEDLEDGTCR.[V]	1xCarbamidomethyl [C13]	3	10	1	B4E2F9; P21333; Q60FE6	B4E2F9 [223-236]; P21333 [2090-2103]; Q60FE6 [2055-2068]		0	1636.71	3.87066e+06	2	1.38	30.4145	80
[R].AGTLQVGDR.[V]		1	6	1	A0A669KB89	A0A669KB89 [906-914]		0	916.485	1532785	2	-0.14	14.2511	72
[R].VVDTLYDGK.[L]		1	15	1	A0A024R225	A0A024R225 [633-641]		0	1009.52	636176	2	0.14	20.3991	27
[R].CQHLQAEK.[K]	1xCarbamidomethyl [C1]	1	3	1	P35579	P35579 [931-938]		0	1013.48		2	0.15	7.7076	43
[K].VDMLSEINIAPR.[I]		1	5	1	A5YKK6	A5YKK6 [2152-2163]		0	1357.71	87900.4	2	-1.8	49.8585	50
[K].CLATGPGIASTVK.[T]	1xCarbamidomethyl [C1]	2	6	1	A0A804HK76; O75369	A0A804HK76 [1648-1660]; O75369 [1617-1629]		0	1274.68	1132410	2	2.1	27.3665	44
[K].AHVVPCFDASK.[V]	1xCarbamidomethyl [C6]	2	4	2	P21333; Q60FE6	P21333 [1152-1162]; Q60FE6 [1125-1135]		0	1230.59	1.96451e+06	2	1.57	22.1984	39
[R].VVDQQQVER.[H]		1	6	1	A4LAA3	A4LAA3 [2189-2197]		0	1100.57	696372	2	0.82	9.8047	56
[K].CEVTSGTLR.[I]	1xCarbamidomethyl [C1]	2	2	1	A3KMH1; B3KT81	A3KMH1 [724-732]; B3KT81 [703-711]		0	1022.49	758478	2	1.19	14.5124	45
[K].AKDEQSAVSMLK.[K]	1xOxidation [M10]	1	4	1	Q01082	Q01082 [1621-1632]		1	1322.66	2504466	3	0.42	13.187	42
[K].VVASGPGLEHGK.[V]		2	6	2	A0A804HK76; O75369	A0A804HK76 [1136-1147]; O75369 [1136-1147]		0	1150.62	3.36376e+06	3	-0.19	11.0388	67
[K].VDIQTEDLEDGTCK.[V]	1xCarbamidomethyl [C13]	3	7	1	H7C5L4; A0A804HK76; O75369	H7C5L4 [10-23]; A0A804HK76 [2005-2018]; O75369 [2045-2058]		0	1622.72	907353	2	1.7	27.2726	67
[K].VDPSHDASK.[V]		3	7	3	A0A804HK76; O75369; Q14315	A0A804HK76 [839-847]; O75369 [839-847]; Q14315 [861-869]		0	955.448	1.97749e+06	2	-0.54	7.491	51
[R].AGTAFYIDQCAVR.[A]	1xCarbamidomethyl [C10]	1	1	1	A3KMH1	A3KMH1 [153-165]		0	1471.7	366467	2	1.61	36.5245	33
[K].DAEEWFFTK.[T]		1	2	1	P02533	P02533 [301-309]		0	1172.53	186484	2	-0.57	49.773	14
[K].VAQPTITDNKDGTVTVR.[Y]		3	10	3	B4E2F9; P21333; Q60FE6	B4E2F9 [6-22]; P21333 [1815-1831]; Q60FE6 [1780-1796]		1	1814.96	5.70244e+06	2	1.45	23.0918	46
[K].DALVSQPTR.[Y]		1	2	1	Q05707	Q05707 [1267-1275]		0	986.527	1.2049e+06	2	0.68	15.868	30
[R].DALNQATSQVESK.[Q]		1	6	1	A7BI36	A7BI36 [937-949]		0	1390.68	7701691	2	0.94	22.9195	86
[R].VARPLPAEEPER.[A]		2	13	1	P26358; I6L9H2	P26358 [213-224]; I6L9H2 [108-119]		0	1363.73	478246	3	-1.18	15.6363	26
[R].DAGYGGLSLSIEGPSK.[V]		3	9	1	B4E2F9; P21333; Q60FE6	B4E2F9 [207-222]; P21333 [2074-2089]; Q60FE6 [2039-2054]		0	1550.77	602695	2	0.57	45.0361	72
[R].DAGYGGISLAVEGPSK.[V]		2	6	1	A0A804HK76; O75369	A0A804HK76 [1989-2004]; O75369 [2029-2044]		0	1520.76	816444	2	3.27	41.0286	32
[K].VVLLTGETSTDLK.[L]		1	2	2	O75643	O75643 [1405-1417]		0	1375.77	11590320	2	1.14	38.0205	52
[R].DAGEGLLAVQITDQEGKPK.[R]		2	6	1	A0A804HK76; O75369	A0A804HK76 [1577-1595]; O75369 [1546-1564]		0	1969.02	1.08499e+06	3	0.77	40.709	47
[KR].DAEAWFNEK.[S]		1	5	1	A0A1B0GVI3	A0A1B0GVI3 [335-343]		0	1109.49	3.85114e+06	2	1.96	35.1567	35
[K].VAVTEGCQPSR.[V]	1xCarbamidomethyl [C7]	2	6	1	A0A804HK76; O75369	A0A804HK76 [1320-1330]; O75369 [1320-1330]		0	1203.58	2361333	2	-4.65	11.3572	42
[K].DAGEGGLSLAIEGPSK.[A]		2	8	3	P21333; Q60FE6	P21333 [1892-1907]; Q60FE6 [1857-1872]		0	1500.75	2.28163e+07	2	1.41	40.9504	76
[K].DAGEGDDSMR.[M]	1xOxidation [M9]	1	2	1	B4E2F9	B4E2F9 [83-92]		0	1068.39	404655	2	0.43	7.4963	43
[R].VDDESMQR.[F]	1xOxidation [M6]	1	1	2	Q6P2Q9	Q6P2Q9 [1232-1239]		0	995.41	4.24434e+06	2	0.17	7.5767	53
[R].VDEIDAAIQR.[S]		1	7	1	A0A7P0MQR8	A0A7P0MQR8 [5663-5672]		0	1129.58	216205	2	2.26	27.1442	50
[R].DAEMPATEK.[D]		1	5	1	P21333	P21333 [25-33]		0	991.44	1.44099e+06	2	-0.71	11.4242	51
[K].VVGQTTPESFEK.[A]		1	2	1	Q02952	Q02952 [1111-1122]		0	1321.66	439014	2	-0.13	21.7618	25
[K].VVEATNSVTAVR.[I]		1	6	1	A4LAA3	A4LAA3 [2335-2346]		0	1245.68	406528	2	-0.79	19.6272	65
[R].DAELQDQEFGK.[R]		1	3	1	Q9C0C2	Q9C0C2 [859-869]		0	1279.58	85111.8	2	2.89	23.3048	32
[R].VAVVNQIAR.[Q]		1	4	1	Q01082	Q01082 [905-913]		0	969.584	22927198	2	0.23	23.069	58
[R].AGQSAAGAAPGGGVDTR.[D]		1	4	2	P21333	P21333 [8-24]		0	1442.7	1.83732e+07	2	0.88	11.2052	42
[R].VDQLKSDQSR.[L]		1	7	2	H6VRF8	H6VRF8 [242-251]		1	1175.6	265041	3	0.66	8.1688	20
[R].VVAQDSHFSIQTIK.[E]		1	2	1	Q8TDY2	Q8TDY2 [803-816]		0	1572.84	240439	3	0.01	30.9271	21
[K].AVQAQGGESQQEAQR.[L]		1	9	1	A0A024R5M9	A0A024R5M9 [1560-1574]		0	1586.75	533683	2	1.47	8.3686	70
[R].AVPEILAAGGR.[Y]		1	2	1	H0YME5	H0YME5 [1119-1129]		0	1053.61	234309	2	0.26	34.8072	30
[QK].ALEDLAGFK.[ED]		1	1	1	P46013	P46013 [1220-1228]; [1584-1592]; [1950-1958]; [2312-2320]; [2796-2804]		0	963.515	217771	2	1.46	38.6427	46
[K].VEPAVDTSR.[I]		2	6	1	A0A804HK76; O75369	A0A804HK76 [1222-1230]; O75369 [1222-1230]		0	973.495	1770796	2	-0.36	11.4036	36
[K].VEPGLGADNSVVR.[F]		2	5	2	P21333; Q60FE6	P21333 [1020-1032]; Q60FE6 [993-1005]		0	1312.69	28940874	2	-0.06	26.0922	60
[K].VEPSHDASK.[V]		2	5	2	P21333; Q60FE6	P21333 [866-874]; Q60FE6 [839-847]		0	969.464	959377	3	0	5.7065	24
[R].EEPDIYQIAK.[S]		1	9	1	G3V1L9	G3V1L9 [757-766]		0	1205.6	636608	2	-1.67	33.9876	36
[R].VESLESQTR.[Q]		1	3	1	O60271	O60271 [121-129]		0	1048.53	145590	2	-2.82	11.9894	35
[K].VEMSGPVTVLTR.[Q]	1xOxidation [M3]	1	4	1	E7EQS8	E7EQS8 [1077-1088]		0	1304.69	1.23791e+06	2	-0.8	31.1978	52
[R].AVFVDLEPTVIDEVR.[T]		1	19	1	F5H5D3	F5H5D3 [135-149]		0	1701.91		2	-1.77	51.8544	34
[K].AVEIVTSTSAAK.[T]		1	4	1	Q14966	Q14966 [783-794]		0	1176.65	1.39491e+06	2	1.22	20.9248	23
[R].VTELEQEK.[Q]		1	5	1	F8WE88	F8WE88 [1162-1169]		0	975.499	443922	2	2.19	11.0572	25
[R].VTELALTASDR.[Q]		1	2	1	P78527	P78527 [914-924]		0	1175.63	3.80281e+06	2	3.21	28.0348	51
[R].VTEAEIVPMGK.[N]	1xOxidation [M9]	3	7	2	H7C5L4; A0A804HK76; O75369	H7C5L4 [64-74]; A0A804HK76 [2100-2110]; O75369 [2140-2150]		0	1189.61	3.6641e+06	2	0.64	23.032	69
[K].VEVENVMK.[R]	1xOxidation [M7]	1	2	1	A0A6I8PIX7	A0A6I8PIX7 [731-738]		0	963.482	190528	2	0.25	12.3615	39
[K].AVEAVVNDTSGENK.[S]		1	2	1	B9EK47	B9EK47 [391-404]		0	1432.69	385060	2	0.79	16.1179	28
[R].VEVGKDQEFTVDTR.[G]		2	6	1	A0A804HK76; O75369	A0A804HK76 [956-969]; O75369 [956-969]		1	1622.8	1.33831e+06	3	0.34	24.4886	63
[R].ALEESNYELEGK.[I]		1	2	1	A0A1B0GVI3	A0A1B0GVI3 [166-177]		0	1381.65	13091459	2	0.41	23.8109	38
[R].VETQEVNPGASR.[D]		1	1	1	Q9BY89	Q9BY89 [997-1008]		0	1286.63	250941	2	1.86	11.8158	38
[R].AYPAAITILETAQK.[I]		1	2	1	O95071	O95071 [1125-1138]		0	1489.83	147990	2	-0.47	50.2313	15
[R].VEMLETER.[G]	1xOxidation [M3]	1	9	1	A0A024R5M9	A0A024R5M9 [436-443]		0	1022.48	235840	2	3.4	13.243	34
[K].VTLDLQNSTEK.[F]		1	7	1	A0A7P0TAC5	A0A7P0TAC5 [1166-1176]		0	1247.65	336698	2	-0.41	26.0201	24
[K].VDVGKDQEFTVK.[S]		2	5	1	P21333; Q60FE6	P21333 [983-994]; Q60FE6 [956-967]		1	1364.71	20530516	3	0.48	22.2945	34
[R].VTYTPMAPGSYLISIK.[Y]	1xOxidation [M6]	3	10	1	B4E2F9; P21333; Q60FE6	B4E2F9 [618-633]; P21333 [2485-2500]; Q60FE6 [2450-2465]		0	1756.92	753652	2	1.39	49.5445	24
[R].AWGPGLEGGVVGK.[S]		2	5	4	P21333; Q60FE6	P21333 [581-593]; Q60FE6 [554-566]		0	1226.65	20147558	2	-0.33	37.0388	51
[K].ALAQEDQGAGEVER.[T]		1	1	1	O15020	O15020 [1448-1461]		0	1472.7	1184951	2	0.48	15.337	40
[K].VTVLFAGQHIAK.[S]		2	8	2	P21333; Q60FE6	P21333 [356-367]; Q60FE6 [329-340]		0	1283.75	1314119	2	1.21	32.631	40
[R].VEDLEQLK.[Q]		1	2	1	O95613	O95613 [498-505]		0	973.52	241241	2	3.28	24.3433	40
[R].VEDQVNVR.[K]		1	5	1	P11277	P11277 [1424-1431]		0	958.495	655269	2	0.75	12.4352	43
[R].VEEDIQQQK.[A]		1	1	1	P15924	P15924 [1426-1434]		0	1116.55	261460	2	-0.54	9.8476	46
[R].ALEATTEHIR.[Q]		1	2	1	Q9Y490	Q9Y490 [2145-2154]		0	1140.6	127800	2	4.17	14.8685	35
[K].VTMQNLNDR.[L]	1xOxidation [M3]	3	9	1	A0A1B0GVI3; P02533; P08779	A0A1B0GVI3 [148-156]; P02533 [117-125]; P08779 [119-127]		0	1106.53	521974	2	-0.51	17.8764	44
[K].AVTLAVQPR.[L]		1	4	1	A0A0A0MTH9	A0A0A0MTH9 [745-753]		0	954.573	128053	2	-0.18	24.8328	33
[K].AIAVTVQEMVTK.[S]	1xOxidation [M9]	1	2	1	Q9Y490	Q9Y490 [1863-1874]		0	1305.71	431002	2	0.78	27.7022	45
[K].AVTAFSSTETGSAEGFK.[S]		1	1	1	A0A804HKC3	A0A804HKC3 [382-398]		0	1689.8	62945.7	2	1.33	31.7814	15
[K].VEGELEEMER.[K]		1	1	1	P35580	P35580 [871-880]		0	1220.55	1.55908e+06	2	-0.43	24.4344	27
[K].VTMQNLNDR.[L]		3	9	1	A0A1B0GVI3; P02533; P08779	A0A1B0GVI3 [148-156]; P02533 [117-125]; P08779 [119-127]		0	1090.53	9015891	2	0.19	18.0557	53
[K].VEGELEEMER.[K]	1xOxidation [M8]	1	1	2	P35580	P35580 [871-880]		0	1236.54	4382121	2	0.24	13.9861	32
[K].VEGITNQGK.[K]		1	5	1	A7BI36	A7BI36 [690-698]		0	945.5	9949972	2	1.16	10.0312	45
[R].VTLGPTQVFLANK.[D]		1	1	1	Q8IWI9	Q8IWI9 [2711-2723]		0	1387.79	950481	2	1.31	47.0935	45
[K].AIAVTVQEMVTK.[S]		1	2	1	Q9Y490	Q9Y490 [1863-1874]		0	1289.71	235637	2	-2.87	40.7184	21
[K].DANLTLESK.[L]		1	3	1	Q9Y5S2	Q9Y5S2 [902-910]		0	990.51	300852	2	0.7	20.4034	50
[R].DAPQDFHPDR.[V]		2	5	2	P21333; Q60FE6	P21333 [665-674]; Q60FE6 [638-647]		0	1197.53	12298383	3	0.08	14.1763	41
[R].DAQDVQASQAEADQQQTR.[L]		1	6	1	A7BI36	A7BI36 [1101-1118]		0	1988.89	555974	2	2.46	12.7343	33
[K].TTSPLEEEER.[E]		1	4	1	Q9UKV3	Q9UKV3 [363-372]		0	1190.55	441327	2	0.08	17.3344	34
[K].DGVLTLANNVTPAK.[D]		1	4	3	E7EVA0	E7EVA0 [578-591]		0	1412.77	2.58654e+06	2	3.26	41.2122	44
[R].VYNVTYTVK.[E]		1	4	1	Q14315	Q14315 [2691-2699]		0	1086.58	492259	2	2.09	25.4926	17
[K].DGTYAVTYIPDK.[T]		2	6	1	A0A804HK76; O75369	A0A804HK76 [1604-1615]; O75369 [1573-1584]		0	1342.65	2.40808e+06	2	0.45	34.5474	61
[K].VYNATSDADLK.[E]		1	3	1	A0A804HL12	A0A804HL12 [4033-4043]		0	1196.58	101797	2	1.15	17.5327	40
[K].DGSTMLIEAAK.[G]		3	12	1	E9PDP5; Q8IWZ3; O75179	E9PDP5 [686-696]; Q8IWZ3 [667-677]; O75179 [696-706]		0	1135.57	171260	2	3.32	32.9209	43
[K].TTTLSGTAPAAGVVPSR.[V]		1	10	1	E7EVA0	E7EVA0 [2017-2033]		0	1585.85	2382430	2	1.54	28.8656	27
[R].TTTITIESEGK.[G]		1	4	1	Q9HCK8	Q9HCK8 [1338-1348]		0	1179.61	473063	2	3.79	20.8168	36
[R].DHAISLSEPR.[M]		1	4	1	Q9Y520	Q9Y520 [795-804]		0	1124.57	213486	2	2.32	19.8253	38
[R].TTVDSVEGNASK.[I]		1	16	1	A0A2R8Y7B1	A0A2R8Y7B1 [269-280]		0	1207.58	3.0436e+06	2	1.14	11.3876	45
[K].VYEATIEEK.[T]		1	6	1	P42694	P42694 [554-562]		0	1081.54	556595	2	0.23	17.9781	30
[K].DGLIVYEDSPLVK.[A]		2	2	2	A3KMH1; B3KT81	A3KMH1 [824-836]; B3KT81 [803-815]		0	1447.77	3.54315e+06	2	0.41	50.6163	45
[R].DGLGSDNIGSR.[M]		1	3	2	Q7Z3D7	Q7Z3D7 [919-929]		0	1090.51	2.67646e+06	2	0.82	17.5438	47
[K].AFEDELR.[G]		1	5	1	P11277	P11277 [681-687]		0	879.421	262484	2	2.67	24.3817	40
[R].AFEDEMSGR.[S-]	1xOxidation [M6]	1	5	1	Q01082	Q01082 [682-690]		0	1057.43	5.82451e+06	2	-0.61	10.4452	27
[R].TTVIQDGIK.[K]		1	3	2	Q12789	Q12789 [677-685]		0	974.552	2.76698e+06	2	3.69	20.2611	32
[R].DGGSGNSTIIVSR.[S]		1	4	1	A0A024R9Y3	A0A024R9Y3 [2359-2371]		0	1262.63	319070	2	2.96	20.4637	48
[K].TVAEVDSESLPSSSK.[M]		1	9	1	P28715	P28715 [299-313]		0	1535.74	297937	2	3.22	22.4438	41
[R].DGMAFNALIHK.[H]	1xOxidation [M3]	1	5	1	Q01082	Q01082 [204-214]		0	1232.61	221652	2	1.06	31.551	42
[R].AFGPGLEGGLVNK.[A]		1	1	1	Q14315	Q14315 [1355-1367]		0	1258.68	676465	2	-1.27	38.1707	48
[R].TTQIINITMTK.[K]	1xOxidation [M9]	1	8	1	A0A024R5M9	A0A024R5M9 [1797-1807]		0	1279.69	448125	2	2.53	31.6268	26
[R].AETECQNTEYQQLLDIK.[I]	1xCarbamidomethyl [C5]	1	2	1	A0A1B0GVI3	A0A1B0GVI3 [423-439]		0	2082.96	64740.1	2	0.85	45.3401	21
[K].TSSMLEVDDEGGR.[M]	1xOxidation [M4]	1	2	1	Q14573	Q14573 [1041-1053]		0	1411.6	212730	2	0.83	16.5875	29
[R].TSSSFAAAMAR.[L]		1	4	1	P27708	P27708 [1976-1986]		0	1099.52	328958	2	1.11	24.9354	41
[K].DLEAQIEAANK.[A]		1	1	1	P35580	P35580 [1628-1638]		0	1201.61	7.68785e+06	2	1.3	31.3978	71
[K].DLEAHIDSANK.[N]		1	3	2	P35579	P35579 [1621-1631]		0	1212.59	7284945	2	1	16.9486	45
[R].AEQSIAELSSSENTLK.[T]		1	4	1	Q9BV73	Q9BV73 [573-588]		0	1706.84	159258	2	2.64	32.5452	45
[R].TSTDLDVDVDQPK.[E]		1	8	1	Q14766	Q14766 [1331-1343]		0	1432.68	141734	2	0.11	26.4592	25
[R].TSTSSSSVQAR.[R]		1	5	1	Q9UKV3	Q9UKV3 [697-707]		0	1110.54	1.52062e+06	2	0.06	7.8818	69
[K].DIDIHEVR.[I]		1	15	1	A0A1X7SBS1	A0A1X7SBS1 [272-279]		0	996.511	135480	2	-0.1	21.3143	40
[K].TTLQVDTLNAELAAER.[S]		1	1	1	P35580	P35580 [1762-1777]		0	1744.91	756770	2	2.07	44.3346	18
[R].TTAENEFVMLK.[K]	1xOxidation [M9]	1	5	1	P13647	P13647 [266-276]		0	1298.63	450522	2	-0.18	33.0911	14
[K].TTGEVVSGVVSK.[V]		1	3	1	Q14008	Q14008 [85-96]		0	1162.63	3.26127e+06	2	0.95	20.7003	60
[R].AESPEEVACR.[K]	1xCarbamidomethyl [C9]	1	6	1	A0A024R9Y3	A0A024R9Y3 [1393-1402]		0	1147.5	106086	2	3.83	13.583	28
[K].DLAPYLPSVTPGLK.[A]		1	3	1	E1NZA1	E1NZA1 [1650-1663]		0	1470.82	168724	2	0.32	50.838	33
[K].DLALGLVPGDR.[L]		1	3	1	Q92614	Q92614 [265-275]		0	1125.63	601555	2	1.21	47.2604	43
[R].TTGIVMDSGDGVTHTVPIYEGYALPHAILR.[L]		1	32	1	Q53G99	Q53G99 [148-177]		0	3183.61		3	-2.94	50.3663	13
[K].AESQLLECK.[A]	1xCarbamidomethyl [C8]	1	1	1	P12270	P12270 [1120-1128]		0	1077.52	642408	2	1.22	19.0834	21
[R].TTGIVMDSGDGVTHTVPIYEGYALPHAILR.[L]	1xOxidation [M6]	1	32	2	Q53G99	Q53G99 [148-177]		0	3199.61	2.1899e+06	4	1.54	49.7872	41
[R].AESTANAGQSDNR.[S]		1	4	1	O75179	O75179 [224-236]		0	1320.58		2	0.82	7.5949	64
[K].TTFQENTQSISVR.[G]		1	2	1	A6NHR9	A6NHR9 [1208-1220]		0	1510.75	1.75707e+06	2	-0.6	26.0286	27
[K].AFGPGLQGGSAGSPAR.[F]		2	4	1	P21333; Q60FE6	P21333 [1072-1087]; Q60FE6 [1045-1060]		0	1429.72	29406516	2	1.06	24.5298	73
[K].TVEEVTVER.[N]		1	8	1	G3V1L9	G3V1L9 [459-467]		0	1061.55	1.81648e+06	2	0.54	17.5338	35
[R].AFSEIQGLTDQADK.[L]		1	3	1	Q8IWI9	Q8IWI9 [2467-2480]		0	1522.74	1.36306e+06	2	2.29	37.2569	32
[K].VVVQVLAEEPEAVLK.[G]		1	2	1	P49327	P49327 [1852-1866]		0	1622.94	313685	2	0.29	50.2744	25
[K].VVSSVLQFGNISFK.[K]		1	1	1	P35580	P35580 [349-362]		0	1524.84	203786	2	-0.78	51.5257	37
[R].TYGTTTAPR.[D]		1	3	1	Q9C0C2	Q9C0C2 [201-209]		0	967.484	375474	2	1.41	10.0548	28
[R].DDGATSSVSALK.[R]		1	6	1	Q07864	Q07864 [22-33]		0	1150.56	398074	2	0.97	19.5347	29
[K].VAAPDVVVPTLDTVR.[H]		1	26	1	A0A7P0T9C4	A0A7P0T9C4 [2562-2576]		0	1551.87	426312	2	7.15	49.1116	31
[R].VADISGDTQK.[A]		1	7	1	B2R5U1	B2R5U1 [479-488]		0	1033.52	373990	2	-4.72	10.3747	35
[R].VVQMLGSLGGQINK.[N]	1xOxidation [M4]	1	2	1	P78527	P78527 [855-868]		0	1459.79	873885	2	1.69	31.401	24
[K].DAVLDDSTAK.[L]		1	1	1	Q9P219	Q9P219 [852-861]		0	1034.5	782598	2	1.18	14.8111	41
[K].TVSLLDENNVSSYLSK.[N]		1	1	1	P78527	P78527 [3303-3318]		0	1768.9	132388	2	1.28	49.2505	88
[R].VAEQAANDLR.[A]		1	3	1	Q7Z406	Q7Z406 [1553-1562]		0	1086.55	1.31219e+06	2	-3.08	13.597	53
[K].VVPCLVTPVTGR.[E]	1xCarbamidomethyl [C4]	2	6	1	A0A804HK76; O75369	A0A804HK76 [988-999]; O75369 [988-999]		0	1297.73	818352	2	1.78	39.3832	40
[K].VVNANQNASPNVPGK.[R]		1	3	1	Q8IWI9	Q8IWI9 [599-613]		0	1508.78	232557	2	1.43	13.9719	27
[R].VVNAAIATASSASGEPEEPVVPSTTR.[G]		1	2	1	O15020	O15020 [2322-2347]		0	2540.28	299871	3	-0.22	37.0885	16
[R].VVIQSNDDIASR.[A]		1	2	1	Q93008	Q93008 [777-788]		0	1316.68	1.71071e+06	2	4.17	21.0179	38
[R].VANCQTVR.[M]	1xCarbamidomethyl [C4]	1	4	1	H0Y4W2	H0Y4W2 [617-624]		0	947.473	364992	2	1.07	8.2577	35
[R].DAQEMADSLGVR.[I]	1xOxidation [M5]	1	5	1	O60841	O60841 [1044-1055]		0	1307.59	229985	2	-4.64	21.5342	34
[R].VANPSGNLTETYVQDR.[G]		2	5	4	P21333; Q60FE6	P21333 [1297-1312]; Q60FE6 [1270-1285]		0	1763.86	2.91839e+07	2	1.25	29.0385	92
[R].VAPEEHPVLLTEAPLNPK.[A]		1	40	1	Q53G99	Q53G99 [96-113]		0	1954.06	2.97958e+06	3	1.11	40.2625	35
[K].DATSDLAIIAR.[K]		1	4	1	Q92620	Q92620 [435-445]		0	1145.62	207369	2	-0.69	41.9471	33
[K].DEAIQTALK.[E]		1	1	1	Q8TDY2	Q8TDY2 [1239-1247]		0	988.531	190661	2	0.47	23.9755	48
[K].TVSEVSEQPK.[E]		1	1	1	Q9UKJ3	Q9UKJ3 [457-466]		0	1103.56	737203	2	0.01	10.1596	40
[R].TVQNSGYGPK.[L]		1	6	1	A0A804HL12	A0A804HL12 [2073-2082]		0	1050.52	690022	2	0.54	9.8889	36
[R].DFTVASPAEFVTR.[F]		1	8	1	A0A024R0Y2	A0A024R0Y2 [21-33]		0	1439.72	152713	2	1.33	49.7677	24
[K].TVESQLYTNPDSR.[Y]		1	9	1	Q149N5	Q149N5 [815-827]		0	1509.72	296614	2	-0.83	23.236	87
[K].DFSALESQLQDTQELLQEENR.[Q]		1	3	1	P35579	P35579 [1302-1322]		0	2493.17		2	1.04	52.9756	92
[R].AFSLASADLLR.[A]		1	2	1	Q9P219	Q9P219 [1804-1814]		0	1163.64	147492	2	0.41	50.154	24
[K].AFTEAATGSSADFVK.[D]		1	4	1	Q96RL7	Q96RL7 [1859-1873]		0	1501.72	262748	2	4.91	31.6694	34
[R].TVLDPVTGDLSDTR.[T]		1	3	1	Q15393	Q15393 [677-690]		0	1488.75	282787	2	-0.95	38.6082	27
[R].AGAGLGDGER.[K]		1	1	1	Q9BXP5	Q9BXP5 [291-300]		0	902.433	296491	2	-0.64	9.6479	48
[K].AGEQSVLLK.[T]		1	2	1	B0I1S0	B0I1S0 [2918-2926]		0	944.541	210976	2	3.17	22.3525	44
[R].DETLSGSELTAK.[L]		1	4	1	H0Y4W2	H0Y4W2 [2434-2445]		0	1250.61	420497	2	0.84	23.4615	27
[R].AGEVQEPELR.[G]		1	1	1	P25311	P25311 [242-251]		0	1127.57	508199	2	2.28	20.1326	32
[K].AGFAGDDAPR.[A]		2	49	1	Q53G99; A8K3K1	Q53G99 [19-28]; A8K3K1 [21-30]		0	976.448	2.00395e+06	2	0.01	15.0726	33
[K].DEQSAVSMLK.[K]		1	4	1	Q01082	Q01082 [1623-1632]		0	1107.54	320356	2	0.14	28.911	51
[K].TVLDQQQTPSR.[L]		1	19	1	A0A804HL40	A0A804HL40 [1128-1138]		0	1272.65	157775	2	1.8	14.6281	27
[R].DEPTGEVLSLVGK.[L]		1	2	1	O75643	O75643 [34-46]		0	1343.71	4988284	2	0.79	48.3581	20
[R].TVLMATAQMK.[E]	2xOxidation [M4; M9]	2	26	1	A0A088AWN3; Q5JSL3	A0A088AWN3 [1589-1598]; Q5JSL3 [1582-1591]		0	1125.56	178993	2	1.31	14.3137	39
[K].TVNQQTMAAPVVK.[E]		1	3	1	Q9Y520	Q9Y520 [1121-1133]		0	1386.74	184968	2	0.3	23.3476	61
[R].DELADEITNSASGK.[S]		1	1	1	P35580	P35580 [1711-1724]		0	1449.67	573641	2	-5.49	32	55
[R].DELADEIANSSGK.[G]		1	3	1	P35579	P35579 [1704-1716]		0	1348.62	2911264	2	0.22	28.9274	52
[K].TVPPVDIVFER.[D]		1	3	1	Q12789	Q12789 [356-366]		0	1271.7	1653100	2	0.84	50.0983	27
[K].AVDPTSGQLYGLAR.[E]		1	1	1	Q8TEM1	Q8TEM1 [1259-1272]		0	1447.75	395615	2	-0.52	36.9806	58
[K].TSSGDASSLSIEETNK.[L]		1	2	1	O43290	O43290 [110-125]		0	1625.75	101822	2	2.02	20.9095	25
[K].AVDPSSVALVTLGSSK.[E]		1	1	2	Q8TEM1	Q8TEM1 [645-660]		0	1530.84	280998	2	0.14	46.7466	75
[K].VEVVWADNSK.[T]		1	2	1	K7ES11	K7ES11 [205-214]		0	1146.58	166874	2	-2.5	29.6349	23
[R].AQELLNEAVGR.[L]		1	1	1	Q14674	Q14674 [1869-1879]		0	1199.64		2	0.7	29.3244	34
[K].VSDGGSSSTDFK.[M]		1	7	1	A0A024R9Y3	A0A024R9Y3 [3559-3570]		0	1186.52	449391	2	1.87	11.1357	27
[K].VSAPGVQGDVK.[G]		1	2	1	Q09666	Q09666 [520-530]		0	1056.57	490787	2	1.86	16.6081	31
[K].AQDWEENASR.[A]		1	2	1	Q9NU22	Q9NU22 [3784-3793]		0	1205.52	204406	2	-0.54	14.8596	28
[K].VIYEGLTNYEK.[A]		1	4	1	H0Y4W2	H0Y4W2 [2256-2266]		0	1328.67	223599	2	1.93	33.8579	49
[K].VLYNDLGAQVTEGK.[Q]		1	1	1	P46939	P46939 [1523-1536]		0	1506.78	772282	2	-4.55	34.579	17
[R].VLYYSATK.[N]		2	11	1	P26358; I6L9H2	P26358 [921-928]; I6L9H2 [816-823]		0	944.509	947398	2	0.6	20.7167	41
[K].AQAEVEGLGK.[G]		1	2	1	Q15149	Q15149 [1166-1175]		0	1001.53	1.57185e+06	2	0.64	16.2921	57
[K].VSDSLTDLALK.[-]		1	1	1	Q8N3C0	Q8N3C0 [2192-2202]		0	1161.64	2585905	2	0.75	40.7399	83
[R].AQAELENVSGALNEAESK.[T]		1	2	1	Q7Z406	Q7Z406 [1302-1319]		0	1859.9	232670	2	0.92	37.423	65
[K].VMQEQGTHPK.[F]		1	3	1	P35579	P35579 [546-555]		0	1154.56		2	-1.03	7.7481	21
[K].VSAGNENACLTTK.[H]	1xCarbamidomethyl [C9]	1	3	1	Q5VYS8	Q5VYS8 [409-421]		0	1364.65	484321	2	1.65	14.0002	77
[K].AQAAAPASVPAQAPK.[R]		1	4	1	A0A024R326	A0A024R326 [133-147]		0	1377.75	4.02514e+06	2	0.69	18.0393	33
[K].VMQEQGTHPK.[F]	1xOxidation [M2]	1	3	2	P35579	P35579 [546-555]		0	1170.56		3	-0.25	7.4161	40
[R].APSVANVGSHCDLSLK.[I]	1xCarbamidomethyl [C11]	3	10	2	B4E2F9; P21333; Q60FE6	B4E2F9 [283-298]; P21333 [2150-2165]; Q60FE6 [2115-2130]		0	1654.82	2.87943e+06	3	0.31	27.7925	62
[K].VMSTSSLEK.[I]	1xOxidation [M2]	1	3	1	Q9UKL3	Q9UKL3 [1016-1024]		0	997.487	221855	2	1.05	9.7939	24
[K].VSAEEAGK.[T]		1	1	1	O60287	O60287 [293-300]		0	790.394		2	-0.04	7.7813	59
[R].APSTYGGGLSVSSSR.[F]		1	1	1	P02533	P02533 [42-56]		0	1425.7	789064	2	1.44	22.3174	48
[R].AQADLALEK.[A]		1	8	1	A0A024R5M9	A0A024R5M9 [1016-1024]		0	958.52	964326	2	0.43	19.9034	42
[R].APSTYGGGLSVSSR.[F]		1	1	1	P08779	P08779 [42-55]		0	1338.66	250401	2	2.21	22.599	41
[R].AQEPESGLSEETQVK.[C]		1	1	2	P78527	P78527 [4091-4105]		0	1631.78	472920	2	0.17	21.1567	51
[K].VLVLSQDYGK.[H]		1	5	1	Q01082	Q01082 [549-558]		0	1121.62	12450214	2	0.49	31.2804	62
[K].VLGEAMTGISQNAK.[N]	1xOxidation [M6]	1	2	1	Q9Y490	Q9Y490 [1402-1415]		0	1434.73	680403	2	1.23	19.9247	60
[K].VLGGSFADQK.[I]		1	5	1	Q93008	Q93008 [1713-1722]		0	1021.53	532648	2	1.74	22.1045	49
[R].VLGTSPEAIDSAENR.[F]		1	3	1	P27708	P27708 [1034-1048]		0	1558.77	1.62171e+06	2	1.06	26.6557	90
[K].VLLDDTQSEAAR.[V]		1	2	1	Q14789	Q14789 [2082-2093]		0	1317.66	302556	2	-0.75	22.7748	17
[R].VLLDNVENK.[M]		1	9	1	B7Z842	B7Z842 [244-252]		0	1043.57	134270	2	0.25	24.6067	25
[K].VSSTTSELTK.[K]		1	2	1	Q14789	Q14789 [1325-1334]		0	1052.55	508400	2	2.02	11.5661	47
[R].AQQQDKPPR.[F]		1	15	2	A0A1U9X982	A0A1U9X982 [1248-1256]		0	1067.56	1.69239e+06	2	0.93	7.4868	38
[K].VSSFSNSSSNK.[E]		1	1	1	Q5VUA4	Q5VUA4 [1014-1024]		0	1143.53	625417	2	2.54	8.9919	51
[K].AQEQQQQMAELHSK.[L]	1xOxidation [M8]	1	6	1	A7BI36	A7BI36 [1038-1051]		0	1671.78	319376	2	0.4	8.4762	56
[K].AILLENDLSTENK.[L]		1	4	1	Q6UB99	Q6UB99 [671-683]		0	1459.76	116974	2	1.24	37.7026	24
[R].VSSASSTAER.[G]		1	9	1	J3KN01	J3KN01 [545-554]		0	994.48	2.541e+06	2	-0.01	7.6568	56
[K].AILTAAIVDADR.[I]		1	3	1	Q9Y5S2	Q9Y5S2 [1242-1253]		0	1228.69	469993	2	0.53	42.8902	35
[K].VLPTHDASK.[V]		2	5	2	P21333; Q60FE6	P21333 [1539-1547]; Q60FE6 [1512-1520]		0	967.521	3.65436e+07	2	-0.61	9.0429	34
[K].VIQIATSSSTAK.[N]		1	2	1	H7BXY3	H7BXY3 [224-235]		0	1205.67	134828	2	1.85	20.0914	21
[R].VSPSDTTPLVSR.[S]		1	2	1	Q9HCK8	Q9HCK8 [2045-2056]		0	1258.66	205049	2	1.83	24.0155	32
[K].VLQSEGEAVDPEANVIK.[Q]		1	3	2	Q8IWI9	Q8IWI9 [1993-2009]		0	1797.92	1559000	3	1.19	33.5076	14
[R].VLSLQEEIAK.[L]		1	6	1	F8WE88	F8WE88 [985-994]		0	1129.65	537790	2	0.08	35.4955	47
[K].ALNMAIPGGPK.[F]	1xOxidation [M4]	1	2	2	Q6P2Q9	Q6P2Q9 [268-278]		0	1084.58	4449218	2	0.46	23.0135	58
[K].AQPAAETTDGER.[S]		1	4	1	M0R0P8	M0R0P8 [1370-1381]		0	1245.57	368122	2	0.51	8.6105	34
[K].ALIETYQK.[E]		1	2	1	H0YCZ2	H0YCZ2 [782-789]		0	965.53	100792	2	-0.09	21.7607	31
[R].APSPAPSSVPLGSEKPSNVSQDR.[K]		1	2	1	O75179	O75179 [2399-2421]		0	2307.16	185526	3	0.84	24.3785	0
[R].VQVALEELQDLK.[G]		1	29	1	A0A7P0T9C4	A0A7P0T9C4 [1319-1330]		0	1384.77	267554	2	0.98	48.8679	24
[K].ANPALYVLR.[E]		1	4	1	Q6P2Q9	Q6P2Q9 [1736-1744]		0	1016.59	3650598	2	-0.61	39.9624	31
[K].AITGFDDPFSGK.[T]		1	2	1	P15924	P15924 [2092-2103]		0	1254.6	210413	2	0.14	44.1814	33
[K].VQEMVESNEAK.[L]	1xOxidation [M4]	1	12	1	Q14C86	Q14C86 [247-257]		0	1279.58	283027	2	2.07	9.0492	48
[K].VQELQQQSAR.[E]		1	3	1	Q7Z406	Q7Z406 [881-890]		0	1186.62	1.96653e+06	2	1.34	10.1168	41
[R].ANLPQSFQVDTSK.[A]		2	5	1	P21333; Q60FE6	P21333 [1465-1477]; Q60FE6 [1438-1450]		0	1434.72	62641040	2	1.19	31.8856	63
[K].VPGLPTPIENMILR.[Y]	1xOxidation [M11]	1	2	1	Q6P2Q9	Q6P2Q9 [728-741]		0	1565.87	696216	2	4.14	50.4233	29
[R].AMTMPPVSPVGAEGPVVLR.[S]	2xOxidation [M2; M4]	1	2	1	O15020	O15020 [2352-2370]		0	1940	117611	2	1.63	42.2694	40
[K].VPGNQAAVQR.[I]		1	4	1	Q9HCK8	Q9HCK8 [228-237]		0	1039.56	308073	2	-1.7	9.3666	19
[R].VPDVQDGVR.[A]		1	3	1	Q15149	Q15149 [402-410]		0	984.511	678731	2	0.65	17.8235	41
[R].VPLVAPEDLR.[D]		1	8	1	G3V580	G3V580 [110-119]		0	1108.64	91777.3	2	2.6	38.5055	20
[R].VPQAEGPPKR.[V]		1	6	1	A0A669KB89	A0A669KB89 [1395-1404]		1	1078.6	802909	3	0.04	8.6919	25
[K].VPQETQSGGGSR.[L]		1	1	1	Q14766	Q14766 [143-154]		0	1202.58		2	1.6	7.9895	40
[R].VQAMQPAFASK.[I]	1xOxidation [M4]	1	4	1	O95071	O95071 [2405-2415]		0	1193.6	280344	2	0.92	16.9659	34
[K].VPVHDVTDASK.[V]		2	5	6	P21333; Q60FE6	P21333 [1440-1450]; Q60FE6 [1413-1423]		0	1167.6	8.02186e+07	3	-0.75	10.1235	36
[R].AMEAEAAGLR.[E]		1	2	1	Q7Z406	Q7Z406 [1357-1366]		0	1018.5	172492	2	1.3	19.6731	56
[K].AMAPQQGLLDK.[I]	1xOxidation [M2]	1	2	1	Q5VZL5	Q5VZL5 [261-271]		0	1187.61	551746	2	-0.57	20.9216	13
[K].VPQVSTPTLVEVSR.[N]		1	13	1	B2RBS8	B2RBS8 [439-452]		0	1511.84	209719	2	1.4	39.9264	26
[K].VPTTEKPTVTVNFR.[K]		1	13	1	E7EUU4	E7EUU4 [788-801]		0	1588.87	952548	3	2.28	28.704	16
[R].ALVADSHPESER.[I]		1	4	2	Q01082	Q01082 [1657-1668]		0	1310.63	9.37827e+06	2	0.89	11.162	30
[R].VQVQDNEGCPVEALVK.[D]	1xCarbamidomethyl [C9]	2	5	2	P21333; Q60FE6	P21333 [709-724]; Q60FE6 [682-697]		0	1784.88	4967706	2	1.69	38.0963	88
[R].AISTGSLASSTLNK.[L]		1	2	1	Q12923	Q12923 [906-919]		0	1349.73	329072	2	4.8	27.5351	42
[K].ANSNLVLQADR.[S]		1	2	1	O75643	O75643 [15-25]		0	1200.63	11664620	2	0.8	23.6414	47
[R].VNAGTLAVLQR.[L]		2	2	1	A3KMH1; B3KT81	A3KMH1 [519-529]; B3KT81 [498-508]		0	1141.67	5.949e+06	2	1.04	34.8629	58
[R].VNDVCTNGQDLIK.[K]	1xCarbamidomethyl [C5]	1	7	1	Q13813	Q13813 [1926-1938]		0	1475.72	873008	2	1.65	26.2875	48
[R].VNEVGVDVNR.[A]		1	1	1	Q7KZ85	Q7KZ85 [966-975]		0	1100.57	477204	2	1.04	18.7594	41
[K].APILIATDVASR.[G]		1	17	1	A0A5H1ZRQ2	A0A5H1ZRQ2 [469-480]		0	1226.71	361690	2	-0.05	39.906	42
[R].VNEVNQFAAK.[L]		1	7	1	Q13813	Q13813 [205-214]		0	1119.58	18712984	2	-2.1	19.3709	47
[R].VQSPEPPAPER.[A]		1	6	2	A0A669KB89	A0A669KB89 [1501-1511]		0	1206.61	718760	2	0.75	16.0696	36
[K].AISPTSATSSGR.[T]		1	6	1	F8WE88	F8WE88 [598-609]		0	1134.57	473642	2	2.09	11.8477	43
[R].VNIGQGSHPQK.[V]		2	6	2	A0A804HK76; O75369	A0A804HK76 [734-744]; O75369 [734-744]		0	1164.61	1.72061e+06	2	0.73	8.826	70
[K].ALSTDPAAPNLK.[S]		1	2	1	Q9Y490	Q9Y490 [1321-1332]		0	1197.65	2.27182e+06	2	1.33	24.5442	51
[R].APEAAAAER.[E]		1	1	1	Q9BTC0	Q9BTC0 [1413-1421]		0	885.442	1.12884e+06	2	1.61	8.4171	45
[K].VNMPAKPAPPTK.[A]	1xOxidation [M3]	1	1	1	Q14008	Q14008 [1078-1089]		0	1266.69	985395	3	-0.45	9.3058	13
[R].VNNVDFTNIIR.[E]		1	8	1	G3V1L9	G3V1L9 [563-573]		0	1304.7	609298	2	2.62	44.9656	32
[R].AISQAVDQALR.[G]		1	21	1	A0A7P0T9U5	A0A7P0T9U5 [999-1009]		0	1171.64	95587.4	2	-2.37	30.3118	25
[R].VNSGDTEVGSSLLR.[H]		1	6	1	A0A804HL12	A0A804HL12 [3597-3610]		0	1433.72	333721	2	0.35	31.073	79
[K].ANVNSTITVTMK.[V]	1xOxidation [M11]	1	2	1	Q5JSL3	Q5JSL3 [175-186]		0	1294.67	218621	2	0.69	19.1542	29
[K].ANVDISAPK.[V]		1	2	1	Q09666	Q09666 [1025-1033]		0	914.494	392688	2	0.48	18.2773	65
[K].ANSSATETINK.[L]		1	1	1	P15924	P15924 [1517-1527]		0	1135.56	1164639	2	-0.82	9.0265	52
[K].VQMQELSTR.[W]		1	7	1	A0A0U1RQJ2	A0A0U1RQJ2 [2000-2008]		0	1091.55	165086	2	2.3	20.4055	40
[K].APAVQDLLTR.[L]		1	2	1	Q9NU22	Q9NU22 [3340-3349]		0	1083.62	1.09714e+06	2	1.66	37.7594	29
[K].AQTYLGIEK.[L]		1	2	1	P46939	P46939 [218-226]		0	1022.55	560772	2	2.92	25.4161	43
[K].VLETAEDIQER.[R]		1	9	2	Q13813	Q13813 [8-18]		0	1302.65	1.10734e+07	3	1.11	22.3493	28
[K].AQVEQELTTLR.[L]		1	1	1	Q15149	Q15149 [2319-2329]		0	1287.69	991719	2	-1.57	32.7047	43
[R].VGFVDSTIK.[S]		1	6	1	Q9Y3S1	Q9Y3S1 [1579-1587]		0	965.53	100400	2	2.38	30.3547	32
[R].ALEQQVEEMK.[T]		1	3	1	P35579	P35579 [1529-1538]		0	1204.59	5915762	2	-6.99	24.7671	57
[R].ALEQQVEEMR.[T]		1	1	1	P35580	P35580 [1536-1545]		0	1232.59	2751488	2	5.21	26.2974	53
[R].VGLQAQPVPDEIVK.[K]		1	7	1	Q12955	Q12955 [1177-1190]		0	1492.84	468122	2	0.4	38.6061	19
[K].ATEPAADTGAQPK.[G]		1	2	1	M0QY97	M0QY97 [767-779]		0	1256.61	590876	2	1.86	9.1887	31
[K].ATEISTAVVQR.[S]		1	4	1	B3KNP0	B3KNP0 [793-803]		0	1174.64	489308	2	1.04	22.7416	29
[K].VGPELLPPPK.[H]		1	7	2	Q07864	Q07864 [1541-1550]		0	1046.62	635048	2	4.06	34.5948	35
[K].ATDAEADVASLNR.[RG]		1	16	1	D9YZV5	D9YZV5 [78-90]		0	1332.64	317292	2	-0.48	23.537	61
[R].VTASLLGAPSK.[T]		1	3	1	Q9Y5S2	Q9Y5S2 [1178-1188]		0	1043.61	526614	2	-0.34	27.6943	24
[K].ATCAPQHGAPGPGPADASK.[V]	1xCarbamidomethyl [C3]	3	10	2	B4E2F9; P21333; Q60FE6	B4E2F9 [674-692]; P21333 [2541-2559]; Q60FE6 [2506-2524]		0	1789.83	1.57325e+07	3	-0.18	9.6618	49
[K].VGTECGNQK.[V]	1xCarbamidomethyl [C5]	2	5	1	P21333; Q60FE6	P21333 [570-578]; Q60FE6 [543-551]		0	992.447	15173312	2	0.32	7.4728	45
[K].ASWTNASK.[K]		1	4	2	Q93008	Q93008 [474-481]		0	864.421	350513	2	0.71	10.9242	32
[K].ASVSQTSPQSASSPR.[M]		1	2	1	Q8TDY2	Q8TDY2 [641-655]		0	1489.72	654201	2	2.57	9.8191	44
[R].VGVESTLER.[S]		1	7	1	A0A0U1RQK7	A0A0U1RQK7 [1450-1458]		0	989.526	398218	2	3.98	20.6825	32
[R].VGVTEGCDPTR.[V]	1xCarbamidomethyl [C7]	1	1	1	Q14315	Q14315 [1342-1352]		0	1190.55	154549	2	-1.2	13.8906	20
[R].VHGPGIQSGTTNKPNK.[F]		2	5	1	P21333; Q60FE6	P21333 [1360-1375]; Q60FE6 [1333-1348]		0	1634.86	599919	2	0.15	8.625	16
[R].ASTLAMTK.[E]	1xOxidation [M6]	1	1	1	Q08378	Q08378 [201-208]		0	838.434	496040	2	-1.67	8.6775	38
[K].ASTEGVAIQGQQGTR.[L]		1	1	1	Q92621	Q92621 [70-84]		0	1502.76	367951	2	2.78	15.2529	46
[K].VGSLDNVGHLPAGGAVK.[TI]		1	10	3	E7EVA0	E7EVA0 [2216-2232]		0	1590.86	888167	3	0.81	29.6908	61
[R].ALEQQVEEMR.[T]	1xOxidation [M9]	1	1	2	P35580	P35580 [1536-1545]		0	1248.59	4.33451e+06	2	3.65	16.6221	36
[R].VGENVSDVAPTQPR.[W]		1	4	1	E7EQL8	E7EQL8 [1063-1076]		0	1468.74	263030	2	0.84	21.3031	39
[K].VGENADSQIK.[L]		1	1	1	P07305	P07305 [60-69]		0	1060.53	1.47008e+06	2	0.21	10.2496	61
[R].AVAEQVLHSQSR.[H]		1	1	1	Q01804	Q01804 [49-60]		0	1324.7	303946	3	1.26	16.4428	30
[K].ALEFVQTESQK.[D]		1	2	1	Q14789	Q14789 [2044-2054]		0	1279.65	254798	2	3.26	28.8036	40
[K].AVAEQIPLLVQGVR.[G]		1	2	2	Q9Y490	Q9Y490 [958-971]		0	1492.88	745077	3	-0.37	50.4666	22
[K].ALEIADFSGNPLSR.[L]		1	5	1	A0A669KB89	A0A669KB89 [106-119]		0	1489.76	242991	2	3.39	49.8759	53
[K].VEYTLGEESEAPGQR.[A]		1	12	1	E7EUU4	E7EUU4 [1383-1397]		0	1664.78	1.01184e+06	2	1	26.051	57
[R].VTEAEIVPMGK.[N]		3	7	1	H7C5L4; A0A804HK76; O75369	H7C5L4 [64-74]; A0A804HK76 [2100-2110]; O75369 [2140-2150]		0	1173.62	520172	2	-1.4	30.9072	63
[R].VFLADQPIEAPEEPR.[R]		1	2	1	P46939	P46939 [2625-2639]		0	1710.87		2	1.97	42.2432	18
[K].ALELDSNLYR.[I]		1	4	1	P35579	P35579 [746-755]		0	1193.62	7.70491e+06	2	0.87	37.7376	57
[R].VGENVSDVAPIR.[S]		1	4	1	E7EQL8	E7EQL8 [1225-1236]		0	1255.66	1.0044e+06	2	0.4	28.4106	76
[R].VFSLSSEFK.[N]		1	4	1	O75643	O75643 [1017-1025]		0	1043.54	3.74701e+06	2	0.5	42.0668	31
[K].VGAAEEELQK.[S]		1	8	1	A7BI36	A7BI36 [1290-1299]		0	1073.55	7174703	2	0.64	14.3065	58
[K].VGAAEIISR.[I]		1	1	1	O75533	O75533 [844-852]		0	915.526	400668	2	-1.34	23.5923	34
[K].ATSKPMGGSAPAK.[F]	1xOxidation [M6]	1	2	2	Q14008	Q14008 [1090-1102]		0	1218.61		2	-0.72	7.4431	38
[K].VGAIVEVK.[N]		1	2	1	X6RCR8	X6RCR8 [62-69]		0	814.503	455813	2	-0.97	22.9032	44
[R].VTASQLSASNNK.[C]		1	9	1	Q5VT25	Q5VT25 [1165-1176]		0	1219.63	400666	2	2.93	11.9967	21
[K].VGDVTPQVK.[G]		1	4	1	Q13428	Q13428 [245-253]		0	942.525	838267	2	0.29	15.4443	54
[R].VGEEEECSR.[Q]	1xCarbamidomethyl [C7]	1	3	1	Q7Z406	Q7Z406 [948-956]		0	1094.44		2	-1.17	8.2774	35
[K].VGEFSGANK.[E]		1	1	1	P10599	P10599 [86-94]		0	908.447	318212	2	-0.91	11.6299	40
[R].VFTTVGSAEK.[R]		1	3	1	P49327	P49327 [1695-1704]		0	1038.55	2.38647e+06	2	0.31	18.5878	24
[R].ASTALSNEQQAR.[R]		1	1	1	P12270	P12270 [1054-1065]		0	1275.63	3522915	2	1.58	9.9232	61
[K].VKPLLQVSR.[Q]		1	4	1	P35579	P35579 [834-842]		0	1039.66	1.43774e+06	3	-0.65	22.8849	47
[R].ASSVISTAEGTTR.[R]		1	14	1	A0A2R8Y7B1	A0A2R8Y7B1 [1538-1550]		0	1279.65	1.38553e+06	2	0.59	20.2204	49
[R].ALGQNPTNAEVLK.[V]		1	11	1	B7Z6Z4	B7Z6Z4 [131-143]		0	1354.73	946478	2	2.23	25.4172	48
[K].ALGSAQYEDPR.[N]		1	1	2	Q9BTC0	Q9BTC0 [1694-1704]		0	1206.57	535135	2	0.35	17.8675	53
[K].ALGSEVQDASK.[V]		1	2	1	Q9H2G2	Q9H2G2 [664-674]		0	1104.55	833690	2	3.1	14.3637	40
[R].ASESQILSIAEK.[M]		1	2	1	Q5JRA6	Q5JRA6 [981-992]		0	1275.68	901414	2	-2.16	36.3927	44
[K].VLEEANQAINPK.[L]		1	4	1	A0A5H1ZRQ2	A0A5H1ZRQ2 [536-547]		0	1325.71	186230	2	-0.26	21.8382	53
[K].ASELATLIQTK.[R]		1	7	2	A0A6I8PIX7	A0A6I8PIX7 [1186-1196]		0	1174.67	181381	2	-0.21	40.7194	23
[R].VLEELEGVR.[R]		1	4	1	P42356	P42356 [219-227]		0	1043.57	497523	2	-1.86	31.9348	36
[K].VLEGSELELAK.[M]		1	17	1	A0A024R5M9	A0A024R5M9 [87-97]		0	1187.65	583344	2	0.71	33.3606	30
[K].ASGFEESMK.[W]	1xOxidation [M8]	1	5	1	Q6P2Q9	Q6P2Q9 [1506-1514]		0	1001.42	10738120	2	0.29	9.8878	53
[K].VLELEDELQESR.[G]		1	1	1	Q08378	Q08378 [1083-1094]		0	1459.73	95762.8	2	0.66	40.2503	20
[R].ASAVSELSPR.[E]		1	6	1	Q9Y2W1	Q9Y2W1 [236-245]		0	1016.54	1.11466e+06	2	2.16	20.5051	35
[K].VIELTGDVTPDMK.[S]		1	1	1	Q8N3C0	Q8N3C0 [1404-1416]		0	1417.72	334818	2	-1.13	39.9742	57
[K].VIELTGDVTPDMK.[S]	1xOxidation [M12]	1	1	1	Q8N3C0	Q8N3C0 [1404-1416]		0	1433.72	724515	2	4.47	32.6673	49
[K].ARGDLEEAVQMLVEGK.[E]		1	1	1	Q9H467	Q9H467 [171-186]		1	1744.89	109800	3	-0.95	51.9212	27
[KR].AQYEEIAQR.[S]		4	16	1	P35908; B2R853; P04259; P02538	P35908 [354-362]; B2R853 [339-347]; P04259 [339-347]; P02538 [339-347]		0	1107.54	8704893	2	2.63	16.8027	41
[K].AQYEEIANR.[S]		1	5	1	P13647	P13647 [344-352]		0	1093.53	1.84208e+06	2	0.56	16.3501	28
[R].VLEQLEDLDSR.[V]		2	11	1	P26358; I6L9H2	P26358 [910-920]; I6L9H2 [805-815]		0	1316.67	921804	2	1.11	38.8129	51
[K].AQVSLNVLNDLAK.[V]		1	2	1	P46939	P46939 [930-942]		0	1384.78	266607	2	0.89	50.3379	77
[R].ASAVSELSPR.[E]	1xPhospho [S8(99.9)]	1	6	1	Q9Y2W1	Q9Y2W1 [236-245]	Q9Y2W1 1xPhospho [S243(99.9)]	0	1096.5	569108	2	0.25	21.1774	35
[K].ASGILTSEK.[M]		1	8	1	A0A6Q8PGB1	A0A6Q8PGB1 [2441-2449]		0	905.494	191455	2	1.4	15.8526	53
[K].VTADGVIALTR.[A]		1	2	1	Q96AY4	Q96AY4 [1633-1643]		0	1115.64	255017	2	1.96	37.4042	27
[K].ASGPPVSELITK.[VA]		1	6	2	Q4VB24	Q4VB24 [35-46]		0	1198.67	3.61804e+06	2	1.01	35.5239	81
[R].VKVDPSHDASK.[V]		2	6	1	A0A804HK76; O75369	A0A804HK76 [837-847]; O75369 [837-847]		1	1182.61	755229	3	-0.51	8.011	35
[R].VKVEPSHDASK.[V]		2	5	2	P21333; Q60FE6	P21333 [864-874]; Q60FE6 [837-847]		1	1196.63	12640195	2	-0.08	7.6416	55
[R].VLAAVQAAR.[N]		1	2	1	Q9NU22	Q9NU22 [5509-5517]		0	898.547	682662	2	0.19	18.7616	43
[R].ALESGDVNTVWK.[Q]		1	4	2	A4QPB0	A4QPB0 [466-477]		0	1318.66	173577	2	2.49	33.3042	32
[K].AIETALDCLK.[S]	1xCarbamidomethyl [C8]	1	4	1	H0Y4W2	H0Y4W2 [942-951]		0	1133.59	253210	2	0.64	37.1615	26
[K].ASSLIEEAK.[K]		1	2	1	Q9Y490	Q9Y490 [1162-1170]		0	947.504	1.24786e+06	2	0.43	19.4082	40
[K].AIFENTLSTYPK.[R]		1	2	1	Q14690	Q14690 [1782-1793]		0	1383.72	223438	2	3.12	39.7042	60
[R].VLALTETCLVER.[D]	1xCarbamidomethyl [C8]	1	2	1	O75165	O75165 [254-265]		0	1403.76	120344	2	5.13	43.6099	38
[R].ASQDGSGFSR.[I]		1	1	1	Q5VUA4	Q5VUA4 [500-509]		0	1011.45	582829	2	-0.65	9.4211	35
[K].ASQAEISSLQSVR.[Q]		1	1	1	Q08378	Q08378 [563-575]		0	1375.72	323437	2	-0.71	26.9246	46
[R].ASPSKPASAPASR.[S]		1	9	1	E7EVA0	E7EVA0 [1931-1943]		0	1226.65	735133	3	0.45	7.8906	18
[K].VTAQDLIGNR.[N]		1	5	1	H0UI11	H0UI11 [1361-1370]		0	1086.59	60094.4	2	-1.18	29.6248	21
[K].VTADVTSAVMGNPVTR.[E]	1xOxidation [M10]	1	3	1	F8VSC5	F8VSC5 [15-30]		0	1633.82	89394.7	2	1.23	29.3825	58
[K].VLATVTKPVGGDK.[N]		1	11	3	Q02878	Q02878 [88-100]		0	1284.75	1.23294e+06	3	-0.01	17.0018	13
[K].ASITALEAK.[I]		1	3	1	P35579	P35579 [1807-1815]		0	903.515	25049380	2	0.27	22.9662	42
[K].VLDAIIQEK.[K]		1	4	2	Q9NTJ3	Q9NTJ3 [599-607]		0	1028.6	126139	2	2.18	32.7101	22
[K].ASLENSLEETK.[G]		2	6	1	P02533; P08779	P02533 [353-363]; P08779 [355-365]		0	1220.6	791114	2	1.52	23.7913	14
[R].VLDELTLTK.[A]		1	2	1	A0A1B0GVI3	A0A1B0GVI3 [258-266]		0	1031.6	18787016	2	0.6	36.7242	37
[R].AIGGGLSSVGGGSSTIK.[Y]		2	8	1	B2R853; P02538	B2R853 [534-550]; P02538 [534-550]		0	1447.78	471383	2	2.09	28.4138	40
[K].VEVGTEVTDYR.[F]		1	4	1	A0A024R0Y2	A0A024R0Y2 [1332-1342]		0	1267.62	350928	2	0.41	26.2221	59
[K].TSQPPVPQGEAEEDSQGK.[E]		1	3	1	Q12789	Q12789 [725-742]		0	1883.86	277535	2	0.45	16.3092	27
[K].DGSASPAVTK.[D]		1	4	1	Q96RL7	Q96RL7 [1344-1353]		0	932.468		2	-2.34	8.8031	31
[R].TSQENSPALLGVQK.[AG]		2	7	1	E9PDP5; Q8IWZ3	E9PDP5 [754-767]; Q8IWZ3 [735-748]		0	1471.78	490984	2	-0.93	27.4202	39
[R].YPEETLSLMTK.[E]		1	1	1	P78527	P78527 [3475-3485]		0	1311.65	406535	2	1.76	39.8057	63
[R].YNFPVEVEVPMER.[K]	1xOxidation [M11]	1	1	1	P78527	P78527 [1988-2000]		0	1624.77	51331.8	2	2.14	47.9325	26
[K].TDYIPLLDVDEK.[T]		1	11	1	E7EVA0	E7EVA0 [45-56]		0	1420.72	771278	2	-0.67	50.8576	8
[K].DVMDSTTTQK.[Y]	1xOxidation [M3]	1	4	1	Q6P2Q9	Q6P2Q9 [1650-1659]		0	1141.5	7508969	2	0.26	8.0799	58
[K].DVMDSTTTQK.[Y]		1	4	1	Q6P2Q9	Q6P2Q9 [1650-1659]		0	1125.51	2.93254e+06	2	1.39	11.7941	35
[K].YNEQHVPGSPFTAR.[V]		2	7	2	P21333; Q60FE6	P21333 [1938-1951]; Q60FE6 [1903-1916]		0	1602.77	6.60491e+06	3	1.24	24.9522	51
[K].DVLSNAHIQNELER.[E]		1	2	1	P24928	P24928 [941-954]		0	1637.82	103861	3	1.02	34.0611	14
[R].YLVQDGAQVEAK.[A]		1	2	1	Q12955	Q12955 [484-495]		0	1320.68	264207	2	2.19	22.5372	23
[K].DVLLQVDDER.[R]		1	3	1	P35579	P35579 [1846-1855]		0	1201.61	1.42883e+06	2	0.59	34.6945	38
[R].YLSSANPNDNR.[T]		1	3	1	D9ZGF8	D9ZGF8 [405-415]		0	1250.58	167808	2	0.27	11.5036	46
[R].DVEDEILWVGER.[M]		1	4	1	Q01082	Q01082 [1493-1504]		0	1459.71	162372	2	0	51.1397	84
[R].YIQPWESEFIDSQR.[V]		1	2	1	Q6P2Q9	Q6P2Q9 [1371-1384]		0	1797.84		2	0.77	49.7565	10
[K].TEELEEESFPER.[S]		1	2	1	Q9Y2W1	Q9Y2W1 [487-498]		0	1494.66	183333	2	1.81	28.4149	44
[K].DVDNAYMIK.[V]	1xOxidation [M7]	1	1	1	P35908	P35908 [288-296]		0	1084.5	1.79858e+06	2	-0.42	21.8122	35
[K].TEEMQPTVEANQAAK.[E]	1xOxidation [M4]	1	2	1	Q7Z7G8	Q7Z7G8 [1561-1575]		0	1662.76	231630	2	1.34	12.6661	25
[R].TEEPMETEPK.[G]	1xOxidation [M5]	1	23	1	A0A2U3TZM0	A0A2U3TZM0 [1614-1623]		0	1206.52	1.30149e+06	2	0.6	9.1848	46
[K].DVDAAYMNK.[V]		4	17	1	B2R853; P04259; P02538; P13647	B2R853 [273-281]; P04259 [273-281]; P02538 [273-281]; P13647 [278-286]		0	1026.46	280696	2	-1.04	18.3188	31
[R].YPEETLSLMTK.[E]	1xOxidation [M9]	1	1	1	P78527	P78527 [3475-3485]		0	1327.64	766953	2	-4.08	31.0848	32
[K].TEGTQEADQYADEK.[T]		1	1	1	Q02952	Q02952 [1261-1274]		0	1584.67	196596	2	-0.65	14.0918	64
[R].YPSQDPLSK.[L]		1	2	1	E7EQS8	E7EQS8 [1682-1690]		0	1034.52	495367	2	-0.11	19.332	30
[K].TDPVDIYK.[S]		1	5	1	A4QPB0	A4QPB0 [1089-1096]		0	950.483	682082	2	-1.39	24.9543	23
[R].EAALPPVSPLK.[A]		1	11	2	E7EUU4	E7EUU4 [1185-1195]		0	1121.66	3225868	2	0.92	37.9818	35
[R].EAAEAGAEAR.[L]		1	7	1	A0A669KB89	A0A669KB89 [1434-1443]		0	974.454	2.94072e+06	2	0.4	8.0322	36
[K].EAADAELGQLR.[A]		1	1	1	Q08378	Q08378 [1018-1028]		0	1172.59	364136	2	-0.7	26.9521	65
[K].TDEGIYLQVK.[S]		1	2	1	A0A2R8YH03	A0A2R8YH03 [1840-1849]		0	1165.61	439370	2	1.14	33.4342	47
[R].DYQELMNVK.[L]		1	5	1	P35908	P35908 [462-470]		0	1139.54	1.34176e+06	2	-1.01	34.3633	32
[K].TDESLFPVLK.[Q]		1	6	1	P28715	P28715 [973-982]		0	1148.62	166838	2	1.3	49.6544	36
[R].TDGFAEAIHSPQVAGVPR.[F]		1	1	1	P12270	P12270 [2146-2163]		0	1851.93	85093.7	3	0.46	37.3418	10
[K].DYIVVGSDSGR.[I]		1	4	1	Q15393	Q15393 [76-86]		0	1167.56	134393	2	2.9	25.8351	30
[K].DYELQLVTYK.[A]		1	2	2	Q15149	Q15149 [1418-1427]		0	1271.65	146683	2	-0.11	44.8919	54
[R].TDIGVYGSGK.[N]		1	4	1	E7EV89	E7EV89 [697-706]		0	996.5	91847.1	2	-1.01	18.9489	27
[K].TDLLLEPYNK.[Y]		1	3	1	P35579	P35579 [290-299]		0	1205.64	11383714	2	0.75	39.7196	57
[R].DVVQAYPEVR.[I]		1	3	1	Q08211	Q08211 [529-538]		0	1175.61	492652	2	2.29	27.3172	38
[K].DVTPPQTSGYIEVTDLQSK.[K]		1	1	1	A3KMH1	A3KMH1 [1443-1461]		0	2078.03	412786	3	2.1	43.3267	18
[K].YQELINDIAR.[D]		1	5	1	A4QPB0	A4QPB0 [1478-1487]		0	1234.64	229537	2	1.19	37.1424	42
[K].DVTGAEALLER.[H]		1	6	2	Q13813	Q13813 [1370-1380]		0	1173.61	11328945	2	0.95	40.0732	58
[R].DVSSVELLMK.[Y]	1xOxidation [M9]	1	6	1	P11277	P11277 [1934-1943]		0	1136.59		2	1.04	34.7351	53
[K].TDNVEVTDGENK.[E]		1	3	1	Q92576	Q92576 [1510-1521]		0	1320.59	333519	2	1.55	11.4057	37
[R].YQAVQEAVEDR.[Q]		1	2	1	P46939	P46939 [886-896]		0	1307.62	585240	2	2.98	20.9985	58
[K].TDATTAIIK.[L]		1	5	1	A0A024R9Y3	A0A024R9Y3 [675-683]		0	933.525	459081	2	-0.59	21.1235	28
[R].DTVEVALEDK.[G]		1	1	1	Q14315	Q14315 [422-431]		0	1118.56	201262	2	-0.23	27.8633	44
[K].TELEDTLDTTAAQQELR.[T]		1	1	2	P35580	P35580 [1153-1169]		0	1933.93	248550	2	1.56	40.1585	40
[K].TETNTEYSK.[S]		1	2	1	Q5UIP0	Q5UIP0 [2085-2093]		0	1072.48	1459902	2	0.33	8.2171	44
[R].TEYLSNADER.[L]		1	18	1	A0A7P0T9C4	A0A7P0T9C4 [3550-3559]		0	1197.54	594773	2	2.17	16.3675	33
[R].TFEMSDFIVDTR.[D]		2	6	1	A0A804HK76; O75369	A0A804HK76 [1977-1988]; O75369 [2017-2028]		0	1460.67		2	1.04	50.8908	41
[R].TFESSQIESVK.[R]		1	3	1	Q5T200	Q5T200 [1378-1388]		0	1254.62	232501	2	-4.05	24.2807	25
[K].DSTTSDVIK.[D]		1	4	1	M0R0P8	M0R0P8 [41-49]		0	965.479	291778	2	1.12	14.368	40
[K].YICENQDSISSK.[L]	1xCarbamidomethyl [C3]	1	12	2	B2RBS8	B2RBS8 [287-298]		0	1443.64	1.87796e+06	2	1.17	16.7995	33
[R].TFHIFYQLLSGAGEHLK.[S]		1	1	1	P35580	P35580 [280-296]		0	1961.03	228851	3	6.21	51.2756	2
[K].ADEVLEILK.[T]		1	3	1	O75643	O75643 [286-294]		0	1029.58	1.85929e+06	2	0.27	46.6829	55
[R].DSTEYFIVFEPR.[L]		1	2	1	A6NHR9	A6NHR9 [1585-1596]		0	1502.72		2	-0.7	52.005	26
[K].DSTDSPGSENR.[A]		1	8	1	A0A804HL12	A0A804HL12 [3001-3011]		0	1164.48	453360	2	2.01	7.8111	47
[K].YGYTEDPLEVR.[I]		1	4	1	Q14966	Q14966 [217-227]		0	1341.63	96768.6	2	-1	36.316	40
[R].YGVSEQTSLK.[T]		1	11	1	A0A805TBS0	A0A805TBS0 [293-302]		0	1111.56	517704	2	1.7	18.8868	53
[R].DSSTSYTETK.[D]		1	5	1	Q9UKV3	Q9UKV3 [663-672]		0	1118.48	443024	2	0.33	9.1691	50
[R].YGVAANNMK.[Q]	1xOxidation [M8]	1	4	1	Q92576	Q92576 [1298-1306]		0	983.461	268726	2	1.1	9.3269	30
[K].TGAYQYTIR.[A]		1	1	1	Q8TEM1	Q8TEM1 [469-477]		0	1072.54	203966	2	0.78	22.7501	14
[R].DSSDIETAVVK.[H]		1	4	1	Q96L73	Q96L73 [848-858]		0	1163.58		2	0.42	25.192	30
[R].DSQSASGEERPPEADGK.[K]		1	15	2	A0A1U9X982	A0A1U9X982 [360-376]		0	1759.77	955127	3	1.8	9.295	11
[K].TEQSVALLEQK.[W]		1	7	1	A0A7P0MQR8	A0A7P0MQR8 [6409-6419]		0	1245.67	260618	2	0.78	27.8841	36
[R].DTTVQTLTLQPSVK.[D]		2	2	1	A3KMH1; B3KT81	A3KMH1 [810-823]; B3KT81 [789-802]		0	1530.84	7.14941e+06	2	1.57	37.9464	36
[K].YIEGLSAESNSISK.[W]		1	3	1	Q86U86	Q86U86 [1613-1626]		0	1497.74	139852	2	2.26	29.2954	38
[K].ADAEGESDLENSRK.[L]		1	2	1	Q9Y490	Q9Y490 [842-855]		1	1520.68	340222	3	0.34	9.9259	19
[K].DTPLSLACSGGR.[Q]	1xCarbamidomethyl [C8]	3	12	1	E9PDP5; Q8IWZ3; O75179	E9PDP5 [1142-1153]; Q8IWZ3 [1123-1134]; O75179 [1151-1162]		0	1233.59	207700	2	1.64	31.3451	32
[R].YILGSVVDSEK.[N]		1	4	1	E9PB39	E9PB39 [155-165]		0	1209.64	126871	2	-0.5	35.8174	33
[K].DTNVMLVALAAK.[C]	1xOxidation [M5]	1	1	1	Q14008	Q14008 [331-342]		0	1261.68	737172	2	1.94	41.2297	37
[K].DTNVMLVALAAK.[C]		1	1	1	Q14008	Q14008 [331-342]		0	1245.69	382038	2	2.19	50.6152	53
[K].TEILAVNVDSK.[G]		1	2	1	O95071	O95071 [744-754]		0	1188.65	374293	2	-0.53	33.8743	21
[K].ACLDTAVENMPSLK.[M]	1xCarbamidomethyl [C2]; 1xOxidation [M10]	1	3	1	P49327	P49327 [1226-1239]		0	1564.73	187734	2	-1.18	28.5624	23
[R].TEIVFTGEK.[E]		1	7	1	Q00341	Q00341 [266-274]		0	1023.54	97935.1	2	3.93	27.0334	51
[K].ACTDESLAVEER.[I]	1xCarbamidomethyl [C2]	1	1	1	O60293	O60293 [1586-1597]		0	1379.61	166143	2	-4.58	19.9964	66
[R].DTIVENIQK.[R]		1	2	1	A6NMQ1	A6NMQ1 [1112-1120]		0	1059.57	613592	2	1.36	23.9929	40
[R].TEMEDLMSSK.[D]		1	4	1	P35579	P35579 [1504-1513]		0	1170.5	1.00458e+06	2	-0.47	29.2238	56
[R].DTLFTAESGTR.[R]		1	2	1	Q05707	Q05707 [1121-1131]		0	1197.57	647423	2	1.65	28.1658	35
[R].TEMEDLMSSK.[D]	1xOxidation [M7]	1	4	1	P35579	P35579 [1504-1513]		0	1186.5	1.45153e+06	2	1.04	17.0741	53
[R].AEQLASVQYTLPK.[T]		1	9	1	G3V1L9	G3V1L9 [673-685]		0	1447.78	693938	2	1.25	37.5911	33
[R].DTIDQGLYR.[D]		1	2	1	H0YME5	H0YME5 [590-598]		0	1080.53	147008	2	0.24	25.6498	23
[R].DTGNIGQER.[V]		1	4	1	Q01082	Q01082 [1746-1754]		0	989.465	25966992	2	0.17	9.3495	34
[K].YLEQPDGASR.[N]		1	6	1	Q9HCK1	Q9HCK1 [227-236]		0	1135.54	151422	2	4.03	13.997	29
[R].DTEQVDNWMSK.[Q]		1	7	1	Q13813	Q13813 [475-485]		0	1352.58	1.09639e+06	2	1.14	30.8534	49
[K].TEQQTADQLLAR.[A]		1	2	1	P11047	P11047 [1330-1341]		0	1373.7	106567	2	3.21	26.9499	10
[R].AAMEPIVISAK.[T]		1	2	1	Q9Y490	Q9Y490 [1594-1604]		0	1129.63	603076	2	2.51	35.5815	27
[K].TAVVVGTITDDVR.[V]		1	9	1	H0YHA7	H0YHA7 [52-64]		0	1345.73	983033	2	0.59	36.7371	46
[K].TATPEIVDNKDGTVTVR.[Y]		1	5	1	O75369	O75369 [1771-1787]		1	1815.94	1.45555e+06	3	0.57	26.9044	13
[R].EEAENTLQSFR.[Q]		1	5	1	P08670	P08670 [197-207]		0	1323.62		2	4.29	27.5456	56
[R].EEAAVDAQQQK.[R]		1	1	1	Q15149	Q15149 [1542-1552]		0	1216.58	595171	2	0.06	8.7413	51
[K].EDYSVVNR.[F]		1	6	1	A0A804HL12	A0A804HL12 [1229-1236]		0	981.464	574422	2	-0.43	16.2527	33
[K].EDVDAAVK.[Q]		1	5	1	P07814	P07814 [775-782]		0	846.42	924141	2	-0.08	11.5857	39
[R].EDTSPAVLGLAAR.[Y]		1	2	1	Q14112	Q14112 [126-138]		0	1299.69	132602	2	-0.99	38.498	27
[R].SVGNTIDPVILFQK.[M]		1	12	1	A0A024RAM4	A0A024RAM4 [401-414]		0	1530.85	386153	2	2.05	51.294	68
[R].EDTAQAAFYPQK.[S]		1	10	1	G3V1L9	G3V1L9 [1584-1595]		0	1368.64	711334	2	2.03	24.2884	20
[R].YTLPNGDTAWR.[S]		2	2	1	A3KMH1; B3KT81	A3KMH1 [487-497]; B3KT81 [466-476]		0	1293.62	179549	2	3.5	35.5423	33
[K].EDSNLTLQEK.[K]		1	4	1	A4QPB0	A4QPB0 [1446-1455]		0	1176.57	604838	2	0.72	18.0023	43
[R].EDQSILCTGESGAGK.[T]	1xCarbamidomethyl [C7]	3	15	1	P35580; P35579; Q7Z406	P35580 [170-184]; P35579 [166-180]; Q7Z406 [190-204]		0	1551.7	5.24037e+06	2	1.47	22.7805	27
[K].AAGHPGDPESQQR.[L]		1	2	1	Q9Y490	Q9Y490 [1172-1184]		0	1349.62	496881	3	-0.45	7.8715	41
[K].AAGSGELGVTMK.[G]		2	6	1	A0A804HK76; O75369	A0A804HK76 [481-492]; O75369 [481-492]		0	1120.57	1.39209e+06	2	0.23	23.0928	50
[R].AALAHSEEVTASQVAATK.[T]		1	3	1	Q15149	Q15149 [2744-2761]		0	1783.92	629536	3	0.77	21.4774	36
[K].SVTPASTLTK.[S]		1	8	1	J3KN01	J3KN01 [1320-1329]		0	1004.56	2579009	2	-0.01	17.8007	34
[R].SVVADTDQK.[A]		1	2	1	Q9H2G2	Q9H2G2 [655-663]		0	962.479	1.01429e+06	2	1.28	9.0927	51
[K].SYEECIIESR.[A]	1xCarbamidomethyl [C5]	1	3	1	P11717	P11717 [1913-1922]		0	1285.57	108196	2	-0.55	27.5383	50
[KR].SYELPDGQVITIGNER.[F]		4	46	4	V9HVZ7; Q53G99; A8K3K1; Q562R1	V9HVZ7 [87-102]; Q53G99 [239-254]; A8K3K1 [241-256]; Q562R1 [240-255]		0	1790.89	1.01943e+06	2	0.53	48.4855	87
[K].SVESTSPEPSK.[I]		1	3	1	P18583	P18583 [278-288]		0	1147.55	572716	2	0.26	9.0764	32
[K].SYGEDGTAAK.[H]		1	3	1	Q9NU22	Q9NU22 [4587-4596]		0	998.443	870075	2	-0.77	8.544	37
[K].SVESSQSETLIVPR.[S]		1	2	1	H0Y6I0	H0Y6I0 [1568-1581]		0	1531.8	163571	2	-1.38	31.8768	43
[K].SVEEEEQVWR.[A]		1	8	1	A7BI36	A7BI36 [1278-1287]		0	1290.6	736708	2	0.89	27.1431	49
[K].EENVQEDPK.[T]		1	2	1	O60293	O60293 [254-262]		0	1087.49	1.02602e+06	2	0.63	8.463	26
[K].EELYQNLTR.[E]		1	6	1	Q13813	Q13813 [2427-2435]		0	1165.58	6.22662e+06	2	1.66	28.6459	39
[K].YVQELAAVR.[A]		1	10	2	A0A024R5M9	A0A024R5M9 [1476-1484]		0	1048.58	354340	2	2.88	26.4045	49
[K].AAAGSAAGGFQR.[F]		1	4	1	A0A3F2YNW7	A0A3F2YNW7 [476-487]		0	1063.53	94472.7	2	1.44	12.1598	19
[K].AAAQQLGEVVK.[L]		1	2	1	A0A0A0MTH9	A0A0A0MTH9 [24-34]		0	1113.63	181704	2	0.57	23.4605	33
[K].EEISATQIIVCTPEK.[W]	1xCarbamidomethyl [C11]	1	4	1	O75643	O75643 [578-592]		0	1717.87	532658	2	0.74	40.1986	58
[R].AADALEEQQR.[C]		1	8	1	A0A024R5M9	A0A024R5M9 [725-734]		0	1130.54	695318	2	-2.06	11.6407	33
[R].EEIQSSISGVTAAYNR.[E]		1	7	1	A4QPB0	A4QPB0 [723-738]		0	1724.84	123135	2	2.93	35.5291	59
[K].EEIQQLLDK.[H]		1	2	1	Q8NF91	Q8NF91 [6621-6629]		0	1115.59	100369	2	0.66	36.6571	19
[K].STMQELNSR.[L]	1xOxidation [M3]	1	1	2	P35527	P35527 [155-163]		0	1081.49	1.27624e+07	2	0.4	14.072	43
[K].AADEDVFR.[K]		1	2	1	Q7Z333	Q7Z333 [1573-1580]		0	922.426	97558.4	2	0.54	20.8661	38
[R].STTGAPSTTADSK.[L]		1	4	1	Q9ULT8	Q9ULT8 [259-271]		0	1223.58	292168	2	-0.3	8.239	17
[R].STTLDAGNIK.[L]		1	3	1	B4DPY2	B4DPY2 [633-642]		0	1019.54	141136	2	1.16	18.2998	22
[K].EEKPEETPK.[M]		1	2	1	Q5UIP0	Q5UIP0 [1881-1889]		0	1086.53		2	1.08	7.7376	35
[R].STVTVNTIDLGNK.[K]		1	2	1	Q14571	Q14571 [1823-1835]		0	1361.73	495549	2	-0.53	32.0989	21
[R].SVASSQPAKPTK.[V]		1	9	1	G3V1L9	G3V1L9 [268-279]		0	1200.66	666515	2	0.38	7.8828	43
[R].EEEVTGPVIAPLFPQK.[R]		1	7	1	O75643	O75643 [2044-2059]		0	1753.94	2117626	2	1.66	50.6903	34
[R].EEEMGEEEEVER.[E]		1	18	1	A0A2U3TZM0	A0A2U3TZM0 [1276-1287]		0	1494.59	148541	2	1.19	17.0257	19
[K].EDGLAQQQTQLNLR.[S]		1	2	1	P49327	P49327 [2207-2220]		0	1613.82	1143600	2	2.86	30.0751	76
[K].EDAGGMIQR.[L]	1xOxidation [M6]	1	3	1	E1NZA1	E1NZA1 [1372-1380]		0	992.447	472023	2	-5.28	8.9566	37
[K].TAADVVSPGANSVDSR.[V]		1	1	1	Q01804	Q01804 [1000-1015]		0	1545.75	495554	2	1.79	20.0348	37
[K].TALAATNPAVR.[T]		1	1	1	Q14008	Q14008 [762-772]		0	1084.61	2.95079e+06	2	0.07	19.5178	39
[K].TALEEQLSR.[L]		1	5	1	Q92614	Q92614 [1728-1736]		0	1046.55	1.36424e+06	2	0.69	22.0856	28
[K].TALPAQSAATLPAR.[T]		1	5	2	Q01082	Q01082 [2178-2191]		0	1367.76	1.80195e+07	2	3.53	28.1786	16
[R].TAPAANLASR.[I]		1	3	1	Q9UQ35	Q9UQ35 [2222-2231]		0	971.527	948601	2	0.35	13.8345	43
[K].EAINYSQQLAK.[A]		1	12	1	A0A6Q8PGB1	A0A6Q8PGB1 [1012-1022]		0	1264.65	136677	2	5.16	23.5585	16
[R].YSEAITQSVLK.[E]		1	1	1	O60287	O60287 [1075-1085]		0	1238.66	264940	2	2.82	32.3903	23
[R].AALMESQGQQQEER.[G]	1xOxidation [M4]	1	8	1	A0A024R5M9	A0A024R5M9 [986-999]		0	1620.73	225439	2	1.79	9.9653	62
[R].EALALEENATSQK.[V]		1	4	1	A0A2X0SFG4	A0A2X0SFG4 [840-852]		0	1403.7	192564	2	2.23	23.9613	35
[K].YSEAAELR.[S]		1	5	1	A0A024R152	A0A024R152 [1149-1156]		0	938.458	86031.1	2	-0.62	15.7863	32
[K].EAGSVSLR.[M]		1	3	1	Q13813	Q13813 [1058-1065]		0	818.437	3.54949e+06	2	2.28	13.3743	33
[K].AALSEEELEKK.[S]		1	11	2	E7EUU4	E7EUU4 [1196-1206]		1	1246.65	1291806	3	-0.83	17.2398	25
[R].EAGAGGLSIAVEGPSK.[A]		3	8	1	A0A804HK76; O75369; Q14315	A0A804HK76 [2180-2195]; O75369 [2220-2235]; Q14315 [2341-2356]		0	1442.75	4185161	2	1.38	33.2288	77
[R].EAGAGGLAIAVEGPSK.[A]		3	11	3	B4E2F9; P21333; Q60FE6	B4E2F9 [398-413]; P21333 [2265-2280]; Q60FE6 [2230-2245]		0	1426.75	59733632	2	1.42	35.263	75
[K].EAFNMIDQNR.[DN]	1xOxidation [M5]	1	9	2	P24844	P24844 [36-45]		0	1253.56	369251	2	0.29	20.2927	39
[R].EAEETQSTLQAECDQYR.[S]	1xCarbamidomethyl [C13]	1	8	1	A7BI36	A7BI36 [1246-1262]		0	2057.87	87998.6	2	1.06	23.2626	39
[R].TATGAISAVFGR.[S]		1	4	1	H0Y4W2	H0Y4W2 [2070-2081]		0	1150.62	246616	2	0.75	41.044	49
[K].TATPEIVDNK.[D]		1	5	1	O75369	O75369 [1771-1780]		0	1087.56	2.82859e+06	2	3.98	17.6751	51
[R].TAGPLESSETEEASQLK.[E]		1	8	1	A7BI36	A7BI36 [1464-1480]		0	1776.85	1.63803e+06	2	0.96	28.2021	77
[K].EAMEDGEIDGNK.[V]	1xOxidation [M3]	1	10	1	P19338	P19338 [628-639]		0	1323.54	477512	2	0.29	9.8111	50
[R].YSGAQDSGIGSDSVK.[I]		1	2	1	Q7Z7G8	Q7Z7G8 [1788-1802]		0	1470.67	393726	2	-0.08	16.3458	84
[K].TAGPIASAQK.[Q]		1	6	2	E7EVA0	E7EVA0 [2122-2131]		0	943.521	3920314	2	-1.21	10.5525	45
[R].TAAENDFVTLK.[K]		1	1	1	P35908	P35908 [276-286]		0	1208.62	5135565	2	1.03	32.0914	84
[K].EAYTAVVYHNR.[S]		1	2	2	Q96N67	Q96N67 [614-624]		0	1322.65	272352	3	-1.66	19.8923	20
[K].EAYDSTLPLIK.[T]		1	9	1	Q5VT25	Q5VT25 [1218-1228]		0	1249.67	221363	2	1.04	43.0349	22
[K].EAVICLQNEK.[D]	1xCarbamidomethyl [C5]	1	1	1	Q8TDY2	Q8TDY2 [921-930]		0	1203.6	606522	2	-1.92	25.3599	32
[R].EAVLAALALR.[R]		1	4	1	A0A2X0SFG4	A0A2X0SFG4 [900-909]		0	1026.63	126005	2	1.48	49.9806	29
[K].EAVGDLLDAFK.[E]		1	15	1	E7EUU4	E7EUU4 [485-495]		0	1177.61	844958	2	0.92	51.7893	45
[R].TAAENDFVTLKK.[D]		1	1	1	P35908	P35908 [276-287]		1	1336.71	2.06624e+06	3	1.45	23.6616	16
[K].EAVCEVALDYK.[K]	1xCarbamidomethyl [C4]	1	5	1	Q01082	Q01082 [2259-2269]		0	1296.61	1.90811e+06	2	0.4	32.6872	28
[K].TGFSVSVEK.[S]		1	6	1	A0A4W8VX11	A0A4W8VX11 [1227-1235]		0	953.494	365096	2	1.01	25.5391	54
[R].EATTEFSVDAR.[A]		2	5	3	P21333; Q60FE6	P21333 [1273-1283]; Q60FE6 [1246-1256]		0	1225.57	5.6653e+07	2	3.47	24.8796	49
[R].AALETDENLLLCAPTGAGK.[T]	1xCarbamidomethyl [C12]	1	3	1	O75643	O75643 [491-509]		0	1943.97	114715	2	2.96	47.162	35
[R].EAQQALGSAAADATEAK.[N]		1	2	1	P11047	P11047 [1407-1423]		0	1631.79	261345	2	1	22.6797	70
[K].TAEEVAALIR.[S]		1	4	2	Q6P2Q9	Q6P2Q9 [1841-1850]		0	1072.6	9708949	2	0.42	37.2547	10
[R].EAQAQALQDR.[V]		1	2	1	Q5TZA2	Q5TZA2 [1676-1685]		0	1129.56	410919	2	3.13	11.1336	59
[R].YSGNPLDPPLR.[S]		2	2	1	A3KMH1; B3KT81	A3KMH1 [248-258]; B3KT81 [227-237]		0	1228.63	3.02065e+06	2	0.65	34.787	38
[K].EAPPPVLLTPK.[A]		1	15	1	A0A1U9X982	A0A1U9X982 [1339-1349]		0	1161.69	3632805	2	0	37.1605	43
[K].TAELNVQVPEEPTHLDQR.[V]		1	2	1	Q5JRA6	Q5JRA6 [1071-1088]		0	2076.04	201453	3	3.03	35.527	14
[R].EANQQQQFNR.[N]		1	7	1	Q13813	Q13813 [676-685]		0	1262.59	14726678	2	0.27	9.3258	52
[K].EASFEYLQNEGER.[L]		1	11	1	A0A024R0Y2	A0A024R0Y2 [1358-1370]		0	1571.7	75859.3	2	1.44	32.3978	35
[R].TGLEDPER.[Y]		1	4	1	P35580	P35580 [5-12]		0	916.437	9933980	2	-0.39	13.7976	38
[R].TEMEDLMSSK.[D]	2xOxidation [M3; M7]	1	4	1	P35579	P35579 [1504-1513]		0	1202.49	4875631	2	-0.13	9.3623	46
[K].TGNFQVTELGR.[I]		1	4	1	O75643	O75643 [976-986]		0	1221.62	6294193	2	-0.09	31.8693	28
[K].YDTGASTTGSK.[K]		1	8	1	C9JE98	C9JE98 [1449-1459]		0	1087.49	1.02602e+06	2	2.2	8.3557	52
[R].YDSLVQSQAR.[EG]		1	13	1	Q96SN8	Q96SN8 [1242-1251]		0	1166.58	158347	2	-0.02	18.1183	44
[K].AEFAEVSK.[L]		1	11	1	B2RBS8	B2RBS8 [250-257]		0	880.441	504418	2	1.12	16.5347	39
[R].TGLQEVER.[S]		1	3	1	Q5TZA2	Q5TZA2 [1266-1273]		0	931.484	234766	2	1.4	15.8147	38
[R].TNTPQGVLPSSQLK.[S]		2	5	1	A0A2R8Y7W5; A0A2R8Y4Z0	A0A2R8Y7W5 [703-716]; A0A2R8Y4Z0 [852-865]		0	1469.8	416351	2	1.57	29.0092	36
[R].DLTSWVTEMK.[A]		1	7	1	Q13813	Q13813 [372-381]		0	1209.58	275064	2	0.27	51.0751	22
[K].DLTNVQNLQK.[K]		1	7	1	Q13813	Q13813 [709-718]		0	1172.63	16148129	2	0.23	24.6004	38
[R].TPAAAAAMNLASPR.[T]	1xOxidation [M8]	1	3	1	Q9UQ35	Q9UQ35 [2261-2274]		0	1357.69	423620	2	0.09	23.0199	24
[R].TPAIPTAVNLADSR.[T]		1	3	1	Q9UQ35	Q9UQ35 [2247-2260]		0	1425.77	662804	2	1	39.9996	21
[K].DITEEIMSGAR.[T]	1xOxidation [M7]	1	17	2	E7EUU4	E7EUU4 [151-161]		0	1237.57	2.35418e+06	2	1.01	30.1016	46
[K].AEGPDVAVDLPK.[G]		1	1	1	Q09666	Q09666 [3489-3500]		0	1210.63	210725	2	0.91	34.865	52
[K].AEGPEVDVNLPK.[A]		1	3	1	Q09666	Q09666 [764-775]; [892-903]; [1727-1738]; [2063-2074]; [2525-2536]; [2909-2920]		0	1267.65	1.4488e+06	2	0.4	33.5989	55
[R].TPCEEILVK.[H]	1xCarbamidomethyl [C3]	3	10	1	B4E2F9; P21333; Q60FE6	B4E2F9 [732-740]; P21333 [2599-2607]; Q60FE6 [2564-2572]		0	1088.57	27217980	2	1.32	27.3262	52
[K].YAQAGFEGFK.[T]		1	4	1	O75643	O75643 [470-479]		0	1117.53	2.48102e+06	2	0.99	30.9249	27
[K].AEGSSNSVVHAETK.[L]		1	1	1	Q9NYV4	Q9NYV4 [1423-1436]		0	1415.68	425139	2	-0.11	8.9071	67
[R].YEALKEPMVAR.[K]		1	7	1	Q13813	Q13813 [766-776]		1	1306.68	149892	3	0.39	24.0697	34
[K].DLYANTVLSGGTTMYPGIADR.[M]		2	25	2	V9HVZ7; Q53G99	V9HVZ7 [140-160]; Q53G99 [292-312]		0	2215.07	284265	2	3.6	50.6749	57
[R].TNAENEFVTIK.[K]		1	7	1	H6VRF8	H6VRF8 [278-288]		0	1265.64	16103948	2	1	31.3046	81
[R].YEDDITNR.[D]		1	3	1	Q96RL7	Q96RL7 [162-169]		0	1025.45	273903	2	0.34	13.5481	35
[K].YENEVALR.[Q]		1	2	1	A0A1B0GVI3	A0A1B0GVI3 [238-245]		0	993.5	3.35706e+06	2	-1.78	19.6131	29
[K].TLNFEDQTSTDNVSITK.[D]		1	2	1	O60293	O60293 [263-279]		0	1912.91	181727	2	0.41	35.5076	29
[K].TLQALQIPAAK.[L]		1	4	1	A4QPB0	A4QPB0 [557-567]		0	1153.69	854410	2	1.87	37.6281	23
[R].TLSDYNIQK.[-EV]		1	38	1	M0R1V7	M0R1V7 [55-63]		0	1081.55	19592956	2	0.56	21.0852	42
[R].TISNPEVVMK.[R]	1xOxidation [M9]	1	9	1	J3KN01	J3KN01 [214-223]		0	1133.59	1.25927e+06	2	1.07	17.373	32
[K].AEAESLYQSK.[Y]		1	7	1	H6VRF8	H6VRF8 [367-376]		0	1125.54	11311679	2	-3.65	15.7612	32
[R].AEAGSETLGR.[D]		1	3	1	A0A2R8YH03	A0A2R8YH03 [2018-2027]		0	990.485	1.18107e+06	2	-0.15	10.6638	38
[R].YAPSEAGLHEMDIR.[Y]	1xOxidation [M11]	3	10	1	B4E2F9; P21333; Q60FE6	B4E2F9 [23-36]; P21333 [1832-1845]; Q60FE6 [1797-1810]		0	1604.74	3.87881e+06	3	0.95	21.4764	27
[R].AEAGVPAEFSIWTR.[E]		3	11	2	B4E2F9; P21333; Q60FE6	B4E2F9 [384-397]; P21333 [2251-2264]; Q60FE6 [2216-2229]		0	1533.77	2.08584e+06	2	1.57	50.6695	32
[K].YEELQVTAGR.[H]		2	10	2	B2R853; P02538	B2R853 [360-369]; P02538 [360-369]		0	1165.58	371588	2	1.04	23.7902	65
[K].DMSMLEER.[I]	1xOxidation [M4]	1	2	2	Q14008	Q14008 [1412-1419]		0	1026.42	373588	2	0.92	19.6447	36
[K].TMLEDQLEGTR.[A]	1xOxidation [M2]	1	17	1	A0A2R8Y7B1	A0A2R8Y7B1 [149-159]		0	1308.61	482728	2	0.11	24.2689	28
[K].TMLESAGGLIQTAR.[A]	1xOxidation [M2]	1	2	2	Q9Y490	Q9Y490 [1605-1618]		0	1463.75	233745	2	2.16	33.378	59
[K].YEELQQTAGR.[H]		1	5	1	P13647	P13647 [365-374]		0	1194.57	1.10279e+06	2	0.35	14.8121	52
[K].YEELQITAGR.[H]		2	8	1	H6VRF8; P04259	H6VRF8 [377-386]; P04259 [360-369]		0	1179.6	18319056	2	0.9	28.8873	70
[K].TMVMEALSLAK.[S]	2xOxidation [M2; M4]	1	2	1	A0A2R8YH03	A0A2R8YH03 [1371-1381]		0	1225.62	231440	2	0.46	31.6818	54
[R].TLVEDLFADK.[H]		1	4	1	O75643	O75643 [795-804]		0	1150.6	2.3698e+06	2	0.76	50.2259	47
[R].DLSSVQTLLTK.[Q]		1	7	2	Q13813	Q13813 [2007-2017]		0	1204.68	13741013	2	-1.58	48.401	39
[K].TPGPGAQSALR.[A]		1	3	1	A0A2R8Y811	A0A2R8Y811 [107-117]		0	1054.56	187901	2	0.38	15.1887	23
[R].DLQYITVSK.[E]		1	8	1	J3KN01	J3KN01 [1486-1494]		0	1066.58	1.18057e+06	2	2.31	32.0575	30
[R].WPTETDVSSAK.[N]		1	8	1	E7EVA0	E7EVA0 [339-349]		0	1220.58	1.06262e+06	2	0.63	24.3029	44
[R].TSELSEAPQK.[S]		1	17	1	A0A2R8Y7B1	A0A2R8Y7B1 [227-236]		0	1089.54	3022944	2	2.5	11.1325	35
[R].WGASTATTQK.[K]		1	7	1	Q9UKV3	Q9UKV3 [851-860]		0	1050.52	543028	2	1.47	12.5079	42
[K].TSEVPYAGINIGPVHK.[K]		1	5	1	O60841	O60841 [1000-1015]		0	1681.89	238892	3	0.72	38.4948	42
[R].TSFSTSDVSK.[L]		1	4	1	M0R0P8	M0R0P8 [1353-1362]		0	1058.5	310044	2	-0.11	15.8935	23
[K].WELLQQVDTSTR.[T]		1	7	1	H6VRF8	H6VRF8 [212-223]		0	1475.75	1.56179e+06	2	-3.26	45.7447	43
[K].TSLKEDEDK.[S]		1	2	2	Q14008	Q14008 [1148-1156]		1	1064.51	1.75028e+06	2	0.63	7.9558	45
[R].WSQLLANSAAR.[K]		1	7	1	Q13813	Q13813 [2065-2075]		0	1216.64	881861	2	1.96	31.662	27
[K].TSLNNAQLELNR.[W]		1	1	2	Q9P219	Q9P219 [1284-1295]		0	1372.72	563925	2	0.55	28.4642	42
[K].DLIGVQNLLK.[K]		1	7	1	Q13813	Q13813 [815-824]		0	1112.67	5.39322e+06	2	0.57	51.2919	52
[K].TSPEMSNSNNDER.[K]	1xOxidation [M5]	1	1	1	Q5UIP0	Q5UIP0 [1161-1173]		0	1496.59		2	0.77	7.6908	66
[R].AENSQLTER.[I]		1	6	1	A7BI36	A7BI36 [1078-1086]		0	1047.51	9905876	2	0.22	9.4313	58
[R].VYQVTEQQISEK.[L]		1	2	1	Q5JRA6	Q5JRA6 [1208-1219]		0	1451.74	465538	2	4.08	22.6156	20
[K].AEQEALESQR.[Q]		1	2	1	Q5VT06	Q5VT06 [1387-1396]		0	1160.55	161897	2	-2.91	10.8971	26
[K].DILAQSPAAEPLK.[N]		1	9	1	P07942	P07942 [1232-1244]		0	1352.74		2	1.43	36.6171	33
[K].AEQESGLYR.[Y]		1	2	1	Q9NU22	Q9NU22 [3546-3554]		0	1052.5	630919	2	-0.17	13.2689	41
[R].VYSTALSSFLTK.[R]		1	3	1	Q9BQG0	Q9BQG0 [977-988]		0	1316.71	115603	2	1.3	49.6979	21
[R].YESSSYTDQFSR.[N]		1	11	1	G3V1L9	G3V1L9 [1154-1165]		0	1469.62	241419	2	1.02	23.5902	56
[R].DLNAAEALQR.[R]		1	1	1	O15020	O15020 [1831-1840]		0	1100.57	1226095	2	0.48	28.2795	33
[K].DLNSQADSLMTSSAFDTSQVK.[D]	1xOxidation [M10]	1	6	1	Q13813	Q13813 [1716-1736]		0	2261.02	1.29837e+06	3	1.88	38.3428	72
[R].YAILNEPFK.[G]		1	17	1	A0A2U3TZM0	A0A2U3TZM0 [1747-1755]		0	1094.59	759356	2	0.44	41.5485	46
[R].TPQAPASANLVGPR.[S]		1	2	1	Q9UQ35	Q9UQ35 [2329-2342]		0	1378.74	660969	2	2.36	25.3881	26
[K].AEILALQQALK.[E]		1	7	1	O14578	O14578 [1098-1108]		0	1197.72	272842	2	2.44	47.0785	56
[K].YADEEIPR.[S]		2	6	1	A0A804HK76; O75369	A0A804HK76 [1528-1535]; O75369 [1497-1504]		0	992.468	5.78718e+06	2	1.56	18.9903	47
[R].TQETPSAQMEGFLNR.[K]	1xOxidation [M9]	1	5	1	Q01082	Q01082 [2192-2206]		0	1724.79	481776	3	0.98	27.4964	10
[R].AELIVQPELK.[Y]		1	5	1	P15924	P15924 [85-94]		0	1139.67	871852	2	0.63	37.9097	29
[KR].TQLEELEDELQATEDAK.[L]		2	11	2	P35580; P35579	P35580 [1546-1562]; P35579 [1539-1555]		0	1961.92	822304	2	1.2	50.3946	109
[R].TSDVTISSNK.[S]		2	5	1	E7EVK1; O75376	E7EVK1 [133-142]; O75376 [1502-1511]		0	1051.53	352460	2	0.53	10.5754	78
[R].TQILAASYELHK.[F]		1	4	2	Q01082	Q01082 [1798-1809]		0	1373.74	3.69291e+06	2	1.88	30.2705	68
[K].TQQMNNDLEK.[L]	1xOxidation [M4]	1	14	1	A0A2R8Y7B1	A0A2R8Y7B1 [706-715]		0	1236.55	1.21967e+06	2	0.93	8.5035	46
[R].TQTAIASEDMPNTLTEAEK.[L]	1xOxidation [M10]	1	4	2	Q01082	Q01082 [1081-1099]		0	2065.96	4.85612e+06	3	6.9	26.0752	15
[K].TSAFIAGAK.[M]		1	2	2	Q8N3C0	Q8N3C0 [415-423]		0	865.478	2.0635e+06	2	0.11	19.4527	59
[R].WTDENIDTVALK.[H]		1	24	1	A0A7P0T9C4	A0A7P0T9C4 [2845-2856]		0	1404.7	302676	2	-0.73	38.4579	38
[K].TSDTETEPSK.[T]		1	1	1	P46013	P46013 [858-867]		0	1094.48	307249	2	0.56	7.747	55
[K].TSDVNETQPPQSE.[-]		1	1	1	P35580	P35580 [1964-1976]		0	1431.62	2143240	2	1.06	13.2224	35
[K].DLNSQLEYLR.[T]		1	2	1	A6NHR9	A6NHR9 [1925-1934]		0	1250.64	711755	2	0.55	42.9114	56
[R].TQMLVTTPEK.[W]	1xOxidation [M3]	1	2	1	Q8N3C0	Q8N3C0 [578-587]		0	1163.6	489550	2	0.67	17.4483	56
[R].YEVTSGGGGTSR.[M]		1	4	1	P15924	P15924 [28-39]		0	1170.54	828011	2	1.31	10.1752	24
[K].ALVGGAVGGLAGAASK.[I]		1	3	1	Q96RL7	Q96RL7 [2908-2923]		0	1298.74	501753	2	1.16	35.2283	18
[R].DSDAGSSTPTTSTR.[S]		1	25	1	P51532	P51532 [1416-1429]		0	1382.6	755925	2	1.2	8.7287	35
[M].DSGDGVTHTVPIYEGYALPHAILR.[L]		1	1	1	V9HVZ7	V9HVZ7 [2-25]		0	2581.3	251542	4	2.48	49.786	37
[R].DSAVAISGADSR.[G]		1	4	1	A0A024R9Y3	A0A024R9Y3 [2930-2941]		0	1148.55	493788	2	-1.03	16.8939	28
[K].TLGETSANAETEQNKK.[K]		1	1	2	Q5UIP0	Q5UIP0 [1489-1504]		1	1720.83	1.44889e+06	3	1	9.4858	41
[K].TLGETSANAETEQNK.[K]		1	1	1	Q5UIP0	Q5UIP0 [1489-1503]		0	1592.74	1.76743e+06	2	3.42	11.8466	69
[R].ADMEDLMSSK.[D]	2xOxidation [M3; M7]	1	1	1	P35580	P35580 [1511-1520]		0	1158.47	4.14311e+06	2	0.48	9.2385	21
[K].YGPDYVPQK.[S]		1	2	1	E7EQS8	E7EQS8 [1956-1964]		0	1066.52	734301	2	0.62	20.2784	34
[K].TLEQQENFEEVAR.[S]		1	7	1	Q12955	Q12955 [1341-1353]		0	1592.76	122187	2	4.11	29.279	31
[K].TIDSFTQNQTR.[L]		1	6	1	A0A1W2PPB7	A0A1W2PPB7 [758-768]		0	1310.63	127557	2	3.97	19.9595	30
[K].ADIDVSGPK.[V]		1	4	4	Q09666	Q09666 [1281-1289]; [2665-2673]; [2793-2801]; [3049-3057]; [3177-3185]; [3831-3839]; [3959-3967]; [4087-4095]; [4215-4223]; [4679-4687]; [4807-4815]		0	901.463	2.02255e+06	2	-0.5	16.8698	54
[K].YGGQPVPNFPSK.[L]		2	5	2	P21333; Q60FE6	P21333 [1235-1246]; Q60FE6 [1208-1219]		0	1290.65	24501274	2	0.98	29.091	46
[K].TICAEFAILR.[M]	1xCarbamidomethyl [C3]	1	3	1	O75643	O75643 [1357-1366]		0	1193.63	407475	2	0.6	49.5055	44
[K].YGIPEPPEPK.[R]		1	5	2	Q7Z3D7	Q7Z3D7 [890-899]		0	1126.58	882244	2	0.57	30.736	59
[R].TGVELGKPTHFTVNAK.[A]		2	5	3	P21333; Q60FE6	P21333 [885-900]; Q60FE6 [858-873]		0	1698.92	6.27098e+06	4	-0.84	25.043	43
[R].DQNTVETLQR.[M]		1	4	1	Q01082	Q01082 [1835-1844]		0	1203.6	17366828	2	-0.65	17.3937	23
[K].TGVAVNKPAEFTVDAK.[H]		2	5	4	P21333; Q60FE6	P21333 [685-700]; Q60FE6 [658-673]		0	1646.87	4.21258e+07	2	1.03	27.5908	79
[K].YGIPIGAKPTSVQLAK.[E]		2	2	1	A3KMH1; B3KT81	A3KMH1 [1023-1038]; B3KT81 [1002-1017]		0	1642.95	420083	3	0.74	36.495	11
[K].TGTVSLEVR.[L]		1	2	2	P49327	P49327 [928-936]		0	961.531	4276024	2	-6.53	24.0208	58
[K].YGGISTASVDFEQPTR.[D]		1	3	1	Q7Z3D7	Q7Z3D7 [903-918]		0	1727.82	200326	2	-0.05	37.6973	46
[K].YGQHPPDAVDEPQMLTNEK.[L]	1xOxidation [M14]	2	11	1	P26358; I6L9H2	P26358 [367-385]; I6L9H2 [262-280]		0	2184.99	202021	3	-0.12	23.9326	7
[R].DSAQTSVTQAQR.[E]		1	10	1	A0A024R5M9	A0A024R5M9 [632-643]		0	1291.62	1.42117e+06	2	1.53	9.6837	47
[R].DSGTLQSQEAK.[A]		1	13	1	B4DPK9	B4DPK9 [560-570]		0	1163.55	308059	2	-0.2	9.2095	45
[K].TGSQYDIQDAIDK.[G]		1	2	1	P15924	P15924 [2524-2536]		0	1453.68	253956	2	1.89	31.343	60
[R].DPVQLNLLYVQAR.[D]		2	3	1	Q9Y4G6; Q9Y490	Q9Y4G6 [210-222]; Q9Y490 [208-220]		0	1528.85	306058	2	1.59	50.9133	35
[R].DSFDNCSLGESSK.[I]	1xCarbamidomethyl [C6]	1	1	1	Q5UIP0	Q5UIP0 [1687-1699]		0	1445.58	203206	2	2.18	21.0911	64
[K].ADIEISGPK.[V]		1	3	1	Q09666	Q09666 [4343-4351]		0	929.494	154118	2	1.76	22.1753	35
[K].TGSVGSWGAAR.[G]		1	3	1	H0Y720	H0Y720 [162-172]		0	1048.52	159030	2	-2.46	19.7717	26
[R].DQEDALNQR.[Y]		1	4	1	Q5VYS8	Q5VYS8 [1371-1379]		0	1088.5	1.6096e+06	2	1.96	11.5475	38
[K].YGDGIQLTR.[S]		1	5	1	P15924	P15924 [95-103]		0	1022.53	207254	2	-0.65	25.5719	57
[R].DQDLEPGAPSMGAK.[S]	1xOxidation [M11]	1	2	1	P07814	P07814 [1464-1477]		0	1431.64	365178	2	0.24	16.3479	26
[K].DSGYPQIVDVSNMQK.[A]	1xOxidation [M13]	1	1	1	Q8IWI9	Q8IWI9 [2724-2738]		0	1696.78	394006	2	0.1	33.7987	18
[K].DSGSISLQETR.[R]		1	2	1	Q9H2G2	Q9H2G2 [776-786]		0	1192.58	489617	2	0.16	20.722	24
[K].TKPLATTQPAK.[T]		1	8	1	E7EVA0	E7EVA0 [1846-1856]		0	1155.67	1.85847e+06	2	0.48	8.7324	29
[K].ADNVVNIAR.[Y]		1	1	1	Q92621	Q92621 [893-901]		0	971.527	142848	2	0.41	21.3276	45
[K].VYENYSFEELR.[F]		1	6	1	A0A804HL12	A0A804HL12 [2378-2388]		0	1448.67	53815.3	2	0.68	39.1082	13
[K].YAALVVEPTSDGNYVTK.[Q]		1	2	1	A6NMQ1	A6NMQ1 [1061-1077]		0	1826.92	92237.4	2	1.05	38.4827	12
[R].LNATASLEQER.[S]		1	6	1	A0A669KAX3	A0A669KAX3 [27-37]		0	1231.63	207846	2	3.49	21.4807	34
[K].IVIDSEIK.[D]		1	1	1	Q8IWI9	Q8IWI9 [2928-2935]		0	916.535	554589	2	-0.22	27.9592	19
[R].YSNMEESLLSK.[L]	1xOxidation [M4]	1	4	1	P42356	P42356 [197-207]		0	1316.6	377536	2	1.07	24.3127	21
[R].YSVEVAASTGAGSGVK.[S]		1	7	1	B7Z687	B7Z687 [420-435]		0	1482.74	64386.8	2	3.62	24.8828	11
[K].LTAQVEELSK.[K]		1	7	1	A0A024R5M9	A0A024R5M9 [1533-1542]		0	1117.61	795991	2	1.84	24.4555	4
[K].IQLLEAK.[F]		1	3	1	Q86U86	Q86U86 [1309-1315]		0	814.503	200223	2	1.28	28.6676	21
[K].YSLVEAK.[R]		1	2	1	P15924	P15924 [2029-2035]		0	809.44	459254	2	0.62	20.3626	47
[K].INEPSTYK.[L]		1	3	1	Q9HCK1	Q9HCK1 [1108-1115]		0	951.478	737121	2	0.65	12.3954	44
[R].LSLQVVNR.[E]		1	5	1	Q8IZT6	Q8IZT6 [3234-3241]		0	928.557	81569.6	2	0.57	30.0123	21
[K].VSAPGVLTAQDR.[V]		1	3	1	Q9C0C2	Q9C0C2 [812-823]		0	1213.65	481171	2	2.79	25.834	17
[R].LVLDTVNEVSR.[A]		1	7	1	A0A7P0MQR8	A0A7P0MQR8 [5617-5627]		0	1244.68	3.39098e+06	2	-0.39	34.4465	16
[R].VTGDDSMR.[M]	1xOxidation [M7]	2	9	4	P21333; Q60FE6	P21333 [1952-1959]; Q60FE6 [1917-1924]		0	896.378	7.32249e+06	2	-0.03	7.3772	34
[K].LSLLQEVEK.[T]		1	12	1	A0A3B3ITE5	A0A3B3ITE5 [1416-1424]		0	1058.61	88763.2	2	-0.48	42.6787	18
[R].MATNAAAQNAIK.[K]	1xOxidation [M1]	1	2	1	Q9Y490	Q9Y490 [899-910]		0	1219.61	1.75106e+06	2	-1.33	11.1368	22
[R].LQEEVESLR.[T]		1	3	1	Q9ULV0	Q9ULV0 [981-989]		0	1102.57		2	-0.42	22.9782	27
[K].YTPVQQGPVGVNVTYGGDPIPK.[S]		2	5	2	P21333; Q60FE6	P21333 [937-958]; Q60FE6 [910-931]		0	2286.18	623414	3	2.81	43.8332	19
[R].VSALEVLPDR.[V]		1	1	1	Q9Y657	Q9Y657 [108-117]		0	1098.62	152297	2	-0.51	38.0785	28
[K].INEDWLCNK.[C]	1xCarbamidomethyl [C7]	1	4	1	Q7Z3D7	Q7Z3D7 [278-286]		0	1191.55	152861	2	-1.1	32.9861	19
[K].LNEIEGTLNK.[A]		1	2	1	P11047	P11047 [1535-1544]		0	1130.61	131881	2	2.89	23.6457	34
[K].IQEELNSR.[W]		1	6	1	A0A7P0MQR8	A0A7P0MQR8 [4550-4557]		0	988.506	169940	2	-0.14	12.4533	11
[R].LSLIGDR.[R]		1	6	1	O94915	O94915 [1944-1950]		0	773.452	230624	2	-1.57	28.8004	28
[K].MGEASDLPR.[T]	1xOxidation [M1]	1	2	1	Q6UB99	Q6UB99 [1137-1145]		0	991.451	121729	2	-0.47	13.5293	24
[K].LQEQVTDLR.[S]		1	1	1	P12270	P12270 [700-708]		0	1101.59	2.47991e+06	2	0.69	22.7469	49
[R].ISVATGALEAAQGSK.[S]		1	3	1	P51610	P51610 [1149-1163]		0	1402.75	135435	2	1.1	31.9416	23
[K].MCDIGDASR.[G]	1xCarbamidomethyl [C2]	1	2	1	Q5VYS8	Q5VYS8 [1157-1165]		0	1024.42		2	-0.49	13.8104	14
[K].LQEMEGTVK.[S]		1	3	1	P35579	P35579 [1794-1802]		0	1034.52	6584744	2	1.82	15.8515	32
[R].LVDYITK.[T]		1	1	1	Q7Z7G8	Q7Z7G8 [3956-3962]		0	851.487	185844	2	-1.08	24.9554	30
[R].IVDAVIEQVK.[A]		1	3	1	H0YMW2	H0YMW2 [1255-1264]		0	1113.65	107511	2	0.78	32.8707	18
[KR].LTVEEAVR.[MH]		2	9	2	Q15149; A0A7P0MQR8	Q15149 [4122-4129]; A0A7P0MQR8 [1789-1796]		0	916.51	501466	2	0.19	23.0188	45
[R].VQAVVAVAR.[E]		1	5	1	Q01082	Q01082 [478-486]		0	912.563	22346308	2	0.09	20.8868	32
[K].VYVSDNIR.[I]		1	1	1	Q8TEM1	Q8TEM1 [380-387]		0	965.505	389190	2	0.42	20.0697	31
[K].LTVLSEER.[A]		1	7	1	Q13813	Q13813 [442-449]		0	946.52	11938421	2	-0.92	23.277	46
[R].LLYEIQNR.[D]		1	1	1	Q01804	Q01804 [458-465]		0	1048.58	242563	2	0.67	29.7105	39
[R].LIVSNFSQAK.[Q]		1	1	1	Q9H792	Q9H792 [1551-1560]		0	1106.62	86737.1	2	-0.91	29.9915	21
[K].VVAPTISSPVCQEQLVEAGR.[L]	1xCarbamidomethyl [C11]	1	2	1	Q9Y490	Q9Y490 [722-741]		0	2140.11		3	4.27	43.1368	8
[K].ILVNDGDASK.[A]		1	8	1	H7BZ37	H7BZ37 [31-40]		0	1031.54	173565	2	-1.63	15.3786	28
[K].VQAQVIQETIVPK.[EG]		1	2	1	Q15459	Q15459 [132-144]		0	1452.84	113155	2	1.2	37.1529	11
[K].LLVGSEDYGR.[D]		1	7	1	Q13813	Q13813 [1785-1794]		0	1108.56	3.91459e+06	2	-0.69	26.4653	19
[R].VPVDVAYR.[RC]		2	5	1	P58107; Q15149	P58107 [738-745]; [1699-1706]; [2357-2364]; [3424-3431]; [3958-3965]; [4492-4499]; [5025-5032]; Q15149 [2961-2968]		0	918.504	973534	2	-0.62	23.5694	34
[K].VTNVDEEKQR.[M]		1	3	1	Q14690	Q14690 [783-792]		1	1217.61	238825	3	-0.59	7.9863	19
[K].VTVDDLPNR.[M]		1	1	1	Q9BTC0	Q9BTC0 [1439-1447]		0	1028.54	1.01804e+06	2	0.29	22.535	39
[K].MEDSVGCLETAEEVKR.[K]	1xCarbamidomethyl [C7]; 1xOxidation [M1]	1	2	1	P35579	P35579 [1373-1388]		1	1868.84	231685	3	0.88	24.8232	12
[R].LSVDYGK.[K]		1	20	1	F5H5D3	F5H5D3 [227-233]		0	781.409	143075	2	0.47	18.1108	27
[K].YVEDEMAR.[L]	1xOxidation [M6]	1	3	1	A6NHR9	A6NHR9 [681-688]		0	1028.44	723453	2	0.01	9.2866	27
[K].LTVAENEAETK.[L]		1	2	1	P07814	P07814 [1390-1400]		0	1204.61	1.00916e+06	2	3.4	15.1186	22
[K].MDCQECPEGYR.[V]	2xCarbamidomethyl [C3; C6]	3	10	1	B4E2F9; P21333; Q60FE6	B4E2F9 [607-617]; P21333 [2474-2484]; Q60FE6 [2439-2449]		0	1444.53	847979	2	0.58	15.1011	7
[R].LSMSQLNEK.[E]		1	1	1	Q08211	Q08211 [622-630]		0	1049.53	105487	2	-3.82	23.7389	15
[R].ISNSSTANR.[V]		1	3	1	Q12789	Q12789 [714-722]		0	949.47	1.48686e+06	2	0.03	7.5075	80
[K].YGTLTNR.[R]		1	2	1	E7EQS8	E7EQS8 [1276-1282]		0	824.426	802132	2	-0.1	11.5693	39
[R].MDLQIGTEK.[A]		1	4	1	Q14966	Q14966 [1322-1330]		0	1034.52	147397	2	0.88	29.092	27
[K].VSDLSDTR.[C]		1	1	1	Q8TDY2	Q8TDY2 [1050-1057]		0	892.437	2.10926e+06	2	-0.4	10.3357	20
[R].IVESDVGDSFYIR.[T]		1	8	1	G3V1L9	G3V1L9 [603-615]		0	1499.74	142049	2	2.24	41.645	17
[R].LMDEAVLALR.[N]	1xOxidation [M2]	1	4	1	E1NZA1	E1NZA1 [314-323]		0	1146.62	182178	2	0.41	38.8721	11
[R].YTTTQQVVK.[L]		1	2	1	Q5T4S7	Q5T4S7 [3556-3564]		0	1067.57	321880	2	2.3	12.7833	20
[K].YLCASSVGGETLDK.[A]	1xCarbamidomethyl [C3]	1	2	1	A0A2R8YH03	A0A2R8YH03 [1338-1351]		0	1499.7	108342	2	-1.22	28.0549	21
[R].LSTQSNSNNIEPAR.[T]		1	3	1	A0A6Q8PHK0	A0A6Q8PHK0 [1128-1141]		0	1530.75	270576	2	1.98	14.3823	28
[K].VQQVEDLLTK.[R]		1	13	1	Q96SN8	Q96SN8 [153-162]		0	1172.65	229190	2	-0.4	34.3689	8
[K].YTVLFYQMAK.[C]	1xOxidation [M8]	1	2	1	Q5VZL5	Q5VZL5 [806-815]		0	1279.64	119513	2	0.35	40.376	12
[R].ISPPEPQSFASK.[T]		1	3	1	Q8IWI9	Q8IWI9 [1904-1915]		0	1287.66	487133	2	0.62	29.0183	13
[K].ISTQLDFASK.[R]		1	1	1	P12270	P12270 [714-723]		0	1109.58	1.52485e+06	2	-0.04	31.5333	16
[K].VVASGLNYK.[K]		1	2	1	A2RRP1	A2RRP1 [1793-1801]		0	950.531	429793	2	0.2	19.7542	31
[K].LMPEIVATASK.[V]	1xOxidation [M2]	1	3	2	E1NZA1	E1NZA1 [1735-1745]		0	1175.63	343531	2	0.56	26.5914	11
[R].IVILEYQPSK.[N-]		1	4	1	Q15393	Q15393 [87-96]		0	1189.68	283283	2	0.48	38.7563	25
[K].IVNSSMELAQTAK.[E]	1xOxidation [M6]	1	4	1	H0Y4W2	H0Y4W2 [739-751]		0	1407.71	451711	2	1.97	18.2484	8
[R].LVISAPDSQVR.[F]		1	3	1	Q9UHV7	Q9UHV7 [497-507]		0	1184.66	98012.8	2	1.15	29.4696	15
[R].LVNDLSK.[I]		2	9	1	Q9Y6D5; Q9Y6D6	Q9Y6D5 [533-539]; Q9Y6D6 [582-588]		0	788.451	349065	2	-0.03	14.2327	28
[R].IRDPNQGGK.[D]		2	25	1	A0A0U1RQK7; E7EUU4	A0A0U1RQK7 [334-342]; E7EUU4 [142-150]		1	984.522		2	-0.29	7.5527	40
[K].LVQNNLGGK.[V]		1	2	1	Q5VZL5	Q5VZL5 [785-793]		0	942.537	1.21556e+06	2	0.41	11.8487	40
[R].LVNCEPIGTQASK.[L]	1xCarbamidomethyl [C4]	1	6	1	A0A0U1RQJ2	A0A0U1RQJ2 [630-642]		0	1416.72	131411	2	0.6	19.8349	20
[R].LNSVLEVEK.[S]		1	1	1	Q9NU22	Q9NU22 [1481-1489]		0	1030.58	1.186e+06	2	0.03	27.7617	14
[K].YIPVEDLQDPR.[C]		1	4	1	O15047	O15047 [54-64]		0	1344.68	118006	2	-0.12	35.1028	13
[K].YLNEAAGVAAEEAR.[N]		1	3	1	Q8IZH2	Q8IZH2 [369-382]		0	1463.71		2	-2.03	27.0462	21
[R].VVSEDFLQDVSASTK.[S]		1	4	1	B4E0E1	B4E0E1 [432-446]		0	1624.81		2	1.04	45.5988	16
[K].YEAIIQNLEK.[D]		1	1	2	Q8TDY2	Q8TDY2 [1205-1214]		0	1220.65	634487	2	1.11	37.3899	12
[K].ITEMPSIIK.[D]	1xOxidation [M4]	1	2	2	O75165	O75165 [1494-1502]		0	1047.58	250520	2	0.61	25.0057	21
[K].LVSSQEQDR.[E]		1	1	1	Q8TDY2	Q8TDY2 [1219-1227]		0	1061.52	956472	2	1.58	8.4884	54
[K].LVSVNFINK.[E]		1	4	1	O94813	O94813 [1159-1167]		0	1033.6	1.42499e+06	2	0.47	38.5615	21
[K].YIETTPLTIK.[G]		1	5	1	Q14966	Q14966 [731-740]		0	1178.67	847415	2	0.69	36.6895	27
[K].VVTAAAQAK.[Q]		1	8	1	Q13428	Q13428 [812-820]		0	858.504	2.24416e+06	2	0.12	8.6897	19
[R].LSDVDANTAIK.[H]		1	5	1	A6NNK5	A6NNK5 [212-222]		0	1146.6	179442	2	5.9	20.536	33
[K].VTAQGPGLEPSGNIANK.[T]		2	8	1	P21333; Q60FE6	P21333 [384-400]; Q60FE6 [357-373]		0	1652.86	42421932	2	1.8	23.994	32
[R].INSSTENSDEGLK.[V]		1	9	1	P28715	P28715 [421-433]		0	1393.64	109898	2	-2.05	11.3859	22
[K].LNTLVQK.[L]		1	6	1	A4LAA3	A4LAA3 [11-17]		0	815.499		2	0.66	16.2364	54
[K].IPDTVLEK.[V]		1	2	1	P78527	P78527 [166-173]		0	914.519	3929596	2	-0.12	24.6167	42
[K].LTGLSEISLR.[L]		1	4	1	Q5JSL3	Q5JSL3 [1789-1798]		0	1088.63	175614	2	4.51	42.1002	26
[K].VVGVPVGSALPSTVK.[Q]		1	1	1	Q9ULM3	Q9ULM3 [650-664]		0	1409.84	64333	2	0.86	40.8087	11
[K].YEITEQR.[K]		1	6	1	Q02878	Q02878 [240-246]		0	938.458	558042	2	0.35	14.9581	29
[R].ITGPPER.[D]		1	2	1	Q69YN4	Q69YN4 [659-665]		0	769.42	255262	2	1.58	10.3583	33
[R].YEILTPNSIPK.[G]		1	4	1	P35579	P35579 [721-731]		0	1274.7	3.60243e+06	2	3.59	40.4316	19
[R].LPLLPPESPGPLR.[Q]		1	7	1	A0A669KB89	A0A669KB89 [846-858]		0	1385.82	598712	2	2.29	49.6195	21
[R].YEILTPNAIPK.[G]		2	4	1	P35580; Q7Z406	P35580 [728-738]; Q7Z406 [745-755]		0	1258.7	4302250	2	-0.21	41.8705	17
[R].LPPNLSNPNMDYK.[N]	1xOxidation [M10]	1	2	1	E7EQS8	E7EQS8 [1761-1773]		0	1518.73	185215	2	0.44	26.2735	14
[K].LPQLPITNFSR.[D]		2	8	1	P21333; Q60FE6	P21333 [180-190]; Q60FE6 [153-163]		0	1285.73	10857834	2	-0.52	50.113	25
[K].LVNETFQK.[L]		1	3	1	Q6IEH8	Q6IEH8 [1905-1912]		0	978.525	371981	2	-0.16	18.1215	12
[R].LPEDTTSVLK.[E]		1	6	1	O94915	O94915 [2561-2570]		0	1102.6	309160	2	5	27.2174	37
[R].LQTAYAGEK.[A]		1	6	1	P11277	P11277 [1862-1870]		0	980.505	536067	2	1.26	12.4736	24
[K].YLQAVVSSMPR.[Y]	1xOxidation [M9]	1	1	1	O95248	O95248 [1245-1255]		0	1266.65		2	0.65	25.1241	23
[R].LQVVDQPLPVR.[G]		1	2	1	P49327	P49327 [374-384]		0	1263.74	3828081	2	0.61	38.118	31
[K].LVQAIFPTPDPAALK.[D]		1	8	1	Q7Z6C1	Q7Z6C1 [587-601]		0	1580.9	180998	2	1.66	50.8281	21
[K].LPSGAYEGGALIK.[S]		1	3	1	Q12873	Q12873 [1045-1057]		0	1275.69	593233	2	1.57	34.1066	23
[K].LNSNSGAGR.[T]		1	2	1	O95071	O95071 [92-100]		0	875.433	868020	2	0.28	7.4289	25
[K].YDILMEK.[L]		1	3	1	Q12789	Q12789 [255-261]		0	911.454	74480.7	2	0.59	32.4471	28
[K].INSDSEELTQR.[W]		1	2	1	P46939	P46939 [610-620]		0	1291.61	453608	2	1.53	15.2247	42
[R].VSVLFDR.[IT]		1	6	1	A0A7P0TAC5	A0A7P0TAC5 [2902-2908]		0	835.467	62761	2	0.71	33.2102	15
[K].LNGTDPEDVIR.[N]		1	9	1	P24844	P24844 [94-104]		0	1228.62	323854	2	2.73	28.4291	45
[K].LTDTLVSK.[Q]		1	1	1	Q86UP2	Q86UP2 [536-543]		0	876.504	230796	2	-0.17	19.7005	31
[K].VVVTYSK.[G]		1	3	1	P11717	P11717 [2072-2078]		0	795.461	516649	2	-1.81	14.0013	42
[R].YAPSEAGLHEMDIR.[Y]		3	10	2	B4E2F9; P21333; Q60FE6	B4E2F9 [23-36]; P21333 [1832-1845]; Q60FE6 [1797-1810]		0	1588.74	2.30504e+06	2	-3.03	30.2362	24
[R].MAEAELVQEGK.[A]		1	2	1	P31944	P31944 [213-223]		0	1204.59	240986	2	0.71	22.5585	20
[R].MAETVDTSEMVNGATEQR.[T]	2xOxidation [M1; M10]	1	5	1	Q01082	Q01082 [2141-2158]		0	2000.85	251183	3	0.88	16.7693	26
[K].MAEVIGSK.[L]	1xOxidation [M1]	1	2	1	Q9NU22	Q9NU22 [593-600]		0	850.434	1.23989e+06	2	-0.07	10.6097	42
[R].LTDQEIGDGK.[G]		1	5	1	Q9Y6D5	Q9Y6D5 [596-605]		0	1075.53	213974	2	0.63	13.1783	17
[R].LSGPVMQQSQQPQPLQK.[Q]	1xOxidation [M6]	1	2	1	E7EQS8	E7EQS8 [1538-1554]		0	1909.98	291743	2	0.71	21.7014	2
[K].INEQIDER.[D]		1	3	1	Q9NU22	Q9NU22 [4849-4856]		0	1016.5	306096	2	1.15	13.0336	20
[K].LSGQLSDAR.[N]		1	1	1	Q9H467	Q9H467 [83-91]		0	946.495	357606	2	-2.27	13.1934	22
[R].VSPDFTQESR.[G]		1	6	1	E7EQS8	E7EQS8 [95-104]		0	1165.55	348187	2	-6.18	19.2608	53
[R].VSLEQQLR.[E]		1	4	1	B4DST5	B4DST5 [445-452]		0	972.547	27463002	2	-2.18	24.859	25
[R].VVVVAGETGSGK.[S]		1	2	1	A0A087WYN9	A0A087WYN9 [590-601]		0	1102.61	107569	2	0.23	15.8814	16
[K].LTQNGDMLDLLK.[W]	1xOxidation [M7]	1	9	1	Q149N5	Q149N5 [578-589]		0	1376.71	154654	2	1.62	38.4568	18
[K].LTQIIQQK.[D]		1	2	1	Q15643	Q15643 [1057-1064]		0	971.588	137155	2	-0.73	19.3274	21
[K].LQDIITALEER.[L]		1	2	1	Q14573	Q14573 [1595-1605]		0	1300.71	111401	2	1.06	50.4115	16
[K].LYSELTETLR.[K]		1	2	1	E7EQS8	E7EQS8 [1265-1274]		0	1224.65	227121	2	1.38	38.5125	16
[K].ISETLESR.[H]		1	20	1	A0A2R8Y7B1	A0A2R8Y7B1 [1393-1400]		0	934.484	1.53838e+06	2	0.25	14.6969	38
[K].YSDADIEPFLK.[N]		1	3	1	Q14008	Q14008 [1860-1870]		0	1297.63	399091	2	0.64	44.8472	17
[K].LNSDIIR.[T]		1	2	2	A0A0U1RQJ2	A0A0U1RQJ2 [112-118]		0	830.473	385613	2	-0.63	21.9042	32
[R].YAVPSAGLR.[L]		1	2	2	P78527	P78527 [265-273]		0	933.515	1.46542e+06	2	1.25	25.8318	34
[R].VVVTDDSDER.[R]		1	2	1	Q9BQG0	Q9BQG0 [705-714]		0	1134.53	161277	2	-2.74	11.3397	48
[K].YATDIPSSQK.[Q]		1	11	1	A0A224AV41	A0A224AV41 [1193-1202]		0	1109.55	229554	2	0.84	15.5391	14
[R].VVVTTTSQAR.[E]		1	2	1	Q9BYK8	Q9BYK8 [643-652]		0	1061.59	530721	2	0.76	11.37	40
[K].IQDWYDK.[K]		1	1	1	P35527	P35527 [185-191]		0	967.452		2	-0.02	23.8648	33
[R].LQLSVTEVGTEK.[L]		1	9	1	J3KN01	J3KN01 [406-417]		0	1303.71	1.29241e+06	2	-4.96	34.7892	42
[K].ITDYGGDK.[E]		1	2	1	O75643	O75643 [179-186]		0	868.405	1.53268e+06	2	0.17	9.4324	31
[R].LQAQNIQQR.[H]		1	3	1	Q9UK61	Q9UK61 [1425-1433]		0	1098.6	292182	2	-0.28	11.5326	35
[R].VVDTLYNGK.[L]		1	9	1	G3V1L9	G3V1L9 [638-646]		0	1008.54	623090	2	4.38	19.8469	10
[R].IYDETQGR.[Q]		1	3	1	A6NHR9	A6NHR9 [1763-1770]		0	981.464	1.98113e+06	2	1.19	9.9431	26
[R].LTQAQASFER.[E]		1	6	1	A0A6F7YPF6	A0A6F7YPF6 [731-740]		0	1150.59	149544	2	1.18	18.2736	30
[K].VSVPSTVISR.[V]		1	3	1	O75179	O75179 [1730-1739]		0	1044.6	621424	2	0.58	28.7766	45
[K].IYEAQPEISR.[A]		1	1	1	O60287	O60287 [400-409]		0	1205.62	247394	2	-4.2	21.4111	29
[K].LNQQLLSK.[D]		1	1	1	Q14789	Q14789 [2806-2813]		0	943.557	154972	2	-0.25	20.2008	23
[KR].IWHHTFYNELR.[V]		2	81	2	Q53G99; A8K3K1	Q53G99 [85-95]; A8K3K1 [87-97]		0	1515.75	431794	3	-0.13	28.8507	19
[K].STEVLPEK.[T]		1	1	1	P46939	P46939 [1258-1265]		0	902.483	444371	2	-0.32	15.7051	17
[R].MGIVGPEFK.[D]	1xOxidation [M1]	1	4	1	Q15149	Q15149 [4130-4138]		0	993.507	125224	2	1.04	29.4135	20
[R].SDEGQLSPATR.[G]		1	3	1	Q15149	Q15149 [714-724]		0	1160.55	1.06691e+06	2	4.14	12.8998	24
[R].SDEAVKPFGLK.[V]		1	2	1	P49327	P49327 [523-533]		0	1190.64	345853	2	-0.24	26.2932	10
[K].TISVSSSK.[S]		1	3	1	B3KNP0	B3KNP0 [283-290]		0	808.441	702997	2	1.07	9.8364	47
[K-].TITLEVEPSDTIENVK.[A]		1	36	1	M0R1V7	M0R1V7 [12-27]		0	1787.93	3.14514e+06	2	4.23	44.3099	17
[R].TMATMGDTLASR.[G]	2xOxidation [M2; M5]	1	8	1	F1T0I1	F1T0I1 [1722-1733]		0	1286.57	226642	2	2.99	11.5208	31
[K].TMLEDQLEGTR.[A]		1	17	1	A0A2R8Y7B1	A0A2R8Y7B1 [149-159]		0	1292.62	162265	2	1	30.4402	29
[R].TMSINAAELK.[Q]	1xOxidation [M2]	1	2	1	Q69YN4	Q69YN4 [1430-1439]		0	1093.56	204892	2	1.61	21.7741	21
[R].TLSFGSDLNYATR.[E]		1	7	1	J9R021	J9R021 [490-502]		0	1444.71	83877.9	2	-0.15	41.5023	31
[R].TMSVTTDSTVTTSPYAFTR.[V]	1xOxidation [M2]	1	2	1	E7EQS8	E7EQS8 [1996-2014]		0	2081.97	130981	3	2.2	36.3752	13
[R].SAQPASAEPR.[Q]		1	2	1	Q9Y490	Q9Y490 [625-634]		0	1013.5	2.73543e+06	2	-0.87	8.3675	38
[R].SAQLIASAK.[Y]		1	4	1	A0A0A0MTC1	A0A0A0MTC1 [3436-3444]		0	888.515	96405.3	2	0.11	16.2996	18
[R].TNDPCLGNK.[C]	1xCarbamidomethyl [C5]	1	4	1	O94813	O94813 [1371-1379]		0	1018.46	1.06239e+06	2	-0.43	9.7418	21
[R].SAPASQASLR.[A]		1	9	1	A0A024R5M9	A0A024R5M9 [1826-1835]		0	987.522	765872	2	0.12	10.7904	25
[R].TNHIETLGK.[L]		1	3	2	Q12789	Q12789 [270-278]		0	1012.54	1.4203e+06	3	-0.19	11.4762	17
[R].SALDVASEQR.[R]		1	3	1	O95248	O95248 [723-732]		0	1075.54	823204	2	7.09	18.1862	27
[R].SALDQYR.[A]		1	4	1	Q15149	Q15149 [4354-4360]		0	852.421	171597	2	-0.07	17.0964	31
[K].SATESTPGER.[G]		1	5	1	Q12873	Q12873 [1641-1650]		0	1034.47	695984	2	0.24	8.0809	27
[R].TLQEDLVK.[D]		1	2	1	P24928	P24928 [933-940]		0	945.525	950315	2	0.32	24.7831	33
[R].SDSGGSSSEPFDR.[H]		1	14	1	A0A1U9X982	A0A1U9X982 [759-771]		0	1327.54	1.77441e+06	2	0.03	15.0102	48
[K].TIMVDDSK.[T]	1xOxidation [M3]	1	2	1	Q9Y490	Q9Y490 [99-106]		0	924.434	1.18981e+06	2	0.7	11.1868	23
[K].SGEEDEEILFK.[E]		1	3	1	P49792	P49792 [2925-2935]		0	1295.6		2	-0.38	36.9494	18
[K].SGCIVNNLAEFTVDPK.[D]	1xCarbamidomethyl [C3]	2	6	1	A0A804HK76; O75369	A0A804HK76 [658-673]; O75369 [658-673]		0	1763.86		2	3.36	50.0411	22
[R].SFVAMDTK.[D]		1	1	1	A3KMH1	A3KMH1 [1880-1887]		0	898.434	629116	2	-0.2	23.1456	24
[R].SFFSVESGTK.[M]		1	4	1	Q14966	Q14966 [283-292]		0	1088.53	245576	2	0.62	33.2714	28
[K].TIAPQNAPR.[D]		1	9	1	E9PK91	E9PK91 [304-312]		0	967.532	5.1336e+06	2	0.39	11.9036	40
[K].SFEEDLK.[T]		1	3	1	Q9UPY3	Q9UPY3 [571-577]		0	867.409	259000	2	0.6	21.7751	24
[R].SESSDFEVVPK.[R]		1	3	1	Q9Y520	Q9Y520 [1246-1256]		0	1223.58	308012	2	0.8	28.4653	14
[R].TLDAPGPNK.[T]		1	2	1	Q8IWT3	Q8IWT3 [1001-1009]		0	912.479	145601	2	0.38	11.9068	17
[R].TLDEAVGVQK.[W]		1	3	1	K7EQ86	K7EQ86 [694-703]		0	1059.57	168180	2	4.24	19.1247	32
[R].SEGSEYEEIPK.[R]		1	15	1	A0A1U9X982	A0A1U9X982 [1089-1099]		0	1267.57	380924	2	-1.89	22.0025	17
[R].TLDQSPELR.[S]		1	3	1	P42345	P42345 [1162-1170]		0	1058.55	269214	2	2.18	19.3384	36
[K].SEELNLPEGK.[V]		2	5	1	B4E0T8; Q92614	B4E0T8 [37-46]; Q92614 [368-377]		0	1115.56	1.73011e+06	2	-2.5	24.7508	18
[R].TLLEGEESR.[M]		1	7	1	H6VRF8	H6VRF8 [484-492]		0	1033.52	33034746	2	2.13	18.8288	27
[K].TILEGIDPAK.[H]		1	5	1	E9PDP5	E9PDP5 [602-611]		0	1056.59	204014	2	0.35	35.7221	22
[R].TLILEGLEK.[A]		2	2	1	A3KMH1; B3KT81	A3KMH1 [172-180]; B3KT81 [151-159]		0	1015.6	5.21762e+06	2	0.65	43.0687	49
[K].TLMNTIMQLR.[K]	2xOxidation [M3; M7]	2	31	1	P51532; F6VDE0	P51532 [1034-1043]; F6VDE0 [946-955]		0	1252.64	175447	2	0.52	31.9892	36
[K].TIMVDDSK.[T]		1	2	1	Q9Y490	Q9Y490 [99-106]		0	908.439	284974	2	0.42	15.4636	27
[K].SAFLQVQPR.[E]		1	2	1	Q9P1Y5	Q9P1Y5 [635-643]		0	1045.58	119237	2	0.23	30.7174	13
[R].SGGPVVVLVQLER.[E]		1	8	2	O75643	O75643 [2031-2043]		0	1352.79	960808	2	5.94	50.5079	16
[K].SAETNIDQDINNLK.[E]		1	7	1	A0A0U1RQJ2	A0A0U1RQJ2 [1666-1679]		0	1574.77	125920	2	-2.7	36.4961	21
[K].TNVALMCMLR.[E]	1xCarbamidomethyl [C7]; 1xOxidation [M8]	1	5	1	O75643	O75643 [510-519]		0	1224.59	164336	2	1.31	36.0208	16
[R].TSELMTLR.[G]	1xOxidation [M5]	1	5	2	O43166	O43166 [541-548]		0	966.492	128235	2	-0.42	19.8706	27
[R].TSEISIPADLDK.[T]		1	1	1	P46939	P46939 [2222-2233]		0	1288.66	512032	2	2.02	38.1201	19
[K].QTSLSVSR.[E]		1	2	1	A0A2R8YH03	A0A2R8YH03 [1477-1484]		0	877.474	454610	2	-0.03	12.8608	26
[K].TSLILNK.[D]		1	6	1	A0A804HL12	A0A804HL12 [2270-2276]		0	788.488	622180	2	1.35	23.1507	38
[K].TSLSVDPSR.[V]		1	3	1	Q15746	Q15746 [15-23]		0	961.495		2	-0.3	18.1257	36
[K].QTFQVTDCR.[S]	1xCarbamidomethyl [C8]	1	4	1	H0Y4W2	H0Y4W2 [539-547]		0	1154.53	91710.1	2	-0.7	19.8696	16
[K].QTFPSEVVGK.[M]		1	4	1	Q5UIP0	Q5UIP0 [126-135]		0	1091.57	449746	2	0.24	26.4384	32
[K].QVAEEAAR.[L]		1	1	1	Q15149	Q15149 [2412-2419]		0	873.442	1.72665e+06	2	0.44	8.2655	51
[R].QTFENQVNR.[I]		1	2	1	P24928	P24928 [735-743]		0	1135.55	632633	2	0.37	13.4825	33
[K].QTDVGITHFR.[S]		1	2	2	Q6P2Q9	Q6P2Q9 [1345-1354]		0	1173.6	1.36574e+06	2	8.24	22.336	33
[R].TSSVQALK.[R]		1	7	1	A0A0U1RQJ2	A0A0U1RQJ2 [1974-1981]		0	833.473	642418	2	-0.96	11.6397	40
[R].QQYESVAAK.[N]		1	5	1	P08670	P08670 [274-282]		0	1023.51	164584	2	2.74	10.5442	30
[K].QQTSLFIAR.[S]		1	1	1	Q14008	Q14008 [414-422]		0	1063.59	748421	2	0.51	32.2389	22
[R].QQSEISAAVER.[A]		1	4	1	Q9Y520	Q9Y520 [451-461]		0	1217.61	898927	2	-0.86	18.9786	26
[R].QQQQQQQEQLYK.[M]		1	1	1	Q5JSZ5	Q5JSZ5 [631-642]		0	1576.77	330318	2	0.39	13.0295	22
[K].TTLLELQK.[M]		1	2	1	Q70CQ2	Q70CQ2 [1935-1942]		0	945.562	223218	2	0.18	32.5983	34
[K].TSPENVQDR.[F]		1	1	1	P49792	P49792 [1399-1407]		0	1045.49	737286	2	0.83	8.7602	15
[K].QVEDEKNSFR.[E]		1	3	1	P35579	P35579 [1333-1342]		1	1251.6	171410	2	1.53	10.0847	32
[K].QVEQLEK.[E]		1	4	1	J9R021	J9R021 [673-679]		0	873.468	1578420	2	0.79	10.5682	26
[R].QVFGEATK.[Q]		1	11	1	A0A1B0GU92	A0A1B0GU92 [177-184]		0	879.457	79069.6	2	0.58	14.9098	31
[K].TPATTPEAR.[V]		1	4	1	Q8NI27	Q8NI27 [1285-1293]		0	943.484	339804	2	0.74	8.8281	26
[K].RQQQLTAMK.[V]	1xOxidation [M8]	1	8	1	P35579	P35579 [802-810]		1	1119.59		2	0.12	7.9569	25
[R].RPTPQDSPIFLPVDDTSFR.[W]		1	3	1	P49327	P49327 [1405-1423]		0	2188.1		3	1.95	49.8628	7
[R].RPPSPEPSTK.[V]	1xPhospho [S4(100)]	1	5	2	Q01082	Q01082 [2099-2108]	Q01082 1xPhospho [S2102(100)]	0	1175.55	7.89616e+06	3	-0.11	8.4182	20
[K].QYVVVSSK.[K]		1	2	1	D9ZGF8	D9ZGF8 [1141-1148]		0	909.504	158551	2	-0.26	16.2417	29
[K].QYFEQYSR.[S]		1	10	1	G3V1L9	G3V1L9 [1283-1290]		0	1120.51	127522	2	1.08	22.8613	29
[R].QWELLLEK.[M]		1	9	2	Q13813	Q13813 [130-137]		0	1058.59	1.20529e+06	2	1.37	49.3537	32
[R].QVVELAVK.[E]		1	7	1	O14578	O14578 [1087-1094]		0	885.54	402023	2	1.86	26.997	20
[K].QVTEEVR.[K]		1	1	1	P12270	P12270 [981-987]		0	860.447	753390	2	1.03	9.5398	22
[K].TPTSPLSPSSQK.[S]		1	2	1	Q5VT06	Q5VT06 [1253-1264]		0	1229.64	121993	2	2.42	17.174	18
[R].TPVIDADKPVSSQLR.[V]		1	32	1	A0A7P0T9C4	A0A7P0T9C4 [122-136]		0	1625.89	364122	3	0.68	27.0933	16
[R].TQLALEMYEVAK.[K]	1xOxidation [M7]	1	2	1	Q8TDY2	Q8TDY2 [119-130]		0	1411.71	185460	2	-1.69	36.7328	37
[K].QVSNMVAK.[N]	1xOxidation [M5]	1	2	1	P78527	P78527 [322-329]		0	892.456	2860526	2	0.06	8.0339	27
[R].TQMLVTTPEK.[W]		1	2	1	Q8N3C0	Q8N3C0 [578-587]		0	1147.6	668796	2	0.61	23.5521	27
[K].QVQTLQDELQK.[F]		1	7	1	A0A7P0MQR8	A0A7P0MQR8 [3876-3886]		0	1329.7	134812	2	1.82	26.2773	13
[K].TQVEDLNENLLK.[L]		1	10	1	A0A6Q8PGB1	A0A6Q8PGB1 [2076-2087]		0	1415.74	1402469	2	-0.3	37.0943	10
[R].QVNITVQK.[K]		1	3	1	Q9P035	Q9P035 [77-84]		0	929.541	365140	2	2.53	17.5449	30
[R].SAEAELQSK.[R]		1	1	1	Q15149	Q15149 [1710-1718]		0	962.479	2216435	2	0.58	10.2658	36
[K].QQQMAALTK.[E]	1xOxidation [M4]	1	2	1	A6NHR9	A6NHR9 [1620-1628]		0	1034.53	2.3197e+06	2	0.64	9.0053	54
[R].TFSVWYVPEVTGTHK.[V]		2	8	1	P21333; Q60FE6	P21333 [341-355]; Q60FE6 [314-328]		0	1750.88	672807	3	1.16	49.5978	15
[R].SGPGLLPSEITR.[T]		1	8	1	F8WEF5	F8WEF5 [848-859]		0	1226.67	282667	2	0.85	38.6267	11
[R].SQPVTTSESK.[D]		1	1	1	Q92576	Q92576 [1659-1668]		0	1063.53	730293	2	2.24	8.1313	28
[R].SQLQISNNR.[T]		1	1	1	P15924	P15924 [1754-1762]		0	1059.55	599604	2	-1.17	14.2163	25
[K].SQESNVSIQK.[E]		1	2	1	Q15643	Q15643 [595-604]		0	1119.56	226289	2	-1.55	10.5113	45
[K].SYQSFQTFR.[L]		1	4	1	Q12789	Q12789 [1446-1454]		0	1163.55	168810	2	-1.55	29.3334	35
[R].SYVDPSTDER.[L]		1	4	1	Q15149	Q15149 [3982-3991]		0	1168.51	229323	2	1.65	14.8164	27
[K].TAEADTSSELAK.[K]		1	1	1	Q9BYW2	Q9BYW2 [2457-2468]		0	1222.58	156965	2	-0.79	12.0569	15
[K].SPTVVCSLCK.[R]	2xCarbamidomethyl [C6; C9]	1	3	1	Q5VYS8	Q5VYS8 [960-969]		0	1150.56	306796	2	-1.69	23.2647	32
[K].SVQVSDASLQNAR.[Q]		1	27	1	A0A386IPJ4	A0A386IPJ4 [1985-1997]		0	1374.7	104743	2	4.71	21.6328	17
[K].SPSVSLSQSK.[E]		1	3	1	Q5VT06	Q5VT06 [1502-1511]		0	1019.54	260978	2	2.72	15.1679	33
[K].SPLALETPNR.[V]		1	3	1	A0A0C4DFM7	A0A0C4DFM7 [617-626]		0	1097.59	108228	2	1.18	27.2643	28
[K].TARPNITDNK.[D]		1	2	1	Q14315	Q14315 [1809-1818]		0	1129.6	331769	3	-0.73	8.9745	22
[K].TASIELR.[V]		1	3	1	Q92621	Q92621 [1119-1125]		0	789.446	273906	2	-0.12	20.0739	44
[K].SPEAATPVGK.[V]		1	2	1	A0A2R8YH03	A0A2R8YH03 [900-909]		0	956.505	479777	2	-0.24	10.4272	26
[R].SPAPSPVLPSSSLR.[N]		1	2	1	Q8IWT3	Q8IWT3 [1457-1470]		0	1394.76	93581.3	2	1.6	33.7371	8
[R].SPAFVQLAPLSSK.[V]		1	3	1	P51610	P51610 [1205-1217]		0	1344.75	72824.4	2	1.14	46.8028	18
[K].TASSVIELTCTK.[T]	1xCarbamidomethyl [C10]	1	2	1	P11717	P11717 [2087-2098]		0	1309.67	194817	2	3.08	30.9826	34
[K].SPLLTFPSK.[E]		1	4	1	P42356	P42356 [830-838]		0	989.567	322659	2	1.51	40.0664	26
[R].SQYEQLAEQNRK.[D]		1	2	1	A0A1B0GVI3	A0A1B0GVI3 [323-334]		1	1493.73	4.76734e+06	3	0.48	13.9992	8
[K].SVIPNIDK.[N]		1	1	1	Q9UKA4	Q9UKA4 [956-963]		0	885.504	493381	2	-0.61	28.0513	28
[R].SSAVVVDAIPVFLEK.[L]		1	3	1	A0A6Q8PHK0	A0A6Q8PHK0 [563-577]		0	1573.88	114409	2	1.94	52.549	5
[R].STLEQVER.[E]		1	1	1	Q9BV73	Q9BV73 [2298-2305]		0	961.495	477992	2	0.85	14.81	25
[R].STEFSGSK.[T]		1	3	1	Q9HCK1	Q9HCK1 [992-999]		0	842.389	577149	2	-0.52	8.7933	25
[K].STIFISPSSVK.[K]		1	5	2	E9PHV5	E9PHV5 [798-808]		0	1165.65	291008	2	6.57	37.1991	14
[K].STDEVDSK.[R]		1	4	1	Q01082	Q01082 [1452-1459]		0	880.389	1.48354e+06	2	0.44	7.3572	42
[K].STASWAER.[F]		1	8	1	P11277	P11277 [2057-2064]		0	907.427	130005	2	-1.77	14.5554	24
[K].STMQELNSR.[L]		1	1	1	P35527	P35527 [155-163]		0	1065.5	23620772	2	-0.13	14.0324	33
[R].SSTGPEPPAPTPLLAER.[H]		1	5	1	Q9UQ35	Q9UQ35 [357-373]		0	1719.89	230161	2	0.55	39.0493	11
[R].STTELGENLQELR.[D]		1	1	1	P46939	P46939 [2111-2123]		0	1489.75	363986	2	1.66	36.2685	15
[K].SSISALNSSQLEPVVR.[F]		1	4	1	Q96N67	Q96N67 [772-787]		0	1686.9	190360	2	1.84	40.8151	24
[R].SSLQSQCLNEVLK.[A]	1xCarbamidomethyl [C7]	1	16	1	A0A7P0T9C4	A0A7P0T9C4 [3706-3718]		0	1505.76	244193	2	2.3	36.5061	16
[K].SSIALTAPDAAADPK.[E]		1	9	1	A0A3F2YNW7	A0A3F2YNW7 [1844-1858]		0	1427.74	117221	2	0.22	30.0522	15
[K].SVEHVSPDTADAESGK.[E]		1	2	1	Q8TDY2	Q8TDY2 [261-276]		0	1628.74	639423	3	0.64	11.6256	17
[K].SVEYEGDLK.[S]		1	6	1	A6NNK5	A6NNK5 [814-822]		0	1039.49	383959	2	1.25	19.3599	5
[R].SSFSSDPDEK.[A]		1	1	1	P46013	P46013 [127-136]		0	1098.46	183378	2	-0.92	10.5985	31
[K].SVHELEK.[S]		1	3	1	P35579	P35579 [1519-1525]		0	841.441	7924974	2	-0.16	8.2833	31
[K].SSENYQIVK.[G]		1	2	1	Q14573	Q14573 [1165-1173]		0	1067.54	607796	2	2.65	18.6834	51
[K].SSDTLAMDMR.[V]	2xOxidation [M7; M9]	1	2	1	Q5JSZ5	Q5JSZ5 [764-773]		0	1158.48	928218	2	-0.26	10.2205	28
[K].SNIVTVGDVEEINK.[T]		1	1	1	P46939	P46939 [2251-2264]		0	1516.79	785816	2	0.88	36.7752	22
[R].SGLAESSSK.[F]		1	4	1	Q14966	Q14966 [1447-1455]		0	865.426	1.5282e+06	2	1.18	8.0333	51
[R].SNLEGSLK.[D]		1	2	1	O14646	O14646 [1617-1624]		0	847.452	984407	2	-0.38	15.3359	31
[R].SNLDTEVTTAK.[E]		1	2	1	A0A3B3IUB9	A0A3B3IUB9 [2230-2240]		0	1178.59	149574	2	0.39	17.5817	24
[K].SLGHEVNELTSSR.[L]		1	17	1	A0A2R8Y7B1	A0A2R8Y7B1 [237-249]		0	1428.71	225301	3	0.21	23.9375	23
[R].SIGEYDVLR.[G]		1	1	1	P78527	P78527 [2932-2940]		0	1051.54	2.08367e+06	2	0.41	34.3612	27
[K].SLESIVK.[S]		1	3	1	Q5UIP0	Q5UIP0 [533-539]		0	775.456	1.19167e+06	2	1.63	25.5871	43
[K].TELTPEER.[A]		1	2	1	P46939	P46939 [2646-2653]		0	974.479	698629	2	0.26	13.3339	45
[K].TEIVVESK.[L]		1	3	1	A0A075B7B1	A0A075B7B1 [684-691]		0	904.499	68434.3	2	0.4	16.0458	21
[R].SLEPSGILLK.[S]		1	11	1	A0A805TBS0	A0A805TBS0 [328-337]		0	1056.63	540677	2	0.11	41.3432	28
[R].SLEEMSLR.[R]	1xOxidation [M5]	1	3	1	Q92614	Q92614 [35-42]		0	980.472	385719	2	0.69	17.188	22
[R].SLGLSETQIIPGK.[G]		1	2	1	Q7Z7G8	Q7Z7G8 [2865-2877]		0	1342.76	265268	2	7.61	41.4001	24
[R].TEMEDLMSSKDDVGK.[S]	2xOxidation [M3; M7]	1	3	1	P35579	P35579 [1504-1518]		1	1716.73	2861038	3	0.07	11.4842	16
[R].SLASSAQPGLGK.[G]		1	3	1	Q9Y4F5	Q9Y4F5 [1527-1538]		0	1115.61	91689.1	2	0.11	18.732	18
[K].TETMNVVMETNK.[M]	2xOxidation [M4; M8]	1	1	1	P12270	P12270 [1266-1277]		0	1428.63	529154	2	0.81	11.7188	27
[K].TEVSLTLTNK.[F]		1	4	1	A4QPB0	A4QPB0 [1359-1368]		0	1105.61	513585	2	4.4	29.1889	32
[R].TEVVSLLLDR.[K]		1	5	1	O75179	O75179 [1265-1274]		0	1144.66	565579	2	-4.11	50.3369	51
[R].SGVSLAALK.[K]		1	6	1	Q4VB24	Q4VB24 [55-63]		0	845.509	2560430	2	-1.17	31.2871	64
[RG].SGSGWSSSR.[G]		1	1	1	Q86YZ3	Q86YZ3 [1029-1037]; [1499-1507]; [1969-1977]; [2439-2447]		0	910.401	237269	2	0.29	9.5766	53
[K].TFLTNDQTK.[V]		1	16	1	P49792	P49792 [2182-2190]		0	1067.54	363286	2	0.94	19.3535	24
[K].TEQLLDCK.[Q]	1xCarbamidomethyl [C7]	1	17	1	A0A2R8Y7B1	A0A2R8Y7B1 [59-66]		0	1006.49	355853	2	0.22	19.0253	7
[K].SLLDACESR.[R]	1xCarbamidomethyl [C6]	1	4	1	Q01082	Q01082 [1895-1903]		0	1050.49	3.49133e+06	2	0.48	22.9425	29
[R].TELATQEK.[V]		1	1	1	Q15149	Q15149 [2557-2564]		0	919.473	1.84259e+06	2	-1.43	9.1117	41
[R].SLNSDISYFGVGGK.[Q]		1	1	1	A6NHR9	A6NHR9 [227-240]		0	1443.71	329631	2	-3.44	43.7578	36
[R].TDASTDLAMR.[S]	1xOxidation [M9]	1	2	1	Q9P219	Q9P219 [1500-1509]		0	1096.49	935415	2	0.14	12.7876	18
[R].SMMQDREDQSILCTGESGAGK.[T]	1xCarbamidomethyl [C13]; 2xOxidation [M2; M3]	1	4	1	P35579	P35579 [160-180]		1	2331.98	335448	3	1.22	20.8497	38
[R].SMDAETYVEGQR.[I]		1	9	1	J3KN01	J3KN01 [450-461]		0	1385.6	129639	2	0.25	24.983	9
[R].SLVQEMVGSFGK.[R]		1	5	1	O75643	O75643 [546-557]		0	1281.65	995336	2	0.52	50.7109	13
[R].SLVPAAELLESR.[V]		1	3	1	Q15149	Q15149 [3116-3127]		0	1284.72	735391	2	3.19	49.6053	18
[R].SLVGLGGTK.[S]		1	1	1	P35908	P35908 [62-70]		0	831.493	8426510	2	0.16	24.2508	25
[R].TDSAPDQQVETGK.[S]		1	8	1	A0A805TBS0	A0A805TBS0 [659-671]		0	1375.63	709484	2	1.34	10.0908	17
[K].SLTQVYESK.[L]		1	5	1	H0Y6I0	H0Y6I0 [754-762]		0	1054.54	127289	2	1.54	20.5163	22
[K].SLSAQEEK.[I]		1	7	1	Q13813	Q13813 [515-522]		0	891.442	26709546	2	-0.6	8.4679	35
[K].TDSFVPR.[N]		1	3	1	Q14573	Q14573 [377-383]		0	821.415	451788	2	-0.28	20.1112	41
[R].TDSQLQGQVLFR.[H]		1	1	1	Q9NU22	Q9NU22 [3130-3141]		0	1391.73	411991	2	1.02	37.2745	31
[R].TDYNASVSVPDSSGPER.[I]		1	5	1	B4DUQ1	B4DUQ1 [70-86]		0	1780.8		2	0.47	25.0569	21
[K].TEAEIALK.[E]		1	1	1	Q15149	Q15149 [1987-1994]		0	874.488		2	-0.28	21.4981	38
[K].TEEDQDPR.[T]		1	2	1	Q9NU22	Q9NU22 [5234-5241]		0	989.417	440047	2	-0.19	7.757	41
[R].SLQEEHVAVAQLR.[E]		1	1	1	Q15149	Q15149 [1732-1744]		0	1479.79	287494	3	1.32	26.1884	24
[K].TEEVVLK.[KE]		2	6	2	Q8IWI9; Q05707	Q8IWI9 [2506-2512]; Q05707 [666-672]		0	817.467	2.80153e+06	2	-0.18	18.173	46
[K].SIPSDPEER.[K]		1	1	2	O14646	O14646 [1227-1235]		0	1029.48	530579	2	2.67	14.2888	27
[R].TATIMIQK.[T]	1xOxidation [M5]	1	2	1	Q9ULV0	Q9ULV0 [766-773]		0	921.507	291086	2	0.12	17.9295	19
[K].TTPSQFSTLK.[M]		1	3	1	Q6IEH8	Q6IEH8 [1733-1742]		0	1109.58	320026	2	1.61	23.8468	19
[R].QQQLEEMR.[K]		1	11	1	J3KN01	J3KN01 [1605-1612]		0	1061.5	246358	2	0.02	15.3984	19
[R].QQQAAPNLR.[K]		1	1	1	Q14692	Q14692 [682-690]		0	1025.55	372540	2	1.75	11.7654	36
[K].NLTFQLESLEK.[E]		1	13	1	A0A2R8Y7B1	A0A2R8Y7B1 [472-482]		0	1321.7	164811	2	4.12	48.9065	12
[RK].VLDNAIETEK.[M]		1	5	1	Q01082	Q01082 [293-302]		0	1131.59	15008642	2	4.07	20.5535	56
[R].NLSFEEGNVK.[L]		1	2	1	F8WCU9	F8WCU9 [269-278]		0	1136.56	279537	2	2.51	26.1685	30
[K].NLSEAQLR.[K]		1	2	1	Q53H37	Q53H37 [43-50]		0	930.5	888904	2	1.35	18.1293	31
[K].VIDPVAPR.[Y]		1	5	1	P07814	P07814 [499-506]		0	866.509	596121	2	1.08	22.464	13
[K].NLLVSVQSR.[W]		1	7	1	A0A7P0MQR8	A0A7P0MQR8 [6520-6528]		0	1015.59	163068	2	1.8	30.1948	17
[R].NILPITTAK.[V]		2	8	1	Q5VYS8; A0A0C4DFM7	Q5VYS8 [1095-1103]; A0A0C4DFM7 [1046-1054]		0	970.593	1.31938e+06	2	0.22	34.9742	28
[R].VLAMLVQEMK.[S]	2xOxidation [M4; M9]	1	2	1	O15047	O15047 [794-803]		0	1193.63	114981	2	-2.32	27.8363	31
[R].NILIVLTK.[I]		1	4	1	Q8NI27	Q8NI27 [1122-1129]		0	913.608	113274	2	0.33	47.6647	20
[R].VLEVEKEDTEELR.[Q]		1	2	1	Q9UKJ3	Q9UKJ3 [100-112]		1	1588.81	85439	3	0.94	24.6407	20
[K].VLFASQEIPASPFR.[V]		2	6	1	A0A804HK76; O75369	A0A804HK76 [823-836]; O75369 [823-836]		0	1561.84	265123	2	-1.55	50.43	13
[K].NEMQGMDSELR.[R]	2xOxidation [M3; M6]	1	4	1	Q9UPY3	Q9UPY3 [1780-1790]		0	1341.54		2	1.91	9.9538	21
[R].VIFPTGDSK.[V]		1	2	1	P24928	P24928 [968-976]		0	963.515	853510	2	2.6	26.3116	47
[R].NEDNSLEDK.[G]		1	1	1	Q8IWI9	Q8IWI9 [2690-2698]		0	1063.45	1.62423e+06	2	1.22	9.1106	32
[R].VLLGDVSTEAAR.[T]		1	1	1	Q8IY92	Q8IY92 [738-749]		0	1230.67	115297	2	1.31	32.0628	22
[R].NDLYITIER.[G]		1	8	1	Q149N5	Q149N5 [402-410]		0	1136.59	189275	2	1	37.7615	17
[R].NGGGVGDVLR.[R]		1	1	1	Q14571	Q14571 [2496-2505]		0	943.496	148991	2	-0.23	22.7967	30
[K].NIYAFMGTPVQK.[L]	1xOxidation [M6]	1	1	1	P46013	P46013 [1550-1561]		0	1384.69	101952	2	1.92	33.4996	16
[R].NMQITINR.[D]		1	1	1	A3KMH1	A3KMH1 [1535-1542]		0	989.52	1.23889e+06	2	0.77	25.3708	35
[R].VLAIGDEKDQTR.[K]		1	3	1	Q12789	Q12789 [1402-1413]		1	1344.71	127496	2	0.96	17.5706	32
[K].NTAEQFLSR.[S]		1	2	1	A6NMQ1	A6NMQ1 [1441-1449]		0	1065.53	216289	2	-3.28	26.6296	30
[K].NSTWSGESK.[T]		1	12	1	P19338	P19338 [478-486]		0	995.443	903176	2	-0.07	9.8068	12
[R].VFEVNASNLEK.[Q]		1	14	1	Q6NVI4	Q6NVI4 [29-39]		0	1249.64	114061	2	5.93	32.8154	28
[R].VFNTGGAPR.[I]		1	4	1	P27708	P27708 [169-177]		0	918.479	1.15047e+06	2	1.97	14.459	32
[K].NSLTFPDDNDISK.[E]		1	3	1	D9ZGF8	D9ZGF8 [295-307]		0	1465.68	129286	2	2.54	33.9536	19
[K].NSLQEQQEEEEEARK.[N]		1	1	1	P35580	P35580 [1346-1360]		1	1846.84	2.87081e+06	3	0.86	11.422	10
[K].VGDPQELNGITR.[A]		1	2	1	P49327	P49327 [299-310]		0	1298.67	1.18297e+06	2	0.61	26.0652	2
[R].NSEPAGLETPEAK.[V]		1	4	1	P07814	P07814 [890-902]		0	1342.65	321073	2	2.26	19.2085	31
[K].VGEVIVTK.[D]		1	9	1	B7Z4F6	B7Z4F6 [322-329]		0	844.514	119156	2	2.96	18.9282	33
[R].VGGNIEVLGFNAR.[Q]		1	28	1	A0A2U3TZM0	A0A2U3TZM0 [1394-1406]		0	1345.72	1.03776e+06	2	-0.32	44.6508	23
[K].VGGSGVNVNAK.[G]		1	2	1	Q09666	Q09666 [253-263]		0	1001.54	449419	2	2.1	10.716	25
[K].VGLQVVAVK.[A]		1	10	1	B7Z4F6	B7Z4F6 [270-278]		0	912.588	97793.6	2	0.15	32.9113	18
[K].VKAEGPGLSK.[A]		2	6	2	A0A804HK76; O75369	A0A804HK76 [848-857]; O75369 [848-857]		1	985.568	1.36377e+06	3	-0.23	9.3613	42
[K].NNVVINYK.[D]		1	2	1	Q6P2Q9	Q6P2Q9 [1013-1020]		0	963.526	8535076	2	1.39	20.8625	42
[K].NNRPSEGPLQTR.[L]		1	2	1	A0A087WVQ6	A0A087WVQ6 [576-587]		0	1368.7	114268	3	2.43	11.179	19
[KR].NNLVIDTPR.[V]		1	5	1	Q9HCK8	Q9HCK8 [1392-1400]		0	1041.57	278861	2	2.15	26.572	18
[R].VLADPSDDTK.[G]		2	5	1	P58107; Q15149	P58107 [2375-2384]; [2911-2920]; [3442-3451]; [3976-3985]; [5043-5052]; Q15149 [2979-2988]; [3638-3647]		0	1060.52	2257245	2	1.82	12.8629	22
[K].VILHSSSGNK.[E]		1	3	1	A6NHR9	A6NHR9 [750-759]		0	1041.57	561482	2	1.8	8.407	18
[K].NTGVILANDANAER.[L]		1	1	1	P46087	P46087 [408-421]		0	1457.73	132835	2	1.68	24.3654	15
[R].VLLLPLER.[D]		1	1	1	O95071	O95071 [296-303]		0	952.619	423027	2	0.92	50.1518	33
[R].VLLMELEEAR.[G]		1	4	1	P12270	P12270 [502-511]		0	1202.64	108072	2	2.24	47.7363	18
[R].VNLLVSK.[W]		1	9	1	A0A0U1RQJ2	A0A0U1RQJ2 [2251-2257]		0	772.493	863446	2	0.48	26.3652	24
[K].VNQPASFAVSLNGAK.[G]		3	10	1	B4E2F9; P21333; Q60FE6	B4E2F9 [480-494]; P21333 [2347-2361]; Q60FE6 [2312-2326]		0	1502.8	8299531	2	-0.96	36.9526	23
[R].MQDTNVCGK.[E]	1xCarbamidomethyl [C7]; 1xOxidation [M1]	1	2	1	Q8TDY2	Q8TDY2 [777-785]		0	1068.44		2	1.96	8.1183	54
[K].MNSIVYQK.[Q]	1xOxidation [M1]	1	6	1	Q9Y520	Q9Y520 [2702-2709]		0	998.498	602754	2	-0.43	13.9296	24
[R].MNEVISLWK.[K]	1xOxidation [M1]	1	7	1	Q13813	Q13813 [653-661]		0	1135.58	1.17382e+06	2	-1.09	44.1523	18
[R].MNEVISLWK.[K]		1	7	1	Q13813	Q13813 [653-661]		0	1119.59	486357	2	0.89	48.5456	53
[K].MMMVLGAK.[W]	2xOxidation [M2; M3]	1	19	1	A0A2U3TZM0	A0A2U3TZM0 [201-208]		0	912.435	217894	2	-1.04	17.3783	25
[K].VNLEEQGR.[Q]		1	2	2	Q9BYW2	Q9BYW2 [63-70]		0	944.48	87278.6	2	3.51	12.3668	26
[K].MMENHVSQASVTIR.[I]	2xOxidation [M1; M2]	1	1	1	A3KMH1	A3KMH1 [382-395]		0	1634.76	455296	3	0.66	16.4193	30
[R].VPELNVQNGVLK.[S]		1	2	1	O75533	O75533 [1138-1149]		0	1309.75	117837	2	-0.14	38.2407	20
[R].VPGQEETVK.[N]		1	3	1	Q93008	Q93008 [321-329]		0	986.515	1.80605e+06	2	0.38	10.0114	28
[K].VPNVPQEALDK.[L]		2	2	1	A3KMH1; B3KT81	A3KMH1 [624-634]; B3KT81 [603-613]		0	1209.65	4.63587e+06	2	2.13	26.3673	24
[K].MLPSVPATAVR.[V]	1xOxidation [M1]	1	2	1	Q5VZL5	Q5VZL5 [328-338]		0	1157.63	738682	2	-0.01	30.8865	29
[K].MINTDLSR.[I]	1xOxidation [M1]	1	5	1	P36578	P36578 [284-291]		0	965.472	256140	2	1.56	16.2406	37
[K].MIMDQEK.[Q]	2xOxidation [M1; M3]	1	4	1	Q12789	Q12789 [640-646]		0	926.396	1.26957e+06	2	0.35	7.7656	18
[K].VPQFSFSR.[L]		1	3	1	P27708	P27708 [1263-1270]		0	967.5	454497	2	0.53	34.7902	23
[R].MMEASLYDK.[I]	2xOxidation [M1; M2]	1	14	1	Q149N5	Q149N5 [1342-1350]		0	1119.47	175791	2	2.27	14.8132	23
[K].MQSLLISNK.[E]	1xOxidation [M1]	1	2	1	Q7Z7G8	Q7Z7G8 [3484-3492]		0	1049.57	172323	2	0.47	23.8898	36
[K].MSCMDNK.[D]	1xCarbamidomethyl [C3]	2	5	1	P21333; Q60FE6	P21333 [1400-1406]; Q60FE6 [1373-1379]		0	885.326	570211	2	0.85	8.4741	32
[R].VNHTLGPK.[K]		1	4	1	Q12789	Q12789 [1482-1489]		0	865.489	425000	2	0.32	8.4255	33
[R].VLLTTQGVDMISK.[M]		1	8	1	A0A7P0T9C4	A0A7P0T9C4 [4330-4342]		0	1404.78	176613	2	0.07	43.3959	9
[R].VLPGPIAPESSK.[K]		1	3	1	Q9HCK8	Q9HCK8 [2405-2416]		0	1194.67	293561	2	-0.07	28.6687	6
[R].VLQLMENK.[I]		1	4	1	O94813	O94813 [83-90]		0	974.534	723845	2	0.75	28.4085	32
[K].VITIESQK.[K]		1	2	1	O15047	O15047 [1657-1664]		0	917.53	363465	2	0.97	17.4807	21
[R].VLTVINQTQK.[E]		1	3	1	P42766	P42766 [57-66]		0	1143.67	366838	2	1.23	23.7521	29
[R].NALQVDLAEAEK.[R]		1	4	1	Q9BV73	Q9BV73 [641-652]		0	1300.67	210636	2	-0.15	36.4034	9
[R].NADLTDETSR.[L]		1	2	1	Q9ULM3	Q9ULM3 [194-203]		0	1121.51		2	2.69	11.9709	19
[K].VLVQNAAGSQEK.[L]		1	2	1	Q9Y490	Q9Y490 [2032-2043]		0	1243.66	3244274	2	3.06	12.7972	27
[R].VIVQQPGER.[S]		1	5	1	J3KRL0	J3KRL0 [191-199]		0	1025.57		2	1.15	14.6006	34
[K].NADLSDASR.[K]		1	1	1	Q9P219	Q9P219 [442-450]		0	948.438	1.21098e+06	2	0.11	9.677	50
[K].VIVVITDGR.[S]		1	2	2	Q05707	Q05707 [1137-1145]		0	971.588	1.05571e+06	2	-0.61	31.4601	39
[K].MVVPGLDGAQIPR.[D]		1	3	1	P49327	P49327 [1159-1171]		0	1352.74	139035	2	1.47	46.6065	21
[K].MTIAALESK.[L]	1xOxidation [M1]	1	4	1	Q7Z406	Q7Z406 [1831-1839]		0	979.513	392858	2	4.74	21.6285	30
[K].MTIAALESK.[L]		1	4	1	Q7Z406	Q7Z406 [1831-1839]		0	963.518	216789	2	4.42	31.9067	28
[K].MTEELEALR.[NS]		2	10	1	Q5VT25; Q9Y5S2	Q5VT25 [845-853]; Q9Y5S2 [842-850]		0	1091.54	105380	2	3.53	31.3242	18
[K].MSQPGSPSPK.[T]	1xOxidation [M1]; 1xPhospho [S6(97.8)]	1	22	1	A0A2U3TZM0	A0A2U3TZM0 [1517-1526]	A0A2U3TZM0 1xPhospho [S1522(97.8)]	0	1111.45	1.12549e+06	2	0.61	8.222	43
[R].VNAALVIQK.[Y]		1	4	1	Q8IZT6	Q8IZT6 [1316-1324]		0	955.593	213496	2	0.26	26.2636	43
[K].NDGTCNSDPVDFYR.[C]	1xCarbamidomethyl [C5]	1	5	1	O94813	O94813 [929-942]		0	1659.67	66058.1	2	1.52	32.0772	23
[K].NTLTQTTENLR.[R]		1	1	1	P15924	P15924 [1414-1424]		0	1290.66	438854	2	1.34	23.8887	11
[K].NTLTTGVEEIR.[S]		1	2	1	Q709C8	Q709C8 [1408-1418]		0	1232.65	51576.7	2	2.39	29.5632	19
[K].VETTDCPVPPK.[R]	1xCarbamidomethyl [C6]	1	3	1	A6NHR9	A6NHR9 [1977-1987]		0	1242.6	146815	2	2.34	15.9786	19
[R].QLQQGLAK.[C]		1	5	1	H0Y4W2	H0Y4W2 [3353-3360]		0	885.515	448487	2	0.49	11.7579	32
[K].TVSVSEAIK.[K]		1	2	1	P15924	P15924 [2104-2112]		0	933.525	665121	2	3.79	21.8111	35
[K].QLIVGVNK.[MS]		1	41	1	Q05639	Q05639 [147-154]		0	870.541	310371	2	0.45	24.3585	33
[R].QLLQSQATEAER.[S]		1	8	1	A0A224AV41	A0A224AV41 [243-254]		0	1373.7	166656	2	1.79	19.4518	16
[R].TYSVVPMTSR.[L]		1	1	1	P78527	P78527 [3790-3799]		0	1140.57	250049	2	2.94	28.7615	19
[K].VADEEKPK.[K]		1	2	1	Q5T4S7	Q5T4S7 [1777-1784]		0	915.478	55492.3	3	-0.64	7.4591	21
[R].VAECSTGTLDYILQR.[C]	1xCarbamidomethyl [C4]	1	11	1	A0A1B0GVH5	A0A1B0GVH5 [323-337]		0	1725.85		2	0.27	46.6448	17
[R].QLQQVEER.[Q]		1	4	1	Q7RTP6	Q7RTP6 [1857-1864]		0	1029.53	137545	2	0.76	11.2314	16
[R].QLIATDDAVPLGPGK.[G]		1	3	1	K7EQ86	K7EQ86 [1918-1932]		0	1494.82	66002.6	2	1.21	40.1542	23
[K].VAIPIEDVNR.[S]		1	4	1	A0A2X0U2H5	A0A2X0U2H5 [497-506]		0	1125.63	106814	2	2.51	35.422	28
[R].VALSEPQPER.[R]		1	3	1	Q9BXP5	Q9BXP5 [450-459]		0	1125.59	238824	2	0.78	19.1336	35
[K].VAQPTITDNK.[D]		3	10	2	B4E2F9; P21333; Q60FE6	B4E2F9 [6-15]; P21333 [1815-1824]; Q60FE6 [1780-1789]		0	1086.58	55827544	2	0.84	14.0677	55
[RK].QLCCCSVGK.[A]	3xCarbamidomethyl [C3; C4; C5]	1	14	1	Q14766	Q14766 [700-708]		0	1111.47	101277	2	-0.56	11.4511	27
[K].QLAVYEEFAR.[N]		1	2	1	A5YKK6	A5YKK6 [1568-1577]		0	1225.62	163920	2	1.77	41.6867	26
[K].QIANEIPVSSNR.[R]		1	2	1	Q8IZH2	Q8IZH2 [1379-1390]		0	1327.7	184875	2	-2.2	24.8059	35
[R].VDDESMQR.[F]		1	1	1	Q6P2Q9	Q6P2Q9 [1232-1239]		0	979.415	3107392	2	0.53	9.0828	30
[K].VAIESAVQQK.[Q]		1	6	1	F8WCU9	F8WCU9 [1542-1551]		0	1072.6	745732	2	2.35	19.0178	11
[R].TVITPDPNLSIDQVGVPR.[S]		1	2	1	P24928	P24928 [365-382]		0	1921.04	75033.5	3	3.05	49.1896	9
[R].QLSQNQEEK.[S]		1	1	1	Q9BV73	Q9BV73 [1293-1301]		0	1103.53	330310	2	-0.76	7.9365	27
[K].TVLDQALR.[V]		1	1	1	Q8N3C0	Q8N3C0 [1915-1922]		0	915.526	1.00006e+06	2	0.13	29.1463	31
[K].TTTGITEK.[V]		1	1	1	O60293	O60293 [1108-1115]		0	850.452	1.8743e+06	2	0.66	8.9348	23
[K].QQMLENQMEVR.[K]	1xOxidation [M3]	1	3	1	Q01082	Q01082 [1422-1432]		0	1421.65	504860	2	-1.71	21.0331	28
[R].QQIIATQEK.[A]		1	4	1	Q5TZA2	Q5TZA2 [953-961]		0	1058.58	268776	2	0.91	14.1979	14
[K].QQEVIADK.[Q]		1	20	1	A0A7P0T9C4	A0A7P0T9C4 [3267-3274]		0	930.489	1.43329e+06	2	0.04	10.5329	54
[R].QQAEIKDTTLEENNVK.[I]		1	15	1	A0A2R8Y7B1	A0A2R8Y7B1 [631-646]		1	1859.93	247548	3	0.74	19.3157	20
[K].TTVPNAESK.[S]		1	4	1	Q8NI27	Q8NI27 [1344-1352]		0	946.484	8613581	2	0.83	9.2001	15
[K].QPTGSDELK.[I]		1	3	1	H0Y720	H0Y720 [256-264]		0	974.479	926600	2	1.39	9.9393	43
[K].TVANLLSGK.[S]		1	5	1	Q13428	Q13428 [147-155]		0	902.531	375422	2	0.01	29.5953	32
[K].TVEELFVNCK.[V]	1xCarbamidomethyl [C9]	1	1	1	Q8N3C0	Q8N3C0 [1630-1639]		0	1238.61		2	-0.48	37.1161	13
[R].TVEPLDSR.[V]		1	5	1	Q562E7	Q562E7 [1732-1739]		0	916.473	239433	2	-0.4	15.7721	16
[K].TVFLVAEDK.[W]		1	1	2	A3KMH1	A3KMH1 [1271-1279]		0	1021.56	3.9817e+06	2	-0.23	34.3825	15
[K].TVGPCLGDSK.[N]	1xCarbamidomethyl [C5]	1	2	1	Q5UIP0	Q5UIP0 [1861-1870]		0	1033.5	321979	2	2.43	17.5288	17
[K].TVGVEPAADGK.[G]		1	5	1	H0YKD8	H0YKD8 [48-58]		0	1043.54	404860	2	1.08	12.9174	19
[R].QNLESFIR.[Q]		1	3	1	Q5VYS8	Q5VYS8 [1027-1034]		0	1006.53	434564	2	0.53	37.198	15
[R].QNFEIGNNFAR.[V]		1	5	1	Q96N67	Q96N67 [1582-1592]		0	1309.63	407100	2	1.19	34.8607	25
[K].QNESTIVEPK.[Q]		1	5	1	Q6IEH8	Q6IEH8 [663-672]		0	1144.58	184108	2	6.89	15.3933	38
[K].QLTTYLTDR.[I]		1	1	1	P46939	P46939 [1359-1367]		0	1110.58	324270	2	3.57	30.5895	44
[R].QGQEQDGIFK.[M]		1	3	1	A2RRP1	A2RRP1 [314-323]		0	1149.55	193588	2	5.34	20.83	18
[R].QGPEESGLGDGTGPK.[L]		2	5	1	B4E0T8; Q92614	B4E0T8 [400-414]; Q92614 [731-745]		0	1428.66	769887	2	1.93	15.4668	24
[K].QGNLSSQVPLKR.[L]		1	1	1	P78527	P78527 [3148-3159]		1	1326.75	426394	3	-2.72	19.2994	26
[K].QGLYLVTEMER.[F]	1xOxidation [M9]	1	2	1	A2RRP1	A2RRP1 [491-501]		0	1354.67	84359.9	2	0.93	35.5683	23
[K].VEELSQALSQK.[E]		1	6	1	Q14789	Q14789 [861-871]		0	1231.65	260132	2	1.9	27.9218	30
[K].VEETSPLGNAR.[L]		1	3	1	P30414	P30414 [1142-1152]		0	1172.59	98518.5	2	-3.62	18.1439	21
[K].QDQISGLSQSEVK.[T]		1	6	1	Q99590	Q99590 [526-538]		0	1418.71	189360	2	1.41	23.3116	14
[K].VEGAPTQGR.[K]		1	4	1	A7BI36	A7BI36 [282-290]		0	914.469	4.96495e+06	2	-4.25	8.5358	35
[K].QAVFFVGQSAR.[M]		1	1	1	A6NHR9	A6NHR9 [241-251]		0	1209.64	752186	2	0.62	36.8476	38
[R].QASQELDVK.[R]		1	6	1	A4LAA3	A4LAA3 [2377-2385]		0	1017.52	377382	2	-3.13	13.6372	24
[R].QAQEEAER.[L]		1	1	1	Q15149	Q15149 [1628-1635]		0	960.438		2	0.05	7.4899	59
[KR].VEIIANDQGNR.[TI]		1	45	2	E9PKE3	E9PKE3 [26-36]		0	1228.63	259443	2	0.74	19.1942	37
[R].VEMALEALR.[N]	1xOxidation [M3]	1	2	1	O75165	O75165 [1749-1757]		0	1047.55	167752	2	-0.55	29.0028	41
[K].QALETVNDYNPLMK.[D]	1xOxidation [M13]	1	30	1	A0A7P0T9C4	A0A7P0T9C4 [324-337]		0	1651.8	88344.6	2	2	37.7897	16
[K].QAHTMDPQLR.[L]		1	3	1	P49327	P49327 [71-80]		0	1196.58	124234	3	0.37	13.7382	24
[K].QADMLDSLR.[I]	1xOxidation [M4]	1	4	1	H0Y4W2	H0Y4W2 [1828-1836]		0	1064.5	121533	2	0.11	21.6719	18
[K].VENNLIVDK.[A]		2	7	1	A0A2R8Y7W5; A0A2R8Y4Z0	A0A2R8Y7W5 [179-187]; A0A2R8Y4Z0 [328-336]		0	1043.57	674316	2	1.89	22.1109	18
[K].QACVLMIK.[A]	1xCarbamidomethyl [C3]; 1xOxidation [M6]	1	4	1	P35579	P35579 [738-745]		0	978.511	1.79237e+06	2	-0.24	26.7381	39
[K].VEPVGDVVSTR.[D]		1	1	1	P46013	P46013 [2968-2978]		0	1157.62	300947	2	-0.48	24.4736	15
[R].VESHFDLELR.[A]		1	2	1	Q6P2Q9	Q6P2Q9 [677-686]		0	1244.63	481610	3	-1.17	34.7019	9
[R].NVIPDTPPSTPLVPSR.[A]		1	1	1	Q9UKA4	Q9UKA4 [1095-1110]		0	1689.92	145777	2	-0.56	43.3785	13
[R].VEEEAAQK.[N]		1	4	1	P35579	P35579 [1092-1099]		0	903.442	26742014	2	0.15	7.6266	59
[K-].MGITPLR.[NG]	1xOxidation [M1]	1	4	2	Q12789	Q12789 [771-777]		0	803.444	1.4763e+06	2	0.91	20.7373	38
[K].VEAQLQELQVK.[F]		1	3	1	P35579	P35579 [1250-1260]		0	1284.72	7313876	2	4.14	32.1931	15
[K].QDTFAEK.[L]		1	3	1	Q96RL7	Q96RL7 [136-142]		0	838.394	235453	2	-0.91	10.2517	25
[K].QGFITLR.[D]		1	1	2	Q9NU22	Q9NU22 [1267-1273]		0	834.483	284140	2	-0.75	35.1185	27
[K].QGDTILVSGMK.[T]	1xOxidation [M10]	1	1	1	Q8TEM1	Q8TEM1 [202-212]		0	1164.59	390534	2	1.19	21.5713	30
[R].QFLEVELDQAR.[E]		1	10	1	A0A024R5M9	A0A024R5M9 [1463-1473]		0	1347.69		2	-2.23	43.8364	35
[K].QFIAAQGSSR.[S]		1	5	1	P07814	P07814 [473-482]		0	1064.55	360312	2	6.24	16.0521	15
[K].VDLIELSEK.[C]		1	1	1	Q69YN4	Q69YN4 [1550-1558]		0	1045.58	208170	2	1.75	40.0602	23
[K].QEQIINTMTQDLR.[G]	1xOxidation [M8]	1	1	1	P12270	P12270 [756-768]		0	1605.79	344232	2	3.34	27.5218	22
[R].QEPLLIGSTK.[S]		1	2	1	P49327	P49327 [317-326]		0	1085.62	3331487	2	1.52	30.6262	29
[R].QEEGYYSR.[L]		1	9	1	J3KN01	J3KN01 [1644-1651]		0	1031.44	261842	2	0.41	10.7588	39
[R].QEEEMMAK.[E]		1	4	1	P35579	P35579 [843-850]		0	995.417	843886	2	-1	11.1726	37
[K].VDMLSEINIAPR.[I]	1xOxidation [M3]	1	5	1	A5YKK6	A5YKK6 [2152-2163]		0	1373.71	424013	2	6.54	38.8326	28
[K].VDPEIQNVK.[A]		1	1	1	P35908	P35908 [167-175]		0	1041.56	13675092	2	0.04	18.5519	11
[R].QEEELQAK.[D]		1	1	1	P35580	P35580 [850-857]		0	974.479	8054539	2	1.71	9.4334	43
[K].VDQIQEIVTGNPTVIK.[M]		1	5	1	A4QPB0	A4QPB0 [1038-1053]		0	1753.97	64902.8	2	1.16	46.4884	16
[K].QEALVAR.[Y]		1	7	1	Q13813	Q13813 [759-765]		0	786.447	2.54089e+06	2	-0.31	12.5975	48
[K].VDSETNIEASK.[L]		1	3	1	Q9BYW2	Q9BYW2 [1938-1948]		0	1192.57	190296	2	1.5	11.5767	16
[K].VDSIDDR.[H]		1	4	1	Q01082	Q01082 [1250-1256]		0	819.384	19811706	2	-3.53	10.0303	45
[K].VDVEGPDVNIEGPEGK.[L]		1	1	1	Q09666	Q09666 [2930-2945]		0	1653.8		2	2.91	33.8059	17
[K].VDVINFAQNK.[A]		1	7	1	F1T0I1	F1T0I1 [1509-1518]		0	1147.61	356294	2	0.04	35.2364	4
[R].SLQSVAEER.[A]		1	6	1	A0A2R8Y738	A0A2R8Y738 [97-105]		0	1018.52	631708	2	-2.36	17.6718	43
[K].YYVLNALK.[H]		1	2	1	Q6P2Q9	Q6P2Q9 [453-460]		0	983.556	1745663	2	0.72	39.8366	33
[R].DAQEMADSLGVR.[I]		1	5	1	O60841	O60841 [1044-1055]		0	1291.59	160940	2	2.24	33.5261	20
[R].GPVEVADNMELSK.[S]	1xOxidation [M9]	1	3	1	H0YCZ2	H0YCZ2 [71-83]		0	1404.67	79210.3	2	-1.21	22.3185	11
[R].DEIFAQSK.[E]		1	1	1	P35580	P35580 [1669-1676]		0	937.463	10213480	2	-0.87	20.1091	37
[R].GPPAPAPEVEELAR.[R]		1	4	1	D3DVC4	D3DVC4 [167-180]		0	1432.74	101963	2	2.66	36.3566	20
[R].GPLTVEETPR.[V]		1	15	1	A0A1U9XBE0	A0A1U9XBE0 [143-152]		0	1098.58	95156.9	2	1.06	22.5793	40
[R].GPLGDQYQTVK.[A]		1	2	1	P55268	P55268 [1704-1714]		0	1205.62	86447.6	2	0.76	21.9289	10
[R].GPEGQACR.[R]	1xCarbamidomethyl [C7]	1	3	1	Q92614	Q92614 [244-251]		0	874.384		2	-0.19	7.5969	40
[K].DESLFPAR.[V]		1	2	1	Q14573	Q14573 [2486-2493]		0	934.463	214063	2	0.79	31.7692	13
[R].DETPTLEASLDNANSR.[L]		1	6	1	O94915	O94915 [2545-2560]		0	1732.8	56890.6	2	1.11	33.3106	4
[R].GNSQYPGAK.[Y]		1	2	1	P24928	P24928 [409-417]		0	921.442	431873	2	-1.24	8.5763	23
[K].DFALDSEESR.[M]		1	4	1	A5YKK6	A5YKK6 [1427-1436]		0	1168.51	232964	2	2.69	26.6957	18
[K].DFSPTIIEDQAR.[E]		1	3	1	Q5VYS8	Q5VYS8 [1011-1022]		0	1391.68	303735	2	4.45	41.0471	20
[K].GNEILELK.[C]		1	4	1	P12270	P12270 [216-223]		0	915.515	356282	2	-0.13	32.5029	33
[K].DGAGNSFDLSSLSR.[Y]		1	3	1	P11717	P11717 [1373-1386]		0	1425.66	152792	2	-0.78	40.9446	16
[K].GNDPNVNIVPK.[D]		1	2	1	Q9Y520	Q9Y520 [69-79]		0	1166.62	766295	2	0.91	24.8579	51
[K].DGALVQPK.[M]		1	2	1	M0R014	M0R014 [300-307]		0	827.462	526278	2	-0.22	16.8016	35
[R].GPVTIVSGK.[K]		1	1	1	Q14692	Q14692 [116-124]		0	857.509	454368	2	0.55	20.0326	23
[K].GQEEVEMPSK.[E]	1xOxidation [M7]	1	2	1	Q14690	Q14690 [1446-1455]		0	1149.51	492330	2	-2.25	9.0621	28
[R].DELADSVSK.[A]		1	10	1	A0A6Q8PGB1	A0A6Q8PGB1 [1407-1415]		0	963.463	113077	2	-4.05	15.5434	34
[R].DEDRHDINK.[M]		1	2	1	O75643	O75643 [75-83]		1	1141.52	303142	3	-2.34	7.5248	14
[R].GVCSCVEAGK.[A]	2xCarbamidomethyl [C3; C5]	2	8	1	P26358; I6L9H2	P26358 [1474-1483]; I6L9H2 [1369-1378]		0	1066.47	249997	2	-1.92	11.323	31
[R].GTSSHLPPPPK.[L]		1	4	1	Q9Y520	Q9Y520 [401-411]		0	1117.6		2	2.39	11.8983	11
[K].GTQVYSPEK.[G]		1	4	1	O75643	O75643 [830-838]		0	1008.5	10027370	2	1.06	11.8115	11
[K].DAGEGGLSLAVEGPSK.[A]		1	2	1	Q14315	Q14315 [1886-1901]		0	1486.74	473623	2	2.35	35.6196	26
[K].DAGEGLLAVQITDPEGKPK.[K]		2	5	1	P21333; Q60FE6	P21333 [1574-1592]; Q60FE6 [1547-1565]		0	1938.02	534386	2	0.26	43.6131	22
[K].DAMQYASESK.[D]	1xOxidation [M3]	1	5	1	A0A087WVQ6	A0A087WVQ6 [1540-1549]		0	1145.48	459348	2	-1.37	9.4008	29
[K].GTDQNWAQK.[L]		1	3	1	Q9ULV0	Q9ULV0 [519-527]		0	1047.49	157926	2	2.56	11.4142	17
[K].GNAAWQEQLK.[Q]		1	6	1	P07814	P07814 [130-139]		0	1144.57	185727	2	-0.89	24.7518	31
[K].GTADAFIVR.[F]		1	3	1	P11717	P11717 [1031-1039]		0	949.51	413262	2	0.09	30.8688	33
[K].GSPEDKDSEIELLTAGK.[K]		1	1	1	Q9NU22	Q9NU22 [1497-1513]		1	1788.89	225345	3	0.64	35.9843	33
[R].GSNWVPR.[R]		1	12	1	E7EUU4	E7EUU4 [948-954]		0	815.416	679701	2	-0.95	20.1081	43
[K].GSMEAGPYLPR.[A]	1xOxidation [M3]	1	4	1	A0A2X0SFG4	A0A2X0SFG4 [1192-1202]		0	1193.56		2	0.1	24.1627	27
[R].GSLISTDSGNSLPER.[N]		1	11	1	A0A088AWN3	A0A088AWN3 [1265-1279]		0	1532.76	133307	2	1.25	29.1659	34
[K].GSLGQGTAPVLPGK.[T]		1	8	1	Q13428	Q13428 [733-746]		0	1281.72	1.16716e+06	2	2.08	28.2501	29
[R].GSGLSMSAAR.[S]	1xOxidation [M6]	1	7	1	C9JE98	C9JE98 [357-366]		0	952.452	318483	2	0.89	9.0036	27
[R].DDGTGQLLLPLSDAR.[K]		1	4	1	Q15149	Q15149 [4004-4018]		0	1570.81	159562	2	-0.43	50.5353	37
[R].ELSDLESAR.[Q]		1	3	1	P27708	P27708 [1067-1075]		0	1019.5	2.17387e+06	2	-1.64	20.9964	45
[K].CSGPGLER.[A]	1xCarbamidomethyl [C1]	2	4	2	P21333; Q60FE6	P21333 [1165-1172]; Q60FE6 [1138-1145]		0	875.404	15291556	2	0.07	10.8317	59
[R].GMVFGAPVPK.[Q]	1xOxidation [M2]	1	3	1	A6NHR9	A6NHR9 [1888-1897]		0	1018.54	939656	2	3.57	28.8068	44
[R].DGNIQEGDVVLK.[I]		1	9	1	G3V1L9	G3V1L9 [313-324]		0	1286.66	1.76336e+06	2	1.95	28.5029	30
[R].GLANPEPAPEPK.[VAL]		1	14	1	F1T0I1	F1T0I1 [2275-2286]		0	1219.63	673364	2	-0.07	18.6638	9
[K].GLAEVAVK.[S]		1	3	1	Q8WTT2	Q8WTT2 [337-344]		0	786.472		2	-0.48	21.6829	32
[K].DILILSSHK.[K]		1	4	1	Q14966	Q14966 [934-942]		0	1025.6	156551	2	1.98	33.3638	39
[K].GKLDVQFSGLTK.[G]		2	5	1	P21333; Q60FE6	P21333 [905-916]; Q60FE6 [878-889]		1	1292.72	1.1543e+06	2	0.19	33.7998	31
[K].DLIPYLEK.[L]		1	6	1	O75643	O75643 [1596-1603]		0	990.551	2100611	2	-0.22	47.5605	30
[K].DLPLDSENVQK.[D]		1	4	1	Q5VT06	Q5VT06 [2302-2312]		0	1257.63	459698	2	0	27.4421	28
[K].GFSDAEIR.[R]		1	1	1	O14646	O14646 [1125-1132]		0	894.432	343824	2	-0.76	21.2914	6
[R].DIPSLVVAGQK.[G]		1	2	2	A0A2R8YH03	A0A2R8YH03 [1324-1334]		0	1126.65	792722	2	0.76	39.1291	43
[K].GEPVLLVGETGTGK.[T]		1	2	1	Q9NU22	Q9NU22 [670-683]		0	1356.74	1.09876e+06	2	0.59	36.4497	20
[R].GENALKDAK.[N]		1	7	2	H6VRF8	H6VRF8 [433-441]		1	945.5	4349200	2	-3.03	8.1114	47
[K].GEITGEVR.[M]		3	9	4	P21333; Q60FE6; Q14315	P21333 [1802-1809]; Q60FE6 [1767-1774]; Q14315 [1796-1803]		0	860.447	641872	2	0.46	13.2058	29
[R].DLQLQCEANVR.[E]	1xCarbamidomethyl [C6]	1	1	1	Q9H2G2	Q9H2G2 [1133-1143]		0	1345.65	166373	2	-0.54	27.8862	26
[K].DIQMPDGIR.[R]	1xOxidation [M4]	1	8	1	A0A7P0T9C4	A0A7P0T9C4 [4293-4301]		0	1060.51	178245	2	-1.81	19.9279	37
[K].DITEEIMSGAR.[T]		1	17	1	E7EUU4	E7EUU4 [151-161]		0	1221.58	208478	2	0.76	42.5657	5
[R].DLTGVQNLR.[K]		1	7	1	Q13813	Q13813 [1795-1803]		0	1015.55	16452443	2	0.96	27.81	41
[R].DLLAVEAVR.[G]		1	4	1	A0A2X0SFG4	A0A2X0SFG4 [1252-1260]		0	985.568	88019.2	2	0.56	40.5864	21
[R].GLDGYQGPDGPR.[G]		1	3	1	P08572	P08572 [323-334]		0	1231.57	103021	2	2.32	21.3677	25
[K].GLEAEVLR.[L]		1	4	1	Q7Z406	Q7Z406 [1701-1708]		0	886.499	480184	2	-0.21	30.1741	14
[truncated: 2,026 more rows]
